# Supplementary material for: Whole-Transcriptome Profiling and Functional Prediction of Long Non-Coding RNAs Associated with Cold Tolerance in Japonica Rice Varieties
Source: Int J Mol Sci. 2024 Feb 15;25(4):2310. doi: 10.3390/ijms25042310 (PMC10889138; doi:10.3390/ijms25042310)
Supplement: Supplementary file 1 [file ijms-25-02310-s001.zip]

Archive with 12 entries (12 files):
- Supplementary Figure S1.tif
- Supplementary Figure S2.png
- Supplementary Figure S3.tif
- Supplementary Figure S4.png
- Supplementary Figure S5.jpg
- Supplementary Figure S6.tif
- Supplementary Table S1.xlsx
- Supplementary Table S2.xlsx
- Supplementary Table S3.xlsx
- Supplementary Table S4.xlsx
- Supplementary Table S5.xlsx
- Supplementary Table S6.xlsx
