# Supplementary material for: Whole-Transcriptome Profiling and Functional Prediction of Long Non-Coding RNAs Associated with Cold Tolerance in Japonica Rice Varieties
Source: Int J Mol Sci. 2024 Feb 15;25(4):2310. doi: 10.3390/ijms25042310 (PMC10889138; doi:10.3390/ijms25042310)
Supplement: Supplementary file 1 [file ijms-25-02310-s001.zip › Supplementary Table S2.xlsx]

## Sheet: Sheet1
Supplementary Table S2. Sequence and coordinate information of novel miRNAs.
MiRNA ID	Sequences	Lengths	JunctionPos1	JunctionPos2
Novel.1	TTGTATGAATTGGCTATAGATT	22	1721810	1721831
Novel.2	TGATATGGATGTGACACTTCC	21	1989628	1989648
Novel.3	TCCAAATTCGACTTCTACAAGT	22	3964635	3964656
Novel.4	TTTTTGTTGGATGTGACATC	20	4626812	4626831
Novel.5	TACGTCGACGACTTAGTGATC	21	4777558	4777578
Novel.6	AAATAGGACAAGTGGTCAAACG	22	5985957	5985978
Novel.7	CAACTGCAAACATATTTTAAT	21	6766133	6766153
Novel.8	AATATAATGAATCTGGACAACC	22	7138130	7138151
Novel.9	AACCGCTCTGGATTGGATCGAG	22	7244907	7244928
Novel.10	GACGATCAAAGTTGAACACG	20	7413227	7413246
Novel.11	ACAGACTGTCAAACGTTGGGC	21	7612436	7612456
Novel.12	TAAGACAACGAATCTGGACACG	22	7700369	7700390
Novel.13	TCTGTCTAGATTCACTGTAC	20	7700746	7700765
Novel.14	ATCTGGATATGAGACGTATC	20	7927975	7927994
Novel.15	TTTAACTTTGATCATCCGTCTT	22	8161618	8161639
Novel.16	ATCTAGTATGAGGACGTGGC	20	9049216	9049235
Novel.17	TATCATGCGATACCTAGAGC	20	9087625	9087644
Novel.18	AAAATAATAAATTTGACTGTG	21	9171111	9171131
Novel.19	AGATGTATGTGGACAATGCT	20	9199869	9199888
Novel.20	TTCTATTACTACGAATCTAGAC	22	9899611	9899632
Novel.21	TCACCTAGGACGAGGATATGG	21	10125491	10125511
Novel.22	AAACGTTGGATATAGAAACCC	21	10980163	10980183
Novel.23	TCGATCTGTTAAGTTGTAACTG	22	11702798	11702819
Novel.24	TGGAAATCACGAGATGAATC	20	13127115	13127134
Novel.25	ATTTTCGTGTGCGGACCCTTA	21	13934338	13934358
Novel.26	AATCAGAATTGGATGAGACG	20	14353381	14353400
Novel.27	ACGGACAGTCAAATTTAGACG	21	14633157	14633177
Novel.28	ATCTGGCGCTGAACTTAGACA	21	14731772	14731792
Novel.29	CGACATGGGCTGAAAGATTCC	21	15365014	15365034
Novel.30	TCTTAAATGGACTGCACGTGT	21	15442285	15442305
Novel.31	TCAAATATGTGTCTGTATATC	21	15970349	15970369
Novel.32	AATAAGGTGCTCTCTATAAAAC	22	17917280	17917301
Novel.33	TATCCAACTTTGATTATCCGTC	22	20532940	20532961
Novel.34	CTTTCTATCATTGTCCACATT	21	21261248	21261268
Novel.35	ACATTCTAGTACTACGAATCTG	22	21416811	21416832
Novel.36	AGATTCATGGTACTAGGATGTG	22	21561561	21561582
Novel.37	TCGATCTGTTAAGTTGTAACT	21	21566287	21566307
Novel.38	TGATCTGATTGTTTATTGTAG	21	27985516	27985536
Novel.39	TTACAGATCTGTAGCCAGCTGC	22	34160866	34160887
Novel.40	TAACTCGTGATGACGTGGACG	21	38763966	38763986
Novel.41	TTGTAACGTTTGACTACTCGTC	22	24938444	24938465
Novel.42	TACCGACTGATACCTTTGGTAC	22	35586387	35586408
Novel.43	TGTGCGTGGCTGGGTCAATAGC	22	3792968	3792989
Novel.44	TGCTACTCGATCTGAACCTGCC	22	4495536	4495557
Novel.45	ATTTAGGACTGGATGAAACATTTC	24	26746049	26746072
Novel.46	TTTTCCGCGTCTAACTTTGATC	22	27378010	27378031
Novel.47	TTTCCGTGTTCAACTTTGATC	21	6162719	6162739
Novel.48	ATCCGAATCCCACTTGAACTTG	22	15278089	15278110
Novel.49	AACGACTTTCTTTACGAATATGAA	24	24945333	24945356
Novel.50	TCATATCGTGTGCGTAGCTGG	21	28411519	28411539
Novel.51	TTTGGCTTGCAACGTTTGACC	21	4112679	4112699
Novel.52	TATCTTGTGGTATGAACTGAG	21	18161308	18161328
Novel.53	CTCCGATGATGGCATGAAATCT	22	20311027	20311048
Novel.54	AAAACGGAACGATCTATTAGC	21	25048758	25048778
Novel.55	CTGGCGCTGAACTTAGACACC	21	705386	705406
Novel.56	CTACGTGTCAGTGGAATCCAC	21	18255961	18255981
Novel.57	TTCATCTAGTATGAGGACGTG	21	1319733	1319753
Novel.58	TGTGTCACTGACGTGTGGGCC	21	1802195	1802215
Novel.59	TATTATAAGACGTTTTGACT	20	8318196	8318215
Novel.60	TAAATGGAGAGAACGAAAGAG	21	10836598	10836618
Novel.61	ATTTTCGTTACAACTTGTAGA	21	19166038	19166058
Novel.62	AATAGCGATCAAGGCGGACGG	21	3019373	3019393
Novel.63	TTTTTCGATCCAACGGCAGTT	21	9966827	9966847
Novel.64	AGGGCTATAGCTCAGTTCGG	20	10858113	10858132
Novel.65	TTTGTAAGACGTGGATCTGTG	21	11086302	11086322
Novel.66	TTTCACGGTTTCCAGGCGAGT	21	17410898	17410918
Novel.67	TGACGTGGACGAATCTCAGCC	21	21999882	21999902
Novel.68	AATTAACGATTTGCCACACCG	21	1662752	1662772
Novel.69	AGGACGTGGCATCATATTAATT	22	1920185	1920206
Novel.70	ATGTGCTGCCAGTTGCTGGGC	21	2079403	2079423
Novel.71	TACGAATCTGGACACACATGAC	22	2338553	2338574
Novel.72	ATGACGCTGTTGACTTTTCGAC	22	2827862	2827883
Novel.73	CGATCTCTAAAGAACTTCGAG	21	2882210	2882230
Novel.74	ATTTTCGTTACAACTTGTAG	20	3818891	3818910
Novel.75	TCCGGTGAACTGTAATTAGT	20	4247157	4247176
Novel.76	CGTATTTGTATGGATTTCTG	20	4633030	4633049
Novel.77	CCTCTTTACCATTCTGTATA	20	4633074	4633093
Novel.78	GTGTCTGTATATCCGATGTGAT	22	4875178	4875199
Novel.79	ACGAATCTTTTGAGCCTACTTA	22	5605524	5605545
Novel.80	AAGATTTGTAGCCAGCTGTAGC	22	5734688	5734709
Novel.81	GTGAAATCTGGTGGACCGACC	21	6552363	6552383
Novel.82	TCTAGTGGCAAAAAGTTAATT	21	6652434	6652454
Novel.83	TTAGCGACTAATTATCTTGATT	22	7218963	7218984
Novel.84	CTGTAGAAGTTGAATTTTAAC	21	7228866	7228886
Novel.85	ATCTATATGAATATGAACAAT	21	7701334	7701354
Novel.86	TTGCTGGAGGACACTTTTGGC	21	9537462	9537482
Novel.87	AAAAAATCAATCTAGAACCGG	21	9757746	9757766
Novel.88	ATGACGCTGTTGACTTTTCAAC	22	10010328	10010349
Novel.89	TATCCTAATACTATGAATCTGG	22	11192095	11192116
Novel.90	AAAATTGTAGCCCTCGATGC	20	11401390	11401409
Novel.91	TTAATATACCTCGTTAGATTT	21	13912442	13912462
Novel.92	TTTTCGATCCAACGGCAGTT	20	16584300	16584319
Novel.93	ACTGTTGGATCGAAAAATAGAC	22	16859872	16859893
Novel.94	AGTACAACGAATCTGGACAGGC	22	17041142	17041163
Novel.95	TTTTAACTCATAGTGACGTGG	21	17249103	17249123
Novel.96	CGGATGTTGCTTAATGATTTGC	22	17650479	17650500
Novel.97	GTGTCTGTATATCCAATGTGAC	22	17925834	17925855
Novel.98	AGACGAATCTTTTGAGCCTAC	21	19679536	19679556
Novel.99	ATGACGCTGTTGACTTTTTAAC	22	19977507	19977528
Novel.100	TATGACGCTGTTGACTTTTA	20	20531084	20531103
Novel.101	ACTCATCAAGATCTAGAACTT	21	20864704	20864724
Novel.102	AAAAGCTAGACTGTTTGACGG	21	21409412	21409432
Novel.103	CGATGTGTTAATTTTTAGAGC	21	21461783	21461803
Novel.104	ACACGGAAACTCATGGCTGCG	21	21984226	21984246
Novel.105	GTCTGTATATTCGATGTGAC	20	22932981	22933000
Novel.106	ACTGTTTGGCATAGCTCCAGC	21	23222524	23222544
Novel.107	TAGCCCTCGACGTGACCTACA	21	23251688	23251708
Novel.108	AGACGAATCTTTTGAGCCTACT	22	23386948	23386969
Novel.109	ATTTGTGAGTTTAGGGACCGG	21	23700921	23700941
Novel.110	TTGTAGCCCTCAACGCGACC	20	23701336	23701355
Novel.111	CTAATACAACGAATCTGGACAG	22	24278516	24278537
Novel.112	TTGTTTCACCTAGGACGAGG	20	24938809	24938828
Novel.113	ATGGCTGTGTTTAGATCTAAA	21	24969773	24969793
Novel.114	AATGTGTGCAATGCTAGAAAG	21	25244501	25244521
Novel.115	TCGATGTCGTAGGAGAGCTCG	21	27724445	27724465
Novel.116	CGATGTCGTAGGAGAGCTCG	20	27725181	27725200
Novel.117	ATCAACCGAGACTAAAGATC	20	28301999	28302018
Novel.118	TATAGATCTGTAGCTAGCTGC	21	28561382	28561402
Novel.119	CGCGAGATGACGTGACTGTTTC	22	424647	424668
Novel.120	AACTAAACTTTTAATTTTGACGTG	24	1146215	1146238
Novel.121	ACCGATTTGCCACACCATGGG	21	1941246	1941266
Novel.122	CTCAACGTTTGACTGTCCGTC	21	2186870	2186890
Novel.123	CTGGACAGACTAGAAAATGCC	21	2341003	2341023
Novel.124	TTGGTTAAATTAGAACGATGTG	22	2550014	2550035
Novel.125	TTAGCTATGAATCTGGATAACT	22	3144404	3144425
Novel.126	TTGGTTACGAATCTGGACACAC	22	3371225	3371246
Novel.127	ATTTCCGTGTCTAACTTTGA	20	5277026	5277045
Novel.128	AATTCGAGTTCGAGCCGGTAGA	22	5615537	5615558
Novel.129	TTGAAGTAAGAAGTCTCCCCAT	22	5647866	5647887
Novel.130	TCTGGAATATGAGTGTGTGACT	22	5648487	5648508
Novel.131	ATGCTACAACACTCTTATCTAG	22	9359126	9359147
Novel.132	TTGTTTCACCTAGGACGAGGA	21	26412031	26412051
Novel.133	CAAAATAGCTCGATGCCAGAAT	22	116482	116503
