# Supplementary material for: Whole-Transcriptome Profiling and Functional Prediction of Long Non-Coding RNAs Associated with Cold Tolerance in Japonica Rice Varieties
Source: Int J Mol Sci. 2024 Feb 15;25(4):2310. doi: 10.3390/ijms25042310 (PMC10889138; doi:10.3390/ijms25042310)
Supplement: Supplementary file 1 [file ijms-25-02310-s001.zip › Supplementary Table S3.xlsx]

## Sheet: Sheet1
Supplementary Table S3. Regulatory relationship between ceRNA members.
MiRNA	LncRNA	Mrna	GO_annotation	KEGG_annotation	Swissprot_annotation	Nr_annotation
Novel.101	LNC1008	Os04g0190000	Molecular Function: D-arabinono-1,4-lactone oxidase activity (GO:0003885);; Cellular Component: mitochondrion (GO:0005739);; Cellular Component: membrane (GO:0016020);; Molecular Function: flavin adenine dinucleotide binding (GO:0050660);; Biological Process: oxidation-reduction process (GO:0055114);;	--	Zinc finger A20 domain-containing stress-associated protein 18 GN=SAP18 OS=Oryza sativa subsp. japonica (Rice) PE=2 SV=1	Os04g0190000 [Oryza sativa Japonica Group]
Novel.101	LNC1008	Os03g0347900	Molecular Function: magnesium ion binding (GO:0000287);; Biological Process: metabolic process (GO:0008152);; Molecular Function: terpene synthase activity (GO:0010333);; Molecular Function: ADP binding (GO:0043531);;	--	Germacrene C/D synthase GN=TPS1 OS=Valeriana officinalis (Valerian) PE=1 SV=1	hypothetical protein OsJ_10829 [Oryza sativa Japonica Group]
Novel.101	LNC1008	Os05g0121100	Cellular Component: mitochondrion (GO:0005739);; Cellular Component: integral component of membrane (GO:0016021);;	--	--	hypothetical protein [Oryza sativa]
Novel.101	LNC1008	Os04g0190000	Molecular Function: D-arabinono-1,4-lactone oxidase activity (GO:0003885);; Cellular Component: mitochondrion (GO:0005739);; Cellular Component: membrane (GO:0016020);; Molecular Function: flavin adenine dinucleotide binding (GO:0050660);; Biological Process: oxidation-reduction process (GO:0055114);;	--	Zinc finger A20 domain-containing stress-associated protein 18 GN=SAP18 OS=Oryza sativa subsp. japonica (Rice) PE=2 SV=1	Os04g0190000 [Oryza sativa Japonica Group]
Novel.101	LNC1008	Os08g0215300	--	--	--	Os08g0215300 [Oryza sativa Japonica Group]
Novel.101	LNC1008	Os02g0653300	Cellular Component: mitochondrion (GO:0005739);; Cellular Component: integral component of membrane (GO:0016021);;	--	--	Os02g0653300 [Oryza sativa Japonica Group]
Novel.101	LNC1008	Os05g0501400	Molecular Function: protein serine/threonine kinase activity (GO:0004674);; Molecular Function: ATP binding (GO:0005524);; Cellular Component: plasma membrane (GO:0005886);; Biological Process: protein phosphorylation (GO:0006468);; Biological Process: defense response (GO:0006952);; Cellular Component: plasmodesma (GO:0009506);; Cellular Component: integral component of membrane (GO:0016021);; B…	--	Receptor-like serine/threonine-protein kinase SD1-8 (Precursor) GN=T6K22.110 OS=Arabidopsis thaliana (Mouse-ear cress) PE=1 SV=1	Os05g0501400 [Oryza sativa Japonica Group]
Novel.101	LNC1008	Os02g0496500	Molecular Function: catalytic activity (GO:0003824);; Cellular Component: mitochondrion (GO:0005739);; Biological Process: DNA repair (GO:0006281);; Molecular Function: 4 iron, 4 sulfur cluster binding (GO:0051539);;	--	Protein ROS1 GN=F1O11.12 OS=Arabidopsis thaliana (Mouse-ear cress) PE=1 SV=2	Os02g0496500 [Oryza sativa Japonica Group]
Novel.101	LNC1008	Os09g0566075	Molecular Function: chorismate mutase activity (GO:0004106);; Molecular Function: prephenate dehydratase activity (GO:0004664);; Biological Process: L-phenylalanine biosynthetic process (GO:0009094);; Cellular Component: chloroplast stroma (GO:0009570);; Molecular Function: amino acid binding (GO:0016597);; Molecular Function: arogenate dehydratase activity (GO:0047769);;	--	Arogenate dehydratase/prephenate dehydratase 6, chloroplastic (Precursor) GN=T23G18.10 OS=Arabidopsis thaliana (Mouse-ear cress) PE=1 SV=1	Os09g0566000 [Oryza sativa Japonica Group]
Novel.101	LNC1008	Os10g0435400	Cellular Component: plastid (GO:0009536);;	--	BTB/POZ and MATH domain-containing protein 1 GN=BPM1 OS=Arabidopsis thaliana (Mouse-ear cress) PE=1 SV=1	Os10g0435400 [Oryza sativa Japonica Group]
Novel.101	LNC1008	Os10g0370400	Molecular Function: ATP binding (GO:0005524);; Biological Process: apoptotic process (GO:0006915);; Biological Process: defense response (GO:0006952);; Molecular Function: ADP binding (GO:0043531);;	--	Disease resistance protein RPP13 GN=RPP13 OS=Arabidopsis thaliana (Mouse-ear cress) PE=2 SV=2	Putative disease resistance gene [Oryza sativa Japonica Group]
Novel.101	LNC1008	Os10g0124100	--	--	--	expressed protein [Oryza sativa Japonica Group]
Novel.101	LNC1008	Os07g0205500	Cellular Component: integral component of membrane (GO:0016021);;	--	--	Os07g0205500 [Oryza sativa Japonica Group]
Novel.101	LNC1008	Os07g0597400	Cellular Component: membrane (GO:0016020);;	--	--	hypothetical protein [Oryza sativa Japonica Group]
Novel.101	LNC1008	Os05g0490400	Cellular Component: integral component of membrane (GO:0016021);;	--	--	Os05g0490400 [Oryza sativa Japonica Group]
Novel.101	LNC1008	Os06g0150600	Molecular Function: transferase activity, transferring acyl groups other than amino-acyl groups (GO:0016747);;	--	Rosmarinate synthase GN=RAS OS=Plectranthus scutellarioides (Coleus) PE=1 SV=1	Os06g0150550 [Oryza sativa Japonica Group]
Novel.101	LNC1008	Os05g0208500	Biological Process: response to light stimulus (GO:0009416);; Biological Process: gibberellin catabolic process (GO:0045487);; Molecular Function: metal ion binding (GO:0046872);; Molecular Function: C-19 gibberellin 2-beta-dioxygenase activity (GO:0052634);; Biological Process: oxidation-reduction process (GO:0055114);;	--	--	Os05g0208500 [Oryza sativa Japonica Group]
Novel.101	LNC1008	Os11g0175400	Molecular Function: glycopeptide alpha-N-acetylgalactosaminidase activity (GO:0033926);;	--	Cytosolic invertase 1 {ECO:0000303|PubMed:18317796} OS=Oryza sativa subsp. japonica (Rice) PE=1 SV=1	Neutral/alkaline invertase, putative, expressed [Oryza sativa Japonica Group]
Novel.101	LNC1008	Os08g0480200	Molecular Function: GTPase activity (GO:0003924);; Molecular Function: signal recognition particle binding (GO:0005047);; Molecular Function: iron ion binding (GO:0005506);; Molecular Function: GTP binding (GO:0005525);; Cellular Component: signal recognition particle receptor complex (GO:0005785);; Biological Process: SRP-dependent cotranslational protein targeting to membrane (GO:0006614);; Cel…	--	Protein SRG1 GN=SRG1 OS=Arabidopsis thaliana (Mouse-ear cress) PE=2 SV=1	Os08g0480200 [Oryza sativa Japonica Group]
Novel.101	LNC1008	Os03g0773700	Molecular Function: protein kinase activity (GO:0004672);; Molecular Function: ATP binding (GO:0005524);; Cellular Component: plasma membrane (GO:0005886);; Biological Process: protein phosphorylation (GO:0006468);; Biological Process: regulation of meristem growth (GO:0010075);; Cellular Component: integral component of membrane (GO:0016021);; Molecular Function: receptor serine/threonine kinase…	--	Leucine-rich repeat receptor-like serine/threonine-protein kinase BAM1 (Precursor) GN=BAM1 OS=Arabidopsis thaliana (Mouse-ear cress) PE=1 SV=1	putative receptor-like protein kinase 1 [Oryza sativa Japonica Group]
Novel.101	LNC1008	Os05g0542500	--	--	Late embryogenesis abundant protein, group 3 OS=Oryza sativa subsp. japonica (Rice) PE=2 SV=1	Os05g0542500 [Oryza sativa Japonica Group]
Novel.101	LNC1008	Os03g0828800	Molecular Function: protein serine/threonine kinase activity (GO:0004674);; Molecular Function: ATP binding (GO:0005524);; Cellular Component: plasma membrane (GO:0005886);; Biological Process: protein phosphorylation (GO:0006468);; Cellular Component: integral component of membrane (GO:0016021);; Molecular Function: carbohydrate binding (GO:0030246);;	--	G-type lectin S-receptor-like serine/threonine-protein kinase RLK1 (Precursor) GN=RLK1 OS=Arabidopsis thaliana (Mouse-ear cress) PE=2 SV=2	Os03g0828800 [Oryza sativa Japonica Group]
Novel.101	LNC1008	Os07g0133500	--	--	--	Os07g0133500 [Oryza sativa Japonica Group]
Novel.101	LNC1008	Os08g0266400	Cellular Component: integral component of membrane (GO:0016021);;	--	Probable LRR receptor-like serine/threonine-protein kinase At4g08850 (Precursor) GN=At4g08850 OS=Arabidopsis thaliana (Mouse-ear cress) PE=2 SV=3	Os08g0266400 [Oryza sativa Japonica Group]
Novel.101	LNC1008	Os05g0162500	Molecular Function: protein serine/threonine kinase activity (GO:0004674);; Molecular Function: ATP binding (GO:0005524);; Cellular Component: mitochondrion (GO:0005739);; Biological Process: protein phosphorylation (GO:0006468);; Cellular Component: integral component of membrane (GO:0016021);;	--	Receptor-like protein kinase HERK 1 (Precursor) OS=Arabidopsis thaliana (Mouse-ear cress) PE=1 SV=1	putative receptor-like protein kinase [Oryza sativa Japonica Group]
Novel.101	LNC1008	Os01g0762400	Molecular Function: nutrient reservoir activity (GO:0045735);;	--	Glutelin type-A 1 basic chain (Precursor) OS=Oryza sativa subsp. japonica (Rice) PE=1 SV=2	glutelin [Oryza sativa]
Novel.101	LNC1008	Os07g0624100	Molecular Function: RNA polymerase II regulatory region sequence-specific DNA binding (GO:0000977);; Molecular Function: DNA binding transcription factor activity (GO:0003700);; Cellular Component: nucleus (GO:0005634);; Biological Process: regulation of transcription by RNA polymerase II (GO:0006357);; Cellular Component: plastid (GO:0009536);; Molecular Function: protein dimerization activity (…	--	Zinc finger BED domain-containing protein RICESLEEPER 2 OS=Oryza sativa subsp. japonica (Rice) PE=2 SV=1	Os07g0624100 [Oryza sativa Japonica Group]
Novel.101	LNC1008	Os06g0104300	Molecular Function: copper ion binding (GO:0005507);; Cellular Component: plant-type cell wall (GO:0009505);; Cellular Component: plasmodesma (GO:0009506);; Molecular Function: oxidoreductase activity, oxidizing metal ions (GO:0016722);;	--	Monocopper oxidase-like protein SKU5 (Precursor) GN=SKU5 OS=Arabidopsis thaliana (Mouse-ear cress) PE=1 SV=1	Os06g0104300 [Oryza sativa Japonica Group]
Novel.101	LNC1008	Os03g0822100	Molecular Function: RNA polymerase II regulatory region sequence-specific DNA binding (GO:0000977);; Molecular Function: DNA binding transcription factor activity (GO:0003700);; Cellular Component: nucleus (GO:0005634);; Biological Process: regulation of transcription by RNA polymerase II (GO:0006357);; Cellular Component: plastid (GO:0009536);; Molecular Function: protein dimerization activity (…	--	Zinc finger BED domain-containing protein RICESLEEPER 2 OS=Oryza sativa subsp. japonica (Rice) PE=2 SV=1	Os07g0624100 [Oryza sativa Japonica Group]
Novel.101	LNC1008	Os01g0719300	Cellular Component: integral component of plasma membrane (GO:0005887);; Biological Process: sulfate transport (GO:0008272);; Molecular Function: sulfate transmembrane transporter activity (GO:0015116);; Biological Process: transmembrane transport (GO:0055085);;	K17471|9.60852e-143|osa:4324697|Os01g0719300; K17471 sulfate transporter 3 (A)	Sulfate transporter 3.1 OS=Arabidopsis thaliana (Mouse-ear cress) PE=2 SV=1	hypothetical protein OsI_03536 [Oryza sativa Indica Group]
Novel.101	LNC1008	Os11g0474400	--	--	--	Os11g0474400 [Oryza sativa Japonica Group]
Novel.101	LNC1008	Os02g0450000	Molecular Function: nucleic acid binding (GO:0003676);;	--	--	Os02g0450000 [Oryza sativa Japonica Group]
Novel.101	LNC1008	Os02g0280700	Molecular Function: iron ion binding (GO:0005506);; Molecular Function: methyltransferase activity (GO:0008168);; Biological Process: methylation (GO:0032259);; Molecular Function: dioxygenase activity (GO:0051213);; Biological Process: oxidation-reduction process (GO:0055114);;	--	Codeine O-demethylase GN=CODM OS=Papaver somniferum (Opium poppy) PE=1 SV=1	Os02g0280700 [Oryza sativa Japonica Group]
Novel.101	LNC1008	Os02g0153000	--	--	--	hypothetical protein OsJ_05412 [Oryza sativa Japonica Group]
Novel.101	LNC1008	Os02g0628100	Cellular Component: nucleus (GO:0005634);; Cellular Component: cytosol (GO:0005829);; Cellular Component: plastid (GO:0009536);; Biological Process: cytokinin biosynthetic process (GO:0009691);; Molecular Function: hydrolase activity, hydrolyzing N-glycosyl compounds (GO:0016799);;	--	Probable cytokinin riboside 5&apos;-monophosphate phosphoribohydrolase LOGL2 GN=OsJ_07599 OS=Oryza sativa subsp. japonica (Rice) PE=3 SV=1	hypothetical protein OsI_08151 [Oryza sativa Indica Group]
Novel.101	LNC1008	Os01g0955100	Molecular Function: calcium ion binding (GO:0005509);;	K13448|4.09913e-108|dosa:Os01t0955100-01|Os01g0955100; Similar to Calmodulin-like protein (Fragment).; K13448 calcium-binding protein CML (A)	Probable calcium-binding protein CML31 GN=B1139B11.15 OS=Oryza sativa subsp. japonica (Rice) PE=2 SV=1	Os01g0955100 [Oryza sativa Japonica Group]
Novel.101	LNC1008	Os04g0416100	Molecular Function: DNA binding (GO:0003677);; Molecular Function: DNA binding transcription factor activity (GO:0003700);; Cellular Component: nucleus (GO:0005634);; Cellular Component: transcription factor complex (GO:0005667);; Cellular Component: mitochondrion (GO:0005739);; Biological Process: regulation of transcription, DNA-templated (GO:0006355);;	K06620|5.23119e-39|obr:102709641|transcription factor E2FA-like; K06620 transcription factor E2F3 (A)	Transcription factor E2FB GN=E2FB OS=Arabidopsis thaliana (Mouse-ear cress) PE=1 SV=1	OSIGBa0092M08.5 [Oryza sativa Indica Group]
Novel.101	LNC1008	Os08g0290000	--	--	Pentatricopeptide repeat-containing protein At4g19440, chloroplastic (Precursor) GN=At4g19440 OS=Arabidopsis thaliana (Mouse-ear cress) PE=2 SV=2	Os08g0290000 [Oryza sativa Japonica Group]
Novel.101	LNC1008	Os02g0599150	Molecular Function: protein serine/threonine phosphatase activity (GO:0004722);; Biological Process: protein dephosphorylation (GO:0006470);; Cellular Component: integral component of membrane (GO:0016021);; Molecular Function: metal ion binding (GO:0046872);;	K14803|2.58669e-117|dosa:Os02t0599150-01|Os02g0599150; Hypothetical conserved gene.; K14803 protein phosphatase 2C homolog 2/3 [EC:3.1.3.16] (A)	Probable protein phosphatase 2C 16 OS=Oryza sativa subsp. japonica (Rice) PE=2 SV=1	RecName: Full=Probable protein phosphatase 2C 16; Short=OsPP2C16 [Oryza sativa Japonica Group]
Novel.101	LNC1008	Os02g0599151	Cellular Component: proteasome complex (GO:0000502);; Molecular Function: protein serine/threonine phosphatase activity (GO:0004722);; Biological Process: protein dephosphorylation (GO:0006470);; Biological Process: proteasome-mediated ubiquitin-dependent protein catabolic process (GO:0043161);; Molecular Function: metal ion binding (GO:0046872);;	K14803|1.47634e-113|dosa:Os02t0599151-00|Os02g0599151; Probable protein phosphatase 2C 17.; K14803 protein phosphatase 2C homolog 2/3 [EC:3.1.3.16] (A)	Probable protein phosphatase 2C 17 (Precursor) GN=OSJNBa0038P01.32 OS=Oryza sativa subsp. japonica (Rice) PE=2 SV=1	hypothetical protein OsJ_07394 [Oryza sativa Japonica Group]
Novel.101	LNC1008	Os10g0558600	Cellular Component: mitochondrion (GO:0005739);; Molecular Function: zinc ion binding (GO:0008270);;	--	Pentatricopeptide repeat-containing protein At3g02330 OS=Arabidopsis thaliana (Mouse-ear cress) PE=2 SV=2	putative PPR repeat protein [Oryza sativa Japonica Group]
Novel.101	LNC1008	Os01g0862500	Molecular Function: nucleic acid binding (GO:0003676);; Cellular Component: mitochondrion (GO:0005739);;	--	--	Os01g0280200 [Oryza sativa Japonica Group]
Novel.101	LNC1008	Os07g0297400	Cellular Component: integral component of membrane (GO:0016021);;	--	--	hypothetical protein OsJ_09028 [Oryza sativa Japonica Group]
Novel.101	LNC1008	Os12g0203900	--	--	--	hypothetical protein [Oryza sativa Japonica Group]
Novel.101	LNC1008	Os07g0158900	--	--	F-box/FBD/LRR-repeat protein At1g13570 GN=At1g13570 OS=Arabidopsis thaliana (Mouse-ear cress) PE=2 SV=1	Os07g0158900 [Oryza sativa Japonica Group]
Novel.101	LNC1008	Os07g0641800	--	--	--	Os07g0641800 [Oryza sativa Japonica Group]
Novel.101	LNC1008	Os01g0544700	--	--	--	hypothetical protein OsJ_01655 [Oryza sativa Japonica Group]
Novel.101	LNC1272	Os04g0190000	Molecular Function: D-arabinono-1,4-lactone oxidase activity (GO:0003885);; Cellular Component: mitochondrion (GO:0005739);; Cellular Component: membrane (GO:0016020);; Molecular Function: flavin adenine dinucleotide binding (GO:0050660);; Biological Process: oxidation-reduction process (GO:0055114);;	--	Zinc finger A20 domain-containing stress-associated protein 18 GN=SAP18 OS=Oryza sativa subsp. japonica (Rice) PE=2 SV=1	Os04g0190000 [Oryza sativa Japonica Group]
Novel.101	LNC1272	Os03g0347900	Molecular Function: magnesium ion binding (GO:0000287);; Biological Process: metabolic process (GO:0008152);; Molecular Function: terpene synthase activity (GO:0010333);; Molecular Function: ADP binding (GO:0043531);;	--	Germacrene C/D synthase GN=TPS1 OS=Valeriana officinalis (Valerian) PE=1 SV=1	hypothetical protein OsJ_10829 [Oryza sativa Japonica Group]
Novel.101	LNC1272	Os05g0121100	Cellular Component: mitochondrion (GO:0005739);; Cellular Component: integral component of membrane (GO:0016021);;	--	--	hypothetical protein [Oryza sativa]
Novel.101	LNC1272	Os04g0190000	Molecular Function: D-arabinono-1,4-lactone oxidase activity (GO:0003885);; Cellular Component: mitochondrion (GO:0005739);; Cellular Component: membrane (GO:0016020);; Molecular Function: flavin adenine dinucleotide binding (GO:0050660);; Biological Process: oxidation-reduction process (GO:0055114);;	--	Zinc finger A20 domain-containing stress-associated protein 18 GN=SAP18 OS=Oryza sativa subsp. japonica (Rice) PE=2 SV=1	Os04g0190000 [Oryza sativa Japonica Group]
Novel.101	LNC1272	Os08g0215300	--	--	--	Os08g0215300 [Oryza sativa Japonica Group]
Novel.101	LNC1272	Os02g0653300	Cellular Component: mitochondrion (GO:0005739);; Cellular Component: integral component of membrane (GO:0016021);;	--	--	Os02g0653300 [Oryza sativa Japonica Group]
Novel.101	LNC1272	Os05g0501400	Molecular Function: protein serine/threonine kinase activity (GO:0004674);; Molecular Function: ATP binding (GO:0005524);; Cellular Component: plasma membrane (GO:0005886);; Biological Process: protein phosphorylation (GO:0006468);; Biological Process: defense response (GO:0006952);; Cellular Component: plasmodesma (GO:0009506);; Cellular Component: integral component of membrane (GO:0016021);; B…	--	Receptor-like serine/threonine-protein kinase SD1-8 (Precursor) GN=T6K22.110 OS=Arabidopsis thaliana (Mouse-ear cress) PE=1 SV=1	Os05g0501400 [Oryza sativa Japonica Group]
Novel.101	LNC1272	Os02g0496500	Molecular Function: catalytic activity (GO:0003824);; Cellular Component: mitochondrion (GO:0005739);; Biological Process: DNA repair (GO:0006281);; Molecular Function: 4 iron, 4 sulfur cluster binding (GO:0051539);;	--	Protein ROS1 GN=F1O11.12 OS=Arabidopsis thaliana (Mouse-ear cress) PE=1 SV=2	Os02g0496500 [Oryza sativa Japonica Group]
Novel.101	LNC1272	Os09g0566075	Molecular Function: chorismate mutase activity (GO:0004106);; Molecular Function: prephenate dehydratase activity (GO:0004664);; Biological Process: L-phenylalanine biosynthetic process (GO:0009094);; Cellular Component: chloroplast stroma (GO:0009570);; Molecular Function: amino acid binding (GO:0016597);; Molecular Function: arogenate dehydratase activity (GO:0047769);;	--	Arogenate dehydratase/prephenate dehydratase 6, chloroplastic (Precursor) GN=T23G18.10 OS=Arabidopsis thaliana (Mouse-ear cress) PE=1 SV=1	Os09g0566000 [Oryza sativa Japonica Group]
Novel.101	LNC1272	Os10g0435400	Cellular Component: plastid (GO:0009536);;	--	BTB/POZ and MATH domain-containing protein 1 GN=BPM1 OS=Arabidopsis thaliana (Mouse-ear cress) PE=1 SV=1	Os10g0435400 [Oryza sativa Japonica Group]
Novel.101	LNC1272	Os10g0370400	Molecular Function: ATP binding (GO:0005524);; Biological Process: apoptotic process (GO:0006915);; Biological Process: defense response (GO:0006952);; Molecular Function: ADP binding (GO:0043531);;	--	Disease resistance protein RPP13 GN=RPP13 OS=Arabidopsis thaliana (Mouse-ear cress) PE=2 SV=2	Putative disease resistance gene [Oryza sativa Japonica Group]
Novel.101	LNC1272	Os10g0124100	--	--	--	expressed protein [Oryza sativa Japonica Group]
Novel.101	LNC1272	Os07g0205500	Cellular Component: integral component of membrane (GO:0016021);;	--	--	Os07g0205500 [Oryza sativa Japonica Group]
Novel.101	LNC1272	Os07g0597400	Cellular Component: membrane (GO:0016020);;	--	--	hypothetical protein [Oryza sativa Japonica Group]
Novel.101	LNC1272	Os05g0490400	Cellular Component: integral component of membrane (GO:0016021);;	--	--	Os05g0490400 [Oryza sativa Japonica Group]
Novel.101	LNC1272	Os06g0150600	Molecular Function: transferase activity, transferring acyl groups other than amino-acyl groups (GO:0016747);;	--	Rosmarinate synthase GN=RAS OS=Plectranthus scutellarioides (Coleus) PE=1 SV=1	Os06g0150550 [Oryza sativa Japonica Group]
Novel.101	LNC1272	Os05g0208500	Biological Process: response to light stimulus (GO:0009416);; Biological Process: gibberellin catabolic process (GO:0045487);; Molecular Function: metal ion binding (GO:0046872);; Molecular Function: C-19 gibberellin 2-beta-dioxygenase activity (GO:0052634);; Biological Process: oxidation-reduction process (GO:0055114);;	--	--	Os05g0208500 [Oryza sativa Japonica Group]
Novel.101	LNC1272	Os11g0175400	Molecular Function: glycopeptide alpha-N-acetylgalactosaminidase activity (GO:0033926);;	--	Cytosolic invertase 1 {ECO:0000303|PubMed:18317796} OS=Oryza sativa subsp. japonica (Rice) PE=1 SV=1	Neutral/alkaline invertase, putative, expressed [Oryza sativa Japonica Group]
Novel.101	LNC1272	Os08g0480200	Molecular Function: GTPase activity (GO:0003924);; Molecular Function: signal recognition particle binding (GO:0005047);; Molecular Function: iron ion binding (GO:0005506);; Molecular Function: GTP binding (GO:0005525);; Cellular Component: signal recognition particle receptor complex (GO:0005785);; Biological Process: SRP-dependent cotranslational protein targeting to membrane (GO:0006614);; Cel…	--	Protein SRG1 GN=SRG1 OS=Arabidopsis thaliana (Mouse-ear cress) PE=2 SV=1	Os08g0480200 [Oryza sativa Japonica Group]
Novel.101	LNC1272	Os03g0773700	Molecular Function: protein kinase activity (GO:0004672);; Molecular Function: ATP binding (GO:0005524);; Cellular Component: plasma membrane (GO:0005886);; Biological Process: protein phosphorylation (GO:0006468);; Biological Process: regulation of meristem growth (GO:0010075);; Cellular Component: integral component of membrane (GO:0016021);; Molecular Function: receptor serine/threonine kinase…	--	Leucine-rich repeat receptor-like serine/threonine-protein kinase BAM1 (Precursor) GN=BAM1 OS=Arabidopsis thaliana (Mouse-ear cress) PE=1 SV=1	putative receptor-like protein kinase 1 [Oryza sativa Japonica Group]
Novel.101	LNC1272	Os05g0542500	--	--	Late embryogenesis abundant protein, group 3 OS=Oryza sativa subsp. japonica (Rice) PE=2 SV=1	Os05g0542500 [Oryza sativa Japonica Group]
Novel.101	LNC1272	Os03g0828800	Molecular Function: protein serine/threonine kinase activity (GO:0004674);; Molecular Function: ATP binding (GO:0005524);; Cellular Component: plasma membrane (GO:0005886);; Biological Process: protein phosphorylation (GO:0006468);; Cellular Component: integral component of membrane (GO:0016021);; Molecular Function: carbohydrate binding (GO:0030246);;	--	G-type lectin S-receptor-like serine/threonine-protein kinase RLK1 (Precursor) GN=RLK1 OS=Arabidopsis thaliana (Mouse-ear cress) PE=2 SV=2	Os03g0828800 [Oryza sativa Japonica Group]
Novel.101	LNC1272	Os07g0133500	--	--	--	Os07g0133500 [Oryza sativa Japonica Group]
Novel.101	LNC1272	Os08g0266400	Cellular Component: integral component of membrane (GO:0016021);;	--	Probable LRR receptor-like serine/threonine-protein kinase At4g08850 (Precursor) GN=At4g08850 OS=Arabidopsis thaliana (Mouse-ear cress) PE=2 SV=3	Os08g0266400 [Oryza sativa Japonica Group]
Novel.101	LNC1272	Os05g0162500	Molecular Function: protein serine/threonine kinase activity (GO:0004674);; Molecular Function: ATP binding (GO:0005524);; Cellular Component: mitochondrion (GO:0005739);; Biological Process: protein phosphorylation (GO:0006468);; Cellular Component: integral component of membrane (GO:0016021);;	--	Receptor-like protein kinase HERK 1 (Precursor) OS=Arabidopsis thaliana (Mouse-ear cress) PE=1 SV=1	putative receptor-like protein kinase [Oryza sativa Japonica Group]
Novel.101	LNC1272	Os01g0762400	Molecular Function: nutrient reservoir activity (GO:0045735);;	--	Glutelin type-A 1 basic chain (Precursor) OS=Oryza sativa subsp. japonica (Rice) PE=1 SV=2	glutelin [Oryza sativa]
Novel.101	LNC1272	Os07g0624100	Molecular Function: RNA polymerase II regulatory region sequence-specific DNA binding (GO:0000977);; Molecular Function: DNA binding transcription factor activity (GO:0003700);; Cellular Component: nucleus (GO:0005634);; Biological Process: regulation of transcription by RNA polymerase II (GO:0006357);; Cellular Component: plastid (GO:0009536);; Molecular Function: protein dimerization activity (…	--	Zinc finger BED domain-containing protein RICESLEEPER 2 OS=Oryza sativa subsp. japonica (Rice) PE=2 SV=1	Os07g0624100 [Oryza sativa Japonica Group]
Novel.101	LNC1272	Os06g0104300	Molecular Function: copper ion binding (GO:0005507);; Cellular Component: plant-type cell wall (GO:0009505);; Cellular Component: plasmodesma (GO:0009506);; Molecular Function: oxidoreductase activity, oxidizing metal ions (GO:0016722);;	--	Monocopper oxidase-like protein SKU5 (Precursor) GN=SKU5 OS=Arabidopsis thaliana (Mouse-ear cress) PE=1 SV=1	Os06g0104300 [Oryza sativa Japonica Group]
Novel.101	LNC1272	Os03g0822100	Molecular Function: RNA polymerase II regulatory region sequence-specific DNA binding (GO:0000977);; Molecular Function: DNA binding transcription factor activity (GO:0003700);; Cellular Component: nucleus (GO:0005634);; Biological Process: regulation of transcription by RNA polymerase II (GO:0006357);; Cellular Component: plastid (GO:0009536);; Molecular Function: protein dimerization activity (…	--	Zinc finger BED domain-containing protein RICESLEEPER 2 OS=Oryza sativa subsp. japonica (Rice) PE=2 SV=1	Os07g0624100 [Oryza sativa Japonica Group]
Novel.101	LNC1272	Os01g0719300	Cellular Component: integral component of plasma membrane (GO:0005887);; Biological Process: sulfate transport (GO:0008272);; Molecular Function: sulfate transmembrane transporter activity (GO:0015116);; Biological Process: transmembrane transport (GO:0055085);;	K17471|9.60852e-143|osa:4324697|Os01g0719300; K17471 sulfate transporter 3 (A)	Sulfate transporter 3.1 OS=Arabidopsis thaliana (Mouse-ear cress) PE=2 SV=1	hypothetical protein OsI_03536 [Oryza sativa Indica Group]
Novel.101	LNC1272	Os11g0474400	--	--	--	Os11g0474400 [Oryza sativa Japonica Group]
Novel.101	LNC1272	Os02g0450000	Molecular Function: nucleic acid binding (GO:0003676);;	--	--	Os02g0450000 [Oryza sativa Japonica Group]
Novel.101	LNC1272	Os02g0280700	Molecular Function: iron ion binding (GO:0005506);; Molecular Function: methyltransferase activity (GO:0008168);; Biological Process: methylation (GO:0032259);; Molecular Function: dioxygenase activity (GO:0051213);; Biological Process: oxidation-reduction process (GO:0055114);;	--	Codeine O-demethylase GN=CODM OS=Papaver somniferum (Opium poppy) PE=1 SV=1	Os02g0280700 [Oryza sativa Japonica Group]
Novel.101	LNC1272	Os02g0153000	--	--	--	hypothetical protein OsJ_05412 [Oryza sativa Japonica Group]
Novel.101	LNC1272	Os02g0628100	Cellular Component: nucleus (GO:0005634);; Cellular Component: cytosol (GO:0005829);; Cellular Component: plastid (GO:0009536);; Biological Process: cytokinin biosynthetic process (GO:0009691);; Molecular Function: hydrolase activity, hydrolyzing N-glycosyl compounds (GO:0016799);;	--	Probable cytokinin riboside 5&apos;-monophosphate phosphoribohydrolase LOGL2 GN=OsJ_07599 OS=Oryza sativa subsp. japonica (Rice) PE=3 SV=1	hypothetical protein OsI_08151 [Oryza sativa Indica Group]
Novel.101	LNC1272	Os01g0955100	Molecular Function: calcium ion binding (GO:0005509);;	K13448|4.09913e-108|dosa:Os01t0955100-01|Os01g0955100; Similar to Calmodulin-like protein (Fragment).; K13448 calcium-binding protein CML (A)	Probable calcium-binding protein CML31 GN=B1139B11.15 OS=Oryza sativa subsp. japonica (Rice) PE=2 SV=1	Os01g0955100 [Oryza sativa Japonica Group]
Novel.101	LNC1272	Os04g0416100	Molecular Function: DNA binding (GO:0003677);; Molecular Function: DNA binding transcription factor activity (GO:0003700);; Cellular Component: nucleus (GO:0005634);; Cellular Component: transcription factor complex (GO:0005667);; Cellular Component: mitochondrion (GO:0005739);; Biological Process: regulation of transcription, DNA-templated (GO:0006355);;	K06620|5.23119e-39|obr:102709641|transcription factor E2FA-like; K06620 transcription factor E2F3 (A)	Transcription factor E2FB GN=E2FB OS=Arabidopsis thaliana (Mouse-ear cress) PE=1 SV=1	OSIGBa0092M08.5 [Oryza sativa Indica Group]
Novel.101	LNC1272	Os08g0290000	--	--	Pentatricopeptide repeat-containing protein At4g19440, chloroplastic (Precursor) GN=At4g19440 OS=Arabidopsis thaliana (Mouse-ear cress) PE=2 SV=2	Os08g0290000 [Oryza sativa Japonica Group]
Novel.101	LNC1272	Os02g0599150	Molecular Function: protein serine/threonine phosphatase activity (GO:0004722);; Biological Process: protein dephosphorylation (GO:0006470);; Cellular Component: integral component of membrane (GO:0016021);; Molecular Function: metal ion binding (GO:0046872);;	K14803|2.58669e-117|dosa:Os02t0599150-01|Os02g0599150; Hypothetical conserved gene.; K14803 protein phosphatase 2C homolog 2/3 [EC:3.1.3.16] (A)	Probable protein phosphatase 2C 16 OS=Oryza sativa subsp. japonica (Rice) PE=2 SV=1	RecName: Full=Probable protein phosphatase 2C 16; Short=OsPP2C16 [Oryza sativa Japonica Group]
Novel.101	LNC1272	Os02g0599151	Cellular Component: proteasome complex (GO:0000502);; Molecular Function: protein serine/threonine phosphatase activity (GO:0004722);; Biological Process: protein dephosphorylation (GO:0006470);; Biological Process: proteasome-mediated ubiquitin-dependent protein catabolic process (GO:0043161);; Molecular Function: metal ion binding (GO:0046872);;	K14803|1.47634e-113|dosa:Os02t0599151-00|Os02g0599151; Probable protein phosphatase 2C 17.; K14803 protein phosphatase 2C homolog 2/3 [EC:3.1.3.16] (A)	Probable protein phosphatase 2C 17 (Precursor) GN=OSJNBa0038P01.32 OS=Oryza sativa subsp. japonica (Rice) PE=2 SV=1	hypothetical protein OsJ_07394 [Oryza sativa Japonica Group]
Novel.101	LNC1272	Os10g0558600	Cellular Component: mitochondrion (GO:0005739);; Molecular Function: zinc ion binding (GO:0008270);;	--	Pentatricopeptide repeat-containing protein At3g02330 OS=Arabidopsis thaliana (Mouse-ear cress) PE=2 SV=2	putative PPR repeat protein [Oryza sativa Japonica Group]
Novel.101	LNC1272	Os01g0862500	Molecular Function: nucleic acid binding (GO:0003676);; Cellular Component: mitochondrion (GO:0005739);;	--	--	Os01g0280200 [Oryza sativa Japonica Group]
Novel.101	LNC1272	Os07g0297400	Cellular Component: integral component of membrane (GO:0016021);;	--	--	hypothetical protein OsJ_09028 [Oryza sativa Japonica Group]
Novel.101	LNC1272	Os12g0203900	--	--	--	hypothetical protein [Oryza sativa Japonica Group]
Novel.101	LNC1272	Os07g0158900	--	--	F-box/FBD/LRR-repeat protein At1g13570 GN=At1g13570 OS=Arabidopsis thaliana (Mouse-ear cress) PE=2 SV=1	Os07g0158900 [Oryza sativa Japonica Group]
Novel.101	LNC1272	Os07g0641800	--	--	--	Os07g0641800 [Oryza sativa Japonica Group]
Novel.101	LNC1272	Os01g0544700	--	--	--	hypothetical protein OsJ_01655 [Oryza sativa Japonica Group]
Novel.101	LNC2624	Os04g0190000	Molecular Function: D-arabinono-1,4-lactone oxidase activity (GO:0003885);; Cellular Component: mitochondrion (GO:0005739);; Cellular Component: membrane (GO:0016020);; Molecular Function: flavin adenine dinucleotide binding (GO:0050660);; Biological Process: oxidation-reduction process (GO:0055114);;	--	Zinc finger A20 domain-containing stress-associated protein 18 GN=SAP18 OS=Oryza sativa subsp. japonica (Rice) PE=2 SV=1	Os04g0190000 [Oryza sativa Japonica Group]
Novel.101	LNC2624	Os03g0347900	Molecular Function: magnesium ion binding (GO:0000287);; Biological Process: metabolic process (GO:0008152);; Molecular Function: terpene synthase activity (GO:0010333);; Molecular Function: ADP binding (GO:0043531);;	--	Germacrene C/D synthase GN=TPS1 OS=Valeriana officinalis (Valerian) PE=1 SV=1	hypothetical protein OsJ_10829 [Oryza sativa Japonica Group]
Novel.101	LNC2624	Os05g0121100	Cellular Component: mitochondrion (GO:0005739);; Cellular Component: integral component of membrane (GO:0016021);;	--	--	hypothetical protein [Oryza sativa]
Novel.101	LNC2624	Os04g0190000	Molecular Function: D-arabinono-1,4-lactone oxidase activity (GO:0003885);; Cellular Component: mitochondrion (GO:0005739);; Cellular Component: membrane (GO:0016020);; Molecular Function: flavin adenine dinucleotide binding (GO:0050660);; Biological Process: oxidation-reduction process (GO:0055114);;	--	Zinc finger A20 domain-containing stress-associated protein 18 GN=SAP18 OS=Oryza sativa subsp. japonica (Rice) PE=2 SV=1	Os04g0190000 [Oryza sativa Japonica Group]
Novel.101	LNC2624	Os08g0215300	--	--	--	Os08g0215300 [Oryza sativa Japonica Group]
Novel.101	LNC2624	Os02g0653300	Cellular Component: mitochondrion (GO:0005739);; Cellular Component: integral component of membrane (GO:0016021);;	--	--	Os02g0653300 [Oryza sativa Japonica Group]
Novel.101	LNC2624	Os05g0501400	Molecular Function: protein serine/threonine kinase activity (GO:0004674);; Molecular Function: ATP binding (GO:0005524);; Cellular Component: plasma membrane (GO:0005886);; Biological Process: protein phosphorylation (GO:0006468);; Biological Process: defense response (GO:0006952);; Cellular Component: plasmodesma (GO:0009506);; Cellular Component: integral component of membrane (GO:0016021);; B…	--	Receptor-like serine/threonine-protein kinase SD1-8 (Precursor) GN=T6K22.110 OS=Arabidopsis thaliana (Mouse-ear cress) PE=1 SV=1	Os05g0501400 [Oryza sativa Japonica Group]
Novel.101	LNC2624	Os02g0496500	Molecular Function: catalytic activity (GO:0003824);; Cellular Component: mitochondrion (GO:0005739);; Biological Process: DNA repair (GO:0006281);; Molecular Function: 4 iron, 4 sulfur cluster binding (GO:0051539);;	--	Protein ROS1 GN=F1O11.12 OS=Arabidopsis thaliana (Mouse-ear cress) PE=1 SV=2	Os02g0496500 [Oryza sativa Japonica Group]
Novel.101	LNC2624	Os09g0566075	Molecular Function: chorismate mutase activity (GO:0004106);; Molecular Function: prephenate dehydratase activity (GO:0004664);; Biological Process: L-phenylalanine biosynthetic process (GO:0009094);; Cellular Component: chloroplast stroma (GO:0009570);; Molecular Function: amino acid binding (GO:0016597);; Molecular Function: arogenate dehydratase activity (GO:0047769);;	--	Arogenate dehydratase/prephenate dehydratase 6, chloroplastic (Precursor) GN=T23G18.10 OS=Arabidopsis thaliana (Mouse-ear cress) PE=1 SV=1	Os09g0566000 [Oryza sativa Japonica Group]
Novel.101	LNC2624	Os10g0435400	Cellular Component: plastid (GO:0009536);;	--	BTB/POZ and MATH domain-containing protein 1 GN=BPM1 OS=Arabidopsis thaliana (Mouse-ear cress) PE=1 SV=1	Os10g0435400 [Oryza sativa Japonica Group]
Novel.101	LNC2624	Os10g0370400	Molecular Function: ATP binding (GO:0005524);; Biological Process: apoptotic process (GO:0006915);; Biological Process: defense response (GO:0006952);; Molecular Function: ADP binding (GO:0043531);;	--	Disease resistance protein RPP13 GN=RPP13 OS=Arabidopsis thaliana (Mouse-ear cress) PE=2 SV=2	Putative disease resistance gene [Oryza sativa Japonica Group]
Novel.101	LNC2624	Os10g0124100	--	--	--	expressed protein [Oryza sativa Japonica Group]
Novel.101	LNC2624	Os07g0205500	Cellular Component: integral component of membrane (GO:0016021);;	--	--	Os07g0205500 [Oryza sativa Japonica Group]
Novel.101	LNC2624	Os07g0597400	Cellular Component: membrane (GO:0016020);;	--	--	hypothetical protein [Oryza sativa Japonica Group]
Novel.101	LNC2624	Os05g0490400	Cellular Component: integral component of membrane (GO:0016021);;	--	--	Os05g0490400 [Oryza sativa Japonica Group]
Novel.101	LNC2624	Os06g0150600	Molecular Function: transferase activity, transferring acyl groups other than amino-acyl groups (GO:0016747);;	--	Rosmarinate synthase GN=RAS OS=Plectranthus scutellarioides (Coleus) PE=1 SV=1	Os06g0150550 [Oryza sativa Japonica Group]
Novel.101	LNC2624	Os05g0208500	Biological Process: response to light stimulus (GO:0009416);; Biological Process: gibberellin catabolic process (GO:0045487);; Molecular Function: metal ion binding (GO:0046872);; Molecular Function: C-19 gibberellin 2-beta-dioxygenase activity (GO:0052634);; Biological Process: oxidation-reduction process (GO:0055114);;	--	--	Os05g0208500 [Oryza sativa Japonica Group]
Novel.101	LNC2624	Os11g0175400	Molecular Function: glycopeptide alpha-N-acetylgalactosaminidase activity (GO:0033926);;	--	Cytosolic invertase 1 {ECO:0000303|PubMed:18317796} OS=Oryza sativa subsp. japonica (Rice) PE=1 SV=1	Neutral/alkaline invertase, putative, expressed [Oryza sativa Japonica Group]
Novel.101	LNC2624	Os08g0480200	Molecular Function: GTPase activity (GO:0003924);; Molecular Function: signal recognition particle binding (GO:0005047);; Molecular Function: iron ion binding (GO:0005506);; Molecular Function: GTP binding (GO:0005525);; Cellular Component: signal recognition particle receptor complex (GO:0005785);; Biological Process: SRP-dependent cotranslational protein targeting to membrane (GO:0006614);; Cel…	--	Protein SRG1 GN=SRG1 OS=Arabidopsis thaliana (Mouse-ear cress) PE=2 SV=1	Os08g0480200 [Oryza sativa Japonica Group]
Novel.101	LNC2624	Os03g0773700	Molecular Function: protein kinase activity (GO:0004672);; Molecular Function: ATP binding (GO:0005524);; Cellular Component: plasma membrane (GO:0005886);; Biological Process: protein phosphorylation (GO:0006468);; Biological Process: regulation of meristem growth (GO:0010075);; Cellular Component: integral component of membrane (GO:0016021);; Molecular Function: receptor serine/threonine kinase…	--	Leucine-rich repeat receptor-like serine/threonine-protein kinase BAM1 (Precursor) GN=BAM1 OS=Arabidopsis thaliana (Mouse-ear cress) PE=1 SV=1	putative receptor-like protein kinase 1 [Oryza sativa Japonica Group]
Novel.101	LNC2624	Os05g0542500	--	--	Late embryogenesis abundant protein, group 3 OS=Oryza sativa subsp. japonica (Rice) PE=2 SV=1	Os05g0542500 [Oryza sativa Japonica Group]
Novel.101	LNC2624	Os03g0828800	Molecular Function: protein serine/threonine kinase activity (GO:0004674);; Molecular Function: ATP binding (GO:0005524);; Cellular Component: plasma membrane (GO:0005886);; Biological Process: protein phosphorylation (GO:0006468);; Cellular Component: integral component of membrane (GO:0016021);; Molecular Function: carbohydrate binding (GO:0030246);;	--	G-type lectin S-receptor-like serine/threonine-protein kinase RLK1 (Precursor) GN=RLK1 OS=Arabidopsis thaliana (Mouse-ear cress) PE=2 SV=2	Os03g0828800 [Oryza sativa Japonica Group]
Novel.101	LNC2624	Os07g0133500	--	--	--	Os07g0133500 [Oryza sativa Japonica Group]
Novel.101	LNC2624	Os08g0266400	Cellular Component: integral component of membrane (GO:0016021);;	--	Probable LRR receptor-like serine/threonine-protein kinase At4g08850 (Precursor) GN=At4g08850 OS=Arabidopsis thaliana (Mouse-ear cress) PE=2 SV=3	Os08g0266400 [Oryza sativa Japonica Group]
Novel.101	LNC2624	Os05g0162500	Molecular Function: protein serine/threonine kinase activity (GO:0004674);; Molecular Function: ATP binding (GO:0005524);; Cellular Component: mitochondrion (GO:0005739);; Biological Process: protein phosphorylation (GO:0006468);; Cellular Component: integral component of membrane (GO:0016021);;	--	Receptor-like protein kinase HERK 1 (Precursor) OS=Arabidopsis thaliana (Mouse-ear cress) PE=1 SV=1	putative receptor-like protein kinase [Oryza sativa Japonica Group]
Novel.101	LNC2624	Os01g0762400	Molecular Function: nutrient reservoir activity (GO:0045735);;	--	Glutelin type-A 1 basic chain (Precursor) OS=Oryza sativa subsp. japonica (Rice) PE=1 SV=2	glutelin [Oryza sativa]
Novel.101	LNC2624	Os07g0624100	Molecular Function: RNA polymerase II regulatory region sequence-specific DNA binding (GO:0000977);; Molecular Function: DNA binding transcription factor activity (GO:0003700);; Cellular Component: nucleus (GO:0005634);; Biological Process: regulation of transcription by RNA polymerase II (GO:0006357);; Cellular Component: plastid (GO:0009536);; Molecular Function: protein dimerization activity (…	--	Zinc finger BED domain-containing protein RICESLEEPER 2 OS=Oryza sativa subsp. japonica (Rice) PE=2 SV=1	Os07g0624100 [Oryza sativa Japonica Group]
Novel.101	LNC2624	Os06g0104300	Molecular Function: copper ion binding (GO:0005507);; Cellular Component: plant-type cell wall (GO:0009505);; Cellular Component: plasmodesma (GO:0009506);; Molecular Function: oxidoreductase activity, oxidizing metal ions (GO:0016722);;	--	Monocopper oxidase-like protein SKU5 (Precursor) GN=SKU5 OS=Arabidopsis thaliana (Mouse-ear cress) PE=1 SV=1	Os06g0104300 [Oryza sativa Japonica Group]
Novel.101	LNC2624	Os03g0822100	Molecular Function: RNA polymerase II regulatory region sequence-specific DNA binding (GO:0000977);; Molecular Function: DNA binding transcription factor activity (GO:0003700);; Cellular Component: nucleus (GO:0005634);; Biological Process: regulation of transcription by RNA polymerase II (GO:0006357);; Cellular Component: plastid (GO:0009536);; Molecular Function: protein dimerization activity (…	--	Zinc finger BED domain-containing protein RICESLEEPER 2 OS=Oryza sativa subsp. japonica (Rice) PE=2 SV=1	Os07g0624100 [Oryza sativa Japonica Group]
Novel.101	LNC2624	Os01g0719300	Cellular Component: integral component of plasma membrane (GO:0005887);; Biological Process: sulfate transport (GO:0008272);; Molecular Function: sulfate transmembrane transporter activity (GO:0015116);; Biological Process: transmembrane transport (GO:0055085);;	K17471|9.60852e-143|osa:4324697|Os01g0719300; K17471 sulfate transporter 3 (A)	Sulfate transporter 3.1 OS=Arabidopsis thaliana (Mouse-ear cress) PE=2 SV=1	hypothetical protein OsI_03536 [Oryza sativa Indica Group]
Novel.101	LNC2624	Os11g0474400	--	--	--	Os11g0474400 [Oryza sativa Japonica Group]
Novel.101	LNC2624	Os02g0450000	Molecular Function: nucleic acid binding (GO:0003676);;	--	--	Os02g0450000 [Oryza sativa Japonica Group]
Novel.101	LNC2624	Os02g0280700	Molecular Function: iron ion binding (GO:0005506);; Molecular Function: methyltransferase activity (GO:0008168);; Biological Process: methylation (GO:0032259);; Molecular Function: dioxygenase activity (GO:0051213);; Biological Process: oxidation-reduction process (GO:0055114);;	--	Codeine O-demethylase GN=CODM OS=Papaver somniferum (Opium poppy) PE=1 SV=1	Os02g0280700 [Oryza sativa Japonica Group]
Novel.101	LNC2624	Os02g0153000	--	--	--	hypothetical protein OsJ_05412 [Oryza sativa Japonica Group]
Novel.101	LNC2624	Os02g0628100	Cellular Component: nucleus (GO:0005634);; Cellular Component: cytosol (GO:0005829);; Cellular Component: plastid (GO:0009536);; Biological Process: cytokinin biosynthetic process (GO:0009691);; Molecular Function: hydrolase activity, hydrolyzing N-glycosyl compounds (GO:0016799);;	--	Probable cytokinin riboside 5&apos;-monophosphate phosphoribohydrolase LOGL2 GN=OsJ_07599 OS=Oryza sativa subsp. japonica (Rice) PE=3 SV=1	hypothetical protein OsI_08151 [Oryza sativa Indica Group]
Novel.101	LNC2624	Os01g0955100	Molecular Function: calcium ion binding (GO:0005509);;	K13448|4.09913e-108|dosa:Os01t0955100-01|Os01g0955100; Similar to Calmodulin-like protein (Fragment).; K13448 calcium-binding protein CML (A)	Probable calcium-binding protein CML31 GN=B1139B11.15 OS=Oryza sativa subsp. japonica (Rice) PE=2 SV=1	Os01g0955100 [Oryza sativa Japonica Group]
Novel.101	LNC2624	Os04g0416100	Molecular Function: DNA binding (GO:0003677);; Molecular Function: DNA binding transcription factor activity (GO:0003700);; Cellular Component: nucleus (GO:0005634);; Cellular Component: transcription factor complex (GO:0005667);; Cellular Component: mitochondrion (GO:0005739);; Biological Process: regulation of transcription, DNA-templated (GO:0006355);;	K06620|5.23119e-39|obr:102709641|transcription factor E2FA-like; K06620 transcription factor E2F3 (A)	Transcription factor E2FB GN=E2FB OS=Arabidopsis thaliana (Mouse-ear cress) PE=1 SV=1	OSIGBa0092M08.5 [Oryza sativa Indica Group]
Novel.101	LNC2624	Os08g0290000	--	--	Pentatricopeptide repeat-containing protein At4g19440, chloroplastic (Precursor) GN=At4g19440 OS=Arabidopsis thaliana (Mouse-ear cress) PE=2 SV=2	Os08g0290000 [Oryza sativa Japonica Group]
Novel.101	LNC2624	Os02g0599150	Molecular Function: protein serine/threonine phosphatase activity (GO:0004722);; Biological Process: protein dephosphorylation (GO:0006470);; Cellular Component: integral component of membrane (GO:0016021);; Molecular Function: metal ion binding (GO:0046872);;	K14803|2.58669e-117|dosa:Os02t0599150-01|Os02g0599150; Hypothetical conserved gene.; K14803 protein phosphatase 2C homolog 2/3 [EC:3.1.3.16] (A)	Probable protein phosphatase 2C 16 OS=Oryza sativa subsp. japonica (Rice) PE=2 SV=1	RecName: Full=Probable protein phosphatase 2C 16; Short=OsPP2C16 [Oryza sativa Japonica Group]
Novel.101	LNC2624	Os02g0599151	Cellular Component: proteasome complex (GO:0000502);; Molecular Function: protein serine/threonine phosphatase activity (GO:0004722);; Biological Process: protein dephosphorylation (GO:0006470);; Biological Process: proteasome-mediated ubiquitin-dependent protein catabolic process (GO:0043161);; Molecular Function: metal ion binding (GO:0046872);;	K14803|1.47634e-113|dosa:Os02t0599151-00|Os02g0599151; Probable protein phosphatase 2C 17.; K14803 protein phosphatase 2C homolog 2/3 [EC:3.1.3.16] (A)	Probable protein phosphatase 2C 17 (Precursor) GN=OSJNBa0038P01.32 OS=Oryza sativa subsp. japonica (Rice) PE=2 SV=1	hypothetical protein OsJ_07394 [Oryza sativa Japonica Group]
Novel.101	LNC2624	Os10g0558600	Cellular Component: mitochondrion (GO:0005739);; Molecular Function: zinc ion binding (GO:0008270);;	--	Pentatricopeptide repeat-containing protein At3g02330 OS=Arabidopsis thaliana (Mouse-ear cress) PE=2 SV=2	putative PPR repeat protein [Oryza sativa Japonica Group]
Novel.101	LNC2624	Os01g0862500	Molecular Function: nucleic acid binding (GO:0003676);; Cellular Component: mitochondrion (GO:0005739);;	--	--	Os01g0280200 [Oryza sativa Japonica Group]
Novel.101	LNC2624	Os07g0297400	Cellular Component: integral component of membrane (GO:0016021);;	--	--	hypothetical protein OsJ_09028 [Oryza sativa Japonica Group]
Novel.101	LNC2624	Os12g0203900	--	--	--	hypothetical protein [Oryza sativa Japonica Group]
Novel.101	LNC2624	Os07g0158900	--	--	F-box/FBD/LRR-repeat protein At1g13570 GN=At1g13570 OS=Arabidopsis thaliana (Mouse-ear cress) PE=2 SV=1	Os07g0158900 [Oryza sativa Japonica Group]
Novel.101	LNC2624	Os07g0641800	--	--	--	Os07g0641800 [Oryza sativa Japonica Group]
Novel.101	LNC2624	Os01g0544700	--	--	--	hypothetical protein OsJ_01655 [Oryza sativa Japonica Group]
Novel.101	LNC2625	Os04g0190000	Molecular Function: D-arabinono-1,4-lactone oxidase activity (GO:0003885);; Cellular Component: mitochondrion (GO:0005739);; Cellular Component: membrane (GO:0016020);; Molecular Function: flavin adenine dinucleotide binding (GO:0050660);; Biological Process: oxidation-reduction process (GO:0055114);;	--	Zinc finger A20 domain-containing stress-associated protein 18 GN=SAP18 OS=Oryza sativa subsp. japonica (Rice) PE=2 SV=1	Os04g0190000 [Oryza sativa Japonica Group]
Novel.101	LNC2625	Os03g0347900	Molecular Function: magnesium ion binding (GO:0000287);; Biological Process: metabolic process (GO:0008152);; Molecular Function: terpene synthase activity (GO:0010333);; Molecular Function: ADP binding (GO:0043531);;	--	Germacrene C/D synthase GN=TPS1 OS=Valeriana officinalis (Valerian) PE=1 SV=1	hypothetical protein OsJ_10829 [Oryza sativa Japonica Group]
Novel.101	LNC2625	Os05g0121100	Cellular Component: mitochondrion (GO:0005739);; Cellular Component: integral component of membrane (GO:0016021);;	--	--	hypothetical protein [Oryza sativa]
Novel.101	LNC2625	Os04g0190000	Molecular Function: D-arabinono-1,4-lactone oxidase activity (GO:0003885);; Cellular Component: mitochondrion (GO:0005739);; Cellular Component: membrane (GO:0016020);; Molecular Function: flavin adenine dinucleotide binding (GO:0050660);; Biological Process: oxidation-reduction process (GO:0055114);;	--	Zinc finger A20 domain-containing stress-associated protein 18 GN=SAP18 OS=Oryza sativa subsp. japonica (Rice) PE=2 SV=1	Os04g0190000 [Oryza sativa Japonica Group]
Novel.101	LNC2625	Os08g0215300	--	--	--	Os08g0215300 [Oryza sativa Japonica Group]
Novel.101	LNC2625	Os02g0653300	Cellular Component: mitochondrion (GO:0005739);; Cellular Component: integral component of membrane (GO:0016021);;	--	--	Os02g0653300 [Oryza sativa Japonica Group]
Novel.101	LNC2625	Os05g0501400	Molecular Function: protein serine/threonine kinase activity (GO:0004674);; Molecular Function: ATP binding (GO:0005524);; Cellular Component: plasma membrane (GO:0005886);; Biological Process: protein phosphorylation (GO:0006468);; Biological Process: defense response (GO:0006952);; Cellular Component: plasmodesma (GO:0009506);; Cellular Component: integral component of membrane (GO:0016021);; B…	--	Receptor-like serine/threonine-protein kinase SD1-8 (Precursor) GN=T6K22.110 OS=Arabidopsis thaliana (Mouse-ear cress) PE=1 SV=1	Os05g0501400 [Oryza sativa Japonica Group]
Novel.101	LNC2625	Os02g0496500	Molecular Function: catalytic activity (GO:0003824);; Cellular Component: mitochondrion (GO:0005739);; Biological Process: DNA repair (GO:0006281);; Molecular Function: 4 iron, 4 sulfur cluster binding (GO:0051539);;	--	Protein ROS1 GN=F1O11.12 OS=Arabidopsis thaliana (Mouse-ear cress) PE=1 SV=2	Os02g0496500 [Oryza sativa Japonica Group]
Novel.101	LNC2625	Os09g0566075	Molecular Function: chorismate mutase activity (GO:0004106);; Molecular Function: prephenate dehydratase activity (GO:0004664);; Biological Process: L-phenylalanine biosynthetic process (GO:0009094);; Cellular Component: chloroplast stroma (GO:0009570);; Molecular Function: amino acid binding (GO:0016597);; Molecular Function: arogenate dehydratase activity (GO:0047769);;	--	Arogenate dehydratase/prephenate dehydratase 6, chloroplastic (Precursor) GN=T23G18.10 OS=Arabidopsis thaliana (Mouse-ear cress) PE=1 SV=1	Os09g0566000 [Oryza sativa Japonica Group]
Novel.101	LNC2625	Os10g0435400	Cellular Component: plastid (GO:0009536);;	--	BTB/POZ and MATH domain-containing protein 1 GN=BPM1 OS=Arabidopsis thaliana (Mouse-ear cress) PE=1 SV=1	Os10g0435400 [Oryza sativa Japonica Group]
Novel.101	LNC2625	Os10g0370400	Molecular Function: ATP binding (GO:0005524);; Biological Process: apoptotic process (GO:0006915);; Biological Process: defense response (GO:0006952);; Molecular Function: ADP binding (GO:0043531);;	--	Disease resistance protein RPP13 GN=RPP13 OS=Arabidopsis thaliana (Mouse-ear cress) PE=2 SV=2	Putative disease resistance gene [Oryza sativa Japonica Group]
Novel.101	LNC2625	Os10g0124100	--	--	--	expressed protein [Oryza sativa Japonica Group]
Novel.101	LNC2625	Os07g0205500	Cellular Component: integral component of membrane (GO:0016021);;	--	--	Os07g0205500 [Oryza sativa Japonica Group]
Novel.101	LNC2625	Os07g0597400	Cellular Component: membrane (GO:0016020);;	--	--	hypothetical protein [Oryza sativa Japonica Group]
Novel.101	LNC2625	Os05g0490400	Cellular Component: integral component of membrane (GO:0016021);;	--	--	Os05g0490400 [Oryza sativa Japonica Group]
Novel.101	LNC2625	Os06g0150600	Molecular Function: transferase activity, transferring acyl groups other than amino-acyl groups (GO:0016747);;	--	Rosmarinate synthase GN=RAS OS=Plectranthus scutellarioides (Coleus) PE=1 SV=1	Os06g0150550 [Oryza sativa Japonica Group]
Novel.101	LNC2625	Os05g0208500	Biological Process: response to light stimulus (GO:0009416);; Biological Process: gibberellin catabolic process (GO:0045487);; Molecular Function: metal ion binding (GO:0046872);; Molecular Function: C-19 gibberellin 2-beta-dioxygenase activity (GO:0052634);; Biological Process: oxidation-reduction process (GO:0055114);;	--	--	Os05g0208500 [Oryza sativa Japonica Group]
Novel.101	LNC2625	Os11g0175400	Molecular Function: glycopeptide alpha-N-acetylgalactosaminidase activity (GO:0033926);;	--	Cytosolic invertase 1 {ECO:0000303|PubMed:18317796} OS=Oryza sativa subsp. japonica (Rice) PE=1 SV=1	Neutral/alkaline invertase, putative, expressed [Oryza sativa Japonica Group]
Novel.101	LNC2625	Os08g0480200	Molecular Function: GTPase activity (GO:0003924);; Molecular Function: signal recognition particle binding (GO:0005047);; Molecular Function: iron ion binding (GO:0005506);; Molecular Function: GTP binding (GO:0005525);; Cellular Component: signal recognition particle receptor complex (GO:0005785);; Biological Process: SRP-dependent cotranslational protein targeting to membrane (GO:0006614);; Cel…	--	Protein SRG1 GN=SRG1 OS=Arabidopsis thaliana (Mouse-ear cress) PE=2 SV=1	Os08g0480200 [Oryza sativa Japonica Group]
Novel.101	LNC2625	Os03g0773700	Molecular Function: protein kinase activity (GO:0004672);; Molecular Function: ATP binding (GO:0005524);; Cellular Component: plasma membrane (GO:0005886);; Biological Process: protein phosphorylation (GO:0006468);; Biological Process: regulation of meristem growth (GO:0010075);; Cellular Component: integral component of membrane (GO:0016021);; Molecular Function: receptor serine/threonine kinase…	--	Leucine-rich repeat receptor-like serine/threonine-protein kinase BAM1 (Precursor) GN=BAM1 OS=Arabidopsis thaliana (Mouse-ear cress) PE=1 SV=1	putative receptor-like protein kinase 1 [Oryza sativa Japonica Group]
Novel.101	LNC2625	Os05g0542500	--	--	Late embryogenesis abundant protein, group 3 OS=Oryza sativa subsp. japonica (Rice) PE=2 SV=1	Os05g0542500 [Oryza sativa Japonica Group]
Novel.101	LNC2625	Os03g0828800	Molecular Function: protein serine/threonine kinase activity (GO:0004674);; Molecular Function: ATP binding (GO:0005524);; Cellular Component: plasma membrane (GO:0005886);; Biological Process: protein phosphorylation (GO:0006468);; Cellular Component: integral component of membrane (GO:0016021);; Molecular Function: carbohydrate binding (GO:0030246);;	--	G-type lectin S-receptor-like serine/threonine-protein kinase RLK1 (Precursor) GN=RLK1 OS=Arabidopsis thaliana (Mouse-ear cress) PE=2 SV=2	Os03g0828800 [Oryza sativa Japonica Group]
Novel.101	LNC2625	Os07g0133500	--	--	--	Os07g0133500 [Oryza sativa Japonica Group]
Novel.101	LNC2625	Os08g0266400	Cellular Component: integral component of membrane (GO:0016021);;	--	Probable LRR receptor-like serine/threonine-protein kinase At4g08850 (Precursor) GN=At4g08850 OS=Arabidopsis thaliana (Mouse-ear cress) PE=2 SV=3	Os08g0266400 [Oryza sativa Japonica Group]
Novel.101	LNC2625	Os05g0162500	Molecular Function: protein serine/threonine kinase activity (GO:0004674);; Molecular Function: ATP binding (GO:0005524);; Cellular Component: mitochondrion (GO:0005739);; Biological Process: protein phosphorylation (GO:0006468);; Cellular Component: integral component of membrane (GO:0016021);;	--	Receptor-like protein kinase HERK 1 (Precursor) OS=Arabidopsis thaliana (Mouse-ear cress) PE=1 SV=1	putative receptor-like protein kinase [Oryza sativa Japonica Group]
Novel.101	LNC2625	Os01g0762400	Molecular Function: nutrient reservoir activity (GO:0045735);;	--	Glutelin type-A 1 basic chain (Precursor) OS=Oryza sativa subsp. japonica (Rice) PE=1 SV=2	glutelin [Oryza sativa]
Novel.101	LNC2625	Os07g0624100	Molecular Function: RNA polymerase II regulatory region sequence-specific DNA binding (GO:0000977);; Molecular Function: DNA binding transcription factor activity (GO:0003700);; Cellular Component: nucleus (GO:0005634);; Biological Process: regulation of transcription by RNA polymerase II (GO:0006357);; Cellular Component: plastid (GO:0009536);; Molecular Function: protein dimerization activity (…	--	Zinc finger BED domain-containing protein RICESLEEPER 2 OS=Oryza sativa subsp. japonica (Rice) PE=2 SV=1	Os07g0624100 [Oryza sativa Japonica Group]
Novel.101	LNC2625	Os06g0104300	Molecular Function: copper ion binding (GO:0005507);; Cellular Component: plant-type cell wall (GO:0009505);; Cellular Component: plasmodesma (GO:0009506);; Molecular Function: oxidoreductase activity, oxidizing metal ions (GO:0016722);;	--	Monocopper oxidase-like protein SKU5 (Precursor) GN=SKU5 OS=Arabidopsis thaliana (Mouse-ear cress) PE=1 SV=1	Os06g0104300 [Oryza sativa Japonica Group]
Novel.101	LNC2625	Os03g0822100	Molecular Function: RNA polymerase II regulatory region sequence-specific DNA binding (GO:0000977);; Molecular Function: DNA binding transcription factor activity (GO:0003700);; Cellular Component: nucleus (GO:0005634);; Biological Process: regulation of transcription by RNA polymerase II (GO:0006357);; Cellular Component: plastid (GO:0009536);; Molecular Function: protein dimerization activity (…	--	Zinc finger BED domain-containing protein RICESLEEPER 2 OS=Oryza sativa subsp. japonica (Rice) PE=2 SV=1	Os07g0624100 [Oryza sativa Japonica Group]
Novel.101	LNC2625	Os01g0719300	Cellular Component: integral component of plasma membrane (GO:0005887);; Biological Process: sulfate transport (GO:0008272);; Molecular Function: sulfate transmembrane transporter activity (GO:0015116);; Biological Process: transmembrane transport (GO:0055085);;	K17471|9.60852e-143|osa:4324697|Os01g0719300; K17471 sulfate transporter 3 (A)	Sulfate transporter 3.1 OS=Arabidopsis thaliana (Mouse-ear cress) PE=2 SV=1	hypothetical protein OsI_03536 [Oryza sativa Indica Group]
Novel.101	LNC2625	Os11g0474400	--	--	--	Os11g0474400 [Oryza sativa Japonica Group]
Novel.101	LNC2625	Os02g0450000	Molecular Function: nucleic acid binding (GO:0003676);;	--	--	Os02g0450000 [Oryza sativa Japonica Group]
Novel.101	LNC2625	Os02g0280700	Molecular Function: iron ion binding (GO:0005506);; Molecular Function: methyltransferase activity (GO:0008168);; Biological Process: methylation (GO:0032259);; Molecular Function: dioxygenase activity (GO:0051213);; Biological Process: oxidation-reduction process (GO:0055114);;	--	Codeine O-demethylase GN=CODM OS=Papaver somniferum (Opium poppy) PE=1 SV=1	Os02g0280700 [Oryza sativa Japonica Group]
Novel.101	LNC2625	Os02g0153000	--	--	--	hypothetical protein OsJ_05412 [Oryza sativa Japonica Group]
Novel.101	LNC2625	Os02g0628100	Cellular Component: nucleus (GO:0005634);; Cellular Component: cytosol (GO:0005829);; Cellular Component: plastid (GO:0009536);; Biological Process: cytokinin biosynthetic process (GO:0009691);; Molecular Function: hydrolase activity, hydrolyzing N-glycosyl compounds (GO:0016799);;	--	Probable cytokinin riboside 5&apos;-monophosphate phosphoribohydrolase LOGL2 GN=OsJ_07599 OS=Oryza sativa subsp. japonica (Rice) PE=3 SV=1	hypothetical protein OsI_08151 [Oryza sativa Indica Group]
Novel.101	LNC2625	Os01g0955100	Molecular Function: calcium ion binding (GO:0005509);;	K13448|4.09913e-108|dosa:Os01t0955100-01|Os01g0955100; Similar to Calmodulin-like protein (Fragment).; K13448 calcium-binding protein CML (A)	Probable calcium-binding protein CML31 GN=B1139B11.15 OS=Oryza sativa subsp. japonica (Rice) PE=2 SV=1	Os01g0955100 [Oryza sativa Japonica Group]
Novel.101	LNC2625	Os04g0416100	Molecular Function: DNA binding (GO:0003677);; Molecular Function: DNA binding transcription factor activity (GO:0003700);; Cellular Component: nucleus (GO:0005634);; Cellular Component: transcription factor complex (GO:0005667);; Cellular Component: mitochondrion (GO:0005739);; Biological Process: regulation of transcription, DNA-templated (GO:0006355);;	K06620|5.23119e-39|obr:102709641|transcription factor E2FA-like; K06620 transcription factor E2F3 (A)	Transcription factor E2FB GN=E2FB OS=Arabidopsis thaliana (Mouse-ear cress) PE=1 SV=1	OSIGBa0092M08.5 [Oryza sativa Indica Group]
Novel.101	LNC2625	Os08g0290000	--	--	Pentatricopeptide repeat-containing protein At4g19440, chloroplastic (Precursor) GN=At4g19440 OS=Arabidopsis thaliana (Mouse-ear cress) PE=2 SV=2	Os08g0290000 [Oryza sativa Japonica Group]
Novel.101	LNC2625	Os02g0599150	Molecular Function: protein serine/threonine phosphatase activity (GO:0004722);; Biological Process: protein dephosphorylation (GO:0006470);; Cellular Component: integral component of membrane (GO:0016021);; Molecular Function: metal ion binding (GO:0046872);;	K14803|2.58669e-117|dosa:Os02t0599150-01|Os02g0599150; Hypothetical conserved gene.; K14803 protein phosphatase 2C homolog 2/3 [EC:3.1.3.16] (A)	Probable protein phosphatase 2C 16 OS=Oryza sativa subsp. japonica (Rice) PE=2 SV=1	RecName: Full=Probable protein phosphatase 2C 16; Short=OsPP2C16 [Oryza sativa Japonica Group]
Novel.101	LNC2625	Os02g0599151	Cellular Component: proteasome complex (GO:0000502);; Molecular Function: protein serine/threonine phosphatase activity (GO:0004722);; Biological Process: protein dephosphorylation (GO:0006470);; Biological Process: proteasome-mediated ubiquitin-dependent protein catabolic process (GO:0043161);; Molecular Function: metal ion binding (GO:0046872);;	K14803|1.47634e-113|dosa:Os02t0599151-00|Os02g0599151; Probable protein phosphatase 2C 17.; K14803 protein phosphatase 2C homolog 2/3 [EC:3.1.3.16] (A)	Probable protein phosphatase 2C 17 (Precursor) GN=OSJNBa0038P01.32 OS=Oryza sativa subsp. japonica (Rice) PE=2 SV=1	hypothetical protein OsJ_07394 [Oryza sativa Japonica Group]
Novel.101	LNC2625	Os10g0558600	Cellular Component: mitochondrion (GO:0005739);; Molecular Function: zinc ion binding (GO:0008270);;	--	Pentatricopeptide repeat-containing protein At3g02330 OS=Arabidopsis thaliana (Mouse-ear cress) PE=2 SV=2	putative PPR repeat protein [Oryza sativa Japonica Group]
Novel.101	LNC2625	Os01g0862500	Molecular Function: nucleic acid binding (GO:0003676);; Cellular Component: mitochondrion (GO:0005739);;	--	--	Os01g0280200 [Oryza sativa Japonica Group]
Novel.101	LNC2625	Os07g0297400	Cellular Component: integral component of membrane (GO:0016021);;	--	--	hypothetical protein OsJ_09028 [Oryza sativa Japonica Group]
Novel.101	LNC2625	Os12g0203900	--	--	--	hypothetical protein [Oryza sativa Japonica Group]
Novel.101	LNC2625	Os07g0158900	--	--	F-box/FBD/LRR-repeat protein At1g13570 GN=At1g13570 OS=Arabidopsis thaliana (Mouse-ear cress) PE=2 SV=1	Os07g0158900 [Oryza sativa Japonica Group]
Novel.101	LNC2625	Os07g0641800	--	--	--	Os07g0641800 [Oryza sativa Japonica Group]
Novel.101	LNC2625	Os01g0544700	--	--	--	hypothetical protein OsJ_01655 [Oryza sativa Japonica Group]
Novel.101	LNC7018	Os04g0190000	Molecular Function: D-arabinono-1,4-lactone oxidase activity (GO:0003885);; Cellular Component: mitochondrion (GO:0005739);; Cellular Component: membrane (GO:0016020);; Molecular Function: flavin adenine dinucleotide binding (GO:0050660);; Biological Process: oxidation-reduction process (GO:0055114);;	--	Zinc finger A20 domain-containing stress-associated protein 18 GN=SAP18 OS=Oryza sativa subsp. japonica (Rice) PE=2 SV=1	Os04g0190000 [Oryza sativa Japonica Group]
Novel.101	LNC7018	Os03g0347900	Molecular Function: magnesium ion binding (GO:0000287);; Biological Process: metabolic process (GO:0008152);; Molecular Function: terpene synthase activity (GO:0010333);; Molecular Function: ADP binding (GO:0043531);;	--	Germacrene C/D synthase GN=TPS1 OS=Valeriana officinalis (Valerian) PE=1 SV=1	hypothetical protein OsJ_10829 [Oryza sativa Japonica Group]
Novel.101	LNC7018	Os05g0121100	Cellular Component: mitochondrion (GO:0005739);; Cellular Component: integral component of membrane (GO:0016021);;	--	--	hypothetical protein [Oryza sativa]
Novel.101	LNC7018	Os04g0190000	Molecular Function: D-arabinono-1,4-lactone oxidase activity (GO:0003885);; Cellular Component: mitochondrion (GO:0005739);; Cellular Component: membrane (GO:0016020);; Molecular Function: flavin adenine dinucleotide binding (GO:0050660);; Biological Process: oxidation-reduction process (GO:0055114);;	--	Zinc finger A20 domain-containing stress-associated protein 18 GN=SAP18 OS=Oryza sativa subsp. japonica (Rice) PE=2 SV=1	Os04g0190000 [Oryza sativa Japonica Group]
Novel.101	LNC7018	Os08g0215300	--	--	--	Os08g0215300 [Oryza sativa Japonica Group]
Novel.101	LNC7018	Os02g0653300	Cellular Component: mitochondrion (GO:0005739);; Cellular Component: integral component of membrane (GO:0016021);;	--	--	Os02g0653300 [Oryza sativa Japonica Group]
Novel.101	LNC7018	Os05g0501400	Molecular Function: protein serine/threonine kinase activity (GO:0004674);; Molecular Function: ATP binding (GO:0005524);; Cellular Component: plasma membrane (GO:0005886);; Biological Process: protein phosphorylation (GO:0006468);; Biological Process: defense response (GO:0006952);; Cellular Component: plasmodesma (GO:0009506);; Cellular Component: integral component of membrane (GO:0016021);; B…	--	Receptor-like serine/threonine-protein kinase SD1-8 (Precursor) GN=T6K22.110 OS=Arabidopsis thaliana (Mouse-ear cress) PE=1 SV=1	Os05g0501400 [Oryza sativa Japonica Group]
Novel.101	LNC7018	Os02g0496500	Molecular Function: catalytic activity (GO:0003824);; Cellular Component: mitochondrion (GO:0005739);; Biological Process: DNA repair (GO:0006281);; Molecular Function: 4 iron, 4 sulfur cluster binding (GO:0051539);;	--	Protein ROS1 GN=F1O11.12 OS=Arabidopsis thaliana (Mouse-ear cress) PE=1 SV=2	Os02g0496500 [Oryza sativa Japonica Group]
Novel.101	LNC7018	Os09g0566075	Molecular Function: chorismate mutase activity (GO:0004106);; Molecular Function: prephenate dehydratase activity (GO:0004664);; Biological Process: L-phenylalanine biosynthetic process (GO:0009094);; Cellular Component: chloroplast stroma (GO:0009570);; Molecular Function: amino acid binding (GO:0016597);; Molecular Function: arogenate dehydratase activity (GO:0047769);;	--	Arogenate dehydratase/prephenate dehydratase 6, chloroplastic (Precursor) GN=T23G18.10 OS=Arabidopsis thaliana (Mouse-ear cress) PE=1 SV=1	Os09g0566000 [Oryza sativa Japonica Group]
Novel.101	LNC7018	Os10g0435400	Cellular Component: plastid (GO:0009536);;	--	BTB/POZ and MATH domain-containing protein 1 GN=BPM1 OS=Arabidopsis thaliana (Mouse-ear cress) PE=1 SV=1	Os10g0435400 [Oryza sativa Japonica Group]
Novel.101	LNC7018	Os10g0370400	Molecular Function: ATP binding (GO:0005524);; Biological Process: apoptotic process (GO:0006915);; Biological Process: defense response (GO:0006952);; Molecular Function: ADP binding (GO:0043531);;	--	Disease resistance protein RPP13 GN=RPP13 OS=Arabidopsis thaliana (Mouse-ear cress) PE=2 SV=2	Putative disease resistance gene [Oryza sativa Japonica Group]
Novel.101	LNC7018	Os10g0124100	--	--	--	expressed protein [Oryza sativa Japonica Group]
Novel.101	LNC7018	Os07g0205500	Cellular Component: integral component of membrane (GO:0016021);;	--	--	Os07g0205500 [Oryza sativa Japonica Group]
Novel.101	LNC7018	Os07g0597400	Cellular Component: membrane (GO:0016020);;	--	--	hypothetical protein [Oryza sativa Japonica Group]
Novel.101	LNC7018	Os05g0490400	Cellular Component: integral component of membrane (GO:0016021);;	--	--	Os05g0490400 [Oryza sativa Japonica Group]
Novel.101	LNC7018	Os06g0150600	Molecular Function: transferase activity, transferring acyl groups other than amino-acyl groups (GO:0016747);;	--	Rosmarinate synthase GN=RAS OS=Plectranthus scutellarioides (Coleus) PE=1 SV=1	Os06g0150550 [Oryza sativa Japonica Group]
Novel.101	LNC7018	Os05g0208500	Biological Process: response to light stimulus (GO:0009416);; Biological Process: gibberellin catabolic process (GO:0045487);; Molecular Function: metal ion binding (GO:0046872);; Molecular Function: C-19 gibberellin 2-beta-dioxygenase activity (GO:0052634);; Biological Process: oxidation-reduction process (GO:0055114);;	--	--	Os05g0208500 [Oryza sativa Japonica Group]
Novel.101	LNC7018	Os11g0175400	Molecular Function: glycopeptide alpha-N-acetylgalactosaminidase activity (GO:0033926);;	--	Cytosolic invertase 1 {ECO:0000303|PubMed:18317796} OS=Oryza sativa subsp. japonica (Rice) PE=1 SV=1	Neutral/alkaline invertase, putative, expressed [Oryza sativa Japonica Group]
Novel.101	LNC7018	Os08g0480200	Molecular Function: GTPase activity (GO:0003924);; Molecular Function: signal recognition particle binding (GO:0005047);; Molecular Function: iron ion binding (GO:0005506);; Molecular Function: GTP binding (GO:0005525);; Cellular Component: signal recognition particle receptor complex (GO:0005785);; Biological Process: SRP-dependent cotranslational protein targeting to membrane (GO:0006614);; Cel…	--	Protein SRG1 GN=SRG1 OS=Arabidopsis thaliana (Mouse-ear cress) PE=2 SV=1	Os08g0480200 [Oryza sativa Japonica Group]
Novel.101	LNC7018	Os03g0773700	Molecular Function: protein kinase activity (GO:0004672);; Molecular Function: ATP binding (GO:0005524);; Cellular Component: plasma membrane (GO:0005886);; Biological Process: protein phosphorylation (GO:0006468);; Biological Process: regulation of meristem growth (GO:0010075);; Cellular Component: integral component of membrane (GO:0016021);; Molecular Function: receptor serine/threonine kinase…	--	Leucine-rich repeat receptor-like serine/threonine-protein kinase BAM1 (Precursor) GN=BAM1 OS=Arabidopsis thaliana (Mouse-ear cress) PE=1 SV=1	putative receptor-like protein kinase 1 [Oryza sativa Japonica Group]
Novel.101	LNC7018	Os05g0542500	--	--	Late embryogenesis abundant protein, group 3 OS=Oryza sativa subsp. japonica (Rice) PE=2 SV=1	Os05g0542500 [Oryza sativa Japonica Group]
Novel.101	LNC7018	Os03g0828800	Molecular Function: protein serine/threonine kinase activity (GO:0004674);; Molecular Function: ATP binding (GO:0005524);; Cellular Component: plasma membrane (GO:0005886);; Biological Process: protein phosphorylation (GO:0006468);; Cellular Component: integral component of membrane (GO:0016021);; Molecular Function: carbohydrate binding (GO:0030246);;	--	G-type lectin S-receptor-like serine/threonine-protein kinase RLK1 (Precursor) GN=RLK1 OS=Arabidopsis thaliana (Mouse-ear cress) PE=2 SV=2	Os03g0828800 [Oryza sativa Japonica Group]
Novel.101	LNC7018	Os07g0133500	--	--	--	Os07g0133500 [Oryza sativa Japonica Group]
Novel.101	LNC7018	Os08g0266400	Cellular Component: integral component of membrane (GO:0016021);;	--	Probable LRR receptor-like serine/threonine-protein kinase At4g08850 (Precursor) GN=At4g08850 OS=Arabidopsis thaliana (Mouse-ear cress) PE=2 SV=3	Os08g0266400 [Oryza sativa Japonica Group]
Novel.101	LNC7018	Os05g0162500	Molecular Function: protein serine/threonine kinase activity (GO:0004674);; Molecular Function: ATP binding (GO:0005524);; Cellular Component: mitochondrion (GO:0005739);; Biological Process: protein phosphorylation (GO:0006468);; Cellular Component: integral component of membrane (GO:0016021);;	--	Receptor-like protein kinase HERK 1 (Precursor) OS=Arabidopsis thaliana (Mouse-ear cress) PE=1 SV=1	putative receptor-like protein kinase [Oryza sativa Japonica Group]
Novel.101	LNC7018	Os01g0762400	Molecular Function: nutrient reservoir activity (GO:0045735);;	--	Glutelin type-A 1 basic chain (Precursor) OS=Oryza sativa subsp. japonica (Rice) PE=1 SV=2	glutelin [Oryza sativa]
Novel.101	LNC7018	Os07g0624100	Molecular Function: RNA polymerase II regulatory region sequence-specific DNA binding (GO:0000977);; Molecular Function: DNA binding transcription factor activity (GO:0003700);; Cellular Component: nucleus (GO:0005634);; Biological Process: regulation of transcription by RNA polymerase II (GO:0006357);; Cellular Component: plastid (GO:0009536);; Molecular Function: protein dimerization activity (…	--	Zinc finger BED domain-containing protein RICESLEEPER 2 OS=Oryza sativa subsp. japonica (Rice) PE=2 SV=1	Os07g0624100 [Oryza sativa Japonica Group]
Novel.101	LNC7018	Os06g0104300	Molecular Function: copper ion binding (GO:0005507);; Cellular Component: plant-type cell wall (GO:0009505);; Cellular Component: plasmodesma (GO:0009506);; Molecular Function: oxidoreductase activity, oxidizing metal ions (GO:0016722);;	--	Monocopper oxidase-like protein SKU5 (Precursor) GN=SKU5 OS=Arabidopsis thaliana (Mouse-ear cress) PE=1 SV=1	Os06g0104300 [Oryza sativa Japonica Group]
Novel.101	LNC7018	Os03g0822100	Molecular Function: RNA polymerase II regulatory region sequence-specific DNA binding (GO:0000977);; Molecular Function: DNA binding transcription factor activity (GO:0003700);; Cellular Component: nucleus (GO:0005634);; Biological Process: regulation of transcription by RNA polymerase II (GO:0006357);; Cellular Component: plastid (GO:0009536);; Molecular Function: protein dimerization activity (…	--	Zinc finger BED domain-containing protein RICESLEEPER 2 OS=Oryza sativa subsp. japonica (Rice) PE=2 SV=1	Os07g0624100 [Oryza sativa Japonica Group]
Novel.101	LNC7018	Os01g0719300	Cellular Component: integral component of plasma membrane (GO:0005887);; Biological Process: sulfate transport (GO:0008272);; Molecular Function: sulfate transmembrane transporter activity (GO:0015116);; Biological Process: transmembrane transport (GO:0055085);;	K17471|9.60852e-143|osa:4324697|Os01g0719300; K17471 sulfate transporter 3 (A)	Sulfate transporter 3.1 OS=Arabidopsis thaliana (Mouse-ear cress) PE=2 SV=1	hypothetical protein OsI_03536 [Oryza sativa Indica Group]
Novel.101	LNC7018	Os11g0474400	--	--	--	Os11g0474400 [Oryza sativa Japonica Group]
Novel.101	LNC7018	Os02g0450000	Molecular Function: nucleic acid binding (GO:0003676);;	--	--	Os02g0450000 [Oryza sativa Japonica Group]
Novel.101	LNC7018	Os02g0280700	Molecular Function: iron ion binding (GO:0005506);; Molecular Function: methyltransferase activity (GO:0008168);; Biological Process: methylation (GO:0032259);; Molecular Function: dioxygenase activity (GO:0051213);; Biological Process: oxidation-reduction process (GO:0055114);;	--	Codeine O-demethylase GN=CODM OS=Papaver somniferum (Opium poppy) PE=1 SV=1	Os02g0280700 [Oryza sativa Japonica Group]
Novel.101	LNC7018	Os02g0153000	--	--	--	hypothetical protein OsJ_05412 [Oryza sativa Japonica Group]
Novel.101	LNC7018	Os02g0628100	Cellular Component: nucleus (GO:0005634);; Cellular Component: cytosol (GO:0005829);; Cellular Component: plastid (GO:0009536);; Biological Process: cytokinin biosynthetic process (GO:0009691);; Molecular Function: hydrolase activity, hydrolyzing N-glycosyl compounds (GO:0016799);;	--	Probable cytokinin riboside 5&apos;-monophosphate phosphoribohydrolase LOGL2 GN=OsJ_07599 OS=Oryza sativa subsp. japonica (Rice) PE=3 SV=1	hypothetical protein OsI_08151 [Oryza sativa Indica Group]
Novel.101	LNC7018	Os01g0955100	Molecular Function: calcium ion binding (GO:0005509);;	K13448|4.09913e-108|dosa:Os01t0955100-01|Os01g0955100; Similar to Calmodulin-like protein (Fragment).; K13448 calcium-binding protein CML (A)	Probable calcium-binding protein CML31 GN=B1139B11.15 OS=Oryza sativa subsp. japonica (Rice) PE=2 SV=1	Os01g0955100 [Oryza sativa Japonica Group]
Novel.101	LNC7018	Os04g0416100	Molecular Function: DNA binding (GO:0003677);; Molecular Function: DNA binding transcription factor activity (GO:0003700);; Cellular Component: nucleus (GO:0005634);; Cellular Component: transcription factor complex (GO:0005667);; Cellular Component: mitochondrion (GO:0005739);; Biological Process: regulation of transcription, DNA-templated (GO:0006355);;	K06620|5.23119e-39|obr:102709641|transcription factor E2FA-like; K06620 transcription factor E2F3 (A)	Transcription factor E2FB GN=E2FB OS=Arabidopsis thaliana (Mouse-ear cress) PE=1 SV=1	OSIGBa0092M08.5 [Oryza sativa Indica Group]
Novel.101	LNC7018	Os08g0290000	--	--	Pentatricopeptide repeat-containing protein At4g19440, chloroplastic (Precursor) GN=At4g19440 OS=Arabidopsis thaliana (Mouse-ear cress) PE=2 SV=2	Os08g0290000 [Oryza sativa Japonica Group]
Novel.101	LNC7018	Os02g0599150	Molecular Function: protein serine/threonine phosphatase activity (GO:0004722);; Biological Process: protein dephosphorylation (GO:0006470);; Cellular Component: integral component of membrane (GO:0016021);; Molecular Function: metal ion binding (GO:0046872);;	K14803|2.58669e-117|dosa:Os02t0599150-01|Os02g0599150; Hypothetical conserved gene.; K14803 protein phosphatase 2C homolog 2/3 [EC:3.1.3.16] (A)	Probable protein phosphatase 2C 16 OS=Oryza sativa subsp. japonica (Rice) PE=2 SV=1	RecName: Full=Probable protein phosphatase 2C 16; Short=OsPP2C16 [Oryza sativa Japonica Group]
Novel.101	LNC7018	Os02g0599151	Cellular Component: proteasome complex (GO:0000502);; Molecular Function: protein serine/threonine phosphatase activity (GO:0004722);; Biological Process: protein dephosphorylation (GO:0006470);; Biological Process: proteasome-mediated ubiquitin-dependent protein catabolic process (GO:0043161);; Molecular Function: metal ion binding (GO:0046872);;	K14803|1.47634e-113|dosa:Os02t0599151-00|Os02g0599151; Probable protein phosphatase 2C 17.; K14803 protein phosphatase 2C homolog 2/3 [EC:3.1.3.16] (A)	Probable protein phosphatase 2C 17 (Precursor) GN=OSJNBa0038P01.32 OS=Oryza sativa subsp. japonica (Rice) PE=2 SV=1	hypothetical protein OsJ_07394 [Oryza sativa Japonica Group]
Novel.101	LNC7018	Os10g0558600	Cellular Component: mitochondrion (GO:0005739);; Molecular Function: zinc ion binding (GO:0008270);;	--	Pentatricopeptide repeat-containing protein At3g02330 OS=Arabidopsis thaliana (Mouse-ear cress) PE=2 SV=2	putative PPR repeat protein [Oryza sativa Japonica Group]
Novel.101	LNC7018	Os01g0862500	Molecular Function: nucleic acid binding (GO:0003676);; Cellular Component: mitochondrion (GO:0005739);;	--	--	Os01g0280200 [Oryza sativa Japonica Group]
Novel.101	LNC7018	Os07g0297400	Cellular Component: integral component of membrane (GO:0016021);;	--	--	hypothetical protein OsJ_09028 [Oryza sativa Japonica Group]
Novel.101	LNC7018	Os12g0203900	--	--	--	hypothetical protein [Oryza sativa Japonica Group]
Novel.101	LNC7018	Os07g0158900	--	--	F-box/FBD/LRR-repeat protein At1g13570 GN=At1g13570 OS=Arabidopsis thaliana (Mouse-ear cress) PE=2 SV=1	Os07g0158900 [Oryza sativa Japonica Group]
Novel.101	LNC7018	Os07g0641800	--	--	--	Os07g0641800 [Oryza sativa Japonica Group]
Novel.101	LNC7018	Os01g0544700	--	--	--	hypothetical protein OsJ_01655 [Oryza sativa Japonica Group]
Novel.101	LNC7017	Os04g0190000	Molecular Function: D-arabinono-1,4-lactone oxidase activity (GO:0003885);; Cellular Component: mitochondrion (GO:0005739);; Cellular Component: membrane (GO:0016020);; Molecular Function: flavin adenine dinucleotide binding (GO:0050660);; Biological Process: oxidation-reduction process (GO:0055114);;	--	Zinc finger A20 domain-containing stress-associated protein 18 GN=SAP18 OS=Oryza sativa subsp. japonica (Rice) PE=2 SV=1	Os04g0190000 [Oryza sativa Japonica Group]
Novel.101	LNC7017	Os03g0347900	Molecular Function: magnesium ion binding (GO:0000287);; Biological Process: metabolic process (GO:0008152);; Molecular Function: terpene synthase activity (GO:0010333);; Molecular Function: ADP binding (GO:0043531);;	--	Germacrene C/D synthase GN=TPS1 OS=Valeriana officinalis (Valerian) PE=1 SV=1	hypothetical protein OsJ_10829 [Oryza sativa Japonica Group]
Novel.101	LNC7017	Os05g0121100	Cellular Component: mitochondrion (GO:0005739);; Cellular Component: integral component of membrane (GO:0016021);;	--	--	hypothetical protein [Oryza sativa]
Novel.101	LNC7017	Os04g0190000	Molecular Function: D-arabinono-1,4-lactone oxidase activity (GO:0003885);; Cellular Component: mitochondrion (GO:0005739);; Cellular Component: membrane (GO:0016020);; Molecular Function: flavin adenine dinucleotide binding (GO:0050660);; Biological Process: oxidation-reduction process (GO:0055114);;	--	Zinc finger A20 domain-containing stress-associated protein 18 GN=SAP18 OS=Oryza sativa subsp. japonica (Rice) PE=2 SV=1	Os04g0190000 [Oryza sativa Japonica Group]
Novel.101	LNC7017	Os08g0215300	--	--	--	Os08g0215300 [Oryza sativa Japonica Group]
Novel.101	LNC7017	Os02g0653300	Cellular Component: mitochondrion (GO:0005739);; Cellular Component: integral component of membrane (GO:0016021);;	--	--	Os02g0653300 [Oryza sativa Japonica Group]
Novel.101	LNC7017	Os05g0501400	Molecular Function: protein serine/threonine kinase activity (GO:0004674);; Molecular Function: ATP binding (GO:0005524);; Cellular Component: plasma membrane (GO:0005886);; Biological Process: protein phosphorylation (GO:0006468);; Biological Process: defense response (GO:0006952);; Cellular Component: plasmodesma (GO:0009506);; Cellular Component: integral component of membrane (GO:0016021);; B…	--	Receptor-like serine/threonine-protein kinase SD1-8 (Precursor) GN=T6K22.110 OS=Arabidopsis thaliana (Mouse-ear cress) PE=1 SV=1	Os05g0501400 [Oryza sativa Japonica Group]
Novel.101	LNC7017	Os02g0496500	Molecular Function: catalytic activity (GO:0003824);; Cellular Component: mitochondrion (GO:0005739);; Biological Process: DNA repair (GO:0006281);; Molecular Function: 4 iron, 4 sulfur cluster binding (GO:0051539);;	--	Protein ROS1 GN=F1O11.12 OS=Arabidopsis thaliana (Mouse-ear cress) PE=1 SV=2	Os02g0496500 [Oryza sativa Japonica Group]
Novel.101	LNC7017	Os09g0566075	Molecular Function: chorismate mutase activity (GO:0004106);; Molecular Function: prephenate dehydratase activity (GO:0004664);; Biological Process: L-phenylalanine biosynthetic process (GO:0009094);; Cellular Component: chloroplast stroma (GO:0009570);; Molecular Function: amino acid binding (GO:0016597);; Molecular Function: arogenate dehydratase activity (GO:0047769);;	--	Arogenate dehydratase/prephenate dehydratase 6, chloroplastic (Precursor) GN=T23G18.10 OS=Arabidopsis thaliana (Mouse-ear cress) PE=1 SV=1	Os09g0566000 [Oryza sativa Japonica Group]
Novel.101	LNC7017	Os10g0435400	Cellular Component: plastid (GO:0009536);;	--	BTB/POZ and MATH domain-containing protein 1 GN=BPM1 OS=Arabidopsis thaliana (Mouse-ear cress) PE=1 SV=1	Os10g0435400 [Oryza sativa Japonica Group]
Novel.101	LNC7017	Os10g0370400	Molecular Function: ATP binding (GO:0005524);; Biological Process: apoptotic process (GO:0006915);; Biological Process: defense response (GO:0006952);; Molecular Function: ADP binding (GO:0043531);;	--	Disease resistance protein RPP13 GN=RPP13 OS=Arabidopsis thaliana (Mouse-ear cress) PE=2 SV=2	Putative disease resistance gene [Oryza sativa Japonica Group]
Novel.101	LNC7017	Os10g0124100	--	--	--	expressed protein [Oryza sativa Japonica Group]
Novel.101	LNC7017	Os07g0205500	Cellular Component: integral component of membrane (GO:0016021);;	--	--	Os07g0205500 [Oryza sativa Japonica Group]
Novel.101	LNC7017	Os07g0597400	Cellular Component: membrane (GO:0016020);;	--	--	hypothetical protein [Oryza sativa Japonica Group]
Novel.101	LNC7017	Os05g0490400	Cellular Component: integral component of membrane (GO:0016021);;	--	--	Os05g0490400 [Oryza sativa Japonica Group]
Novel.101	LNC7017	Os06g0150600	Molecular Function: transferase activity, transferring acyl groups other than amino-acyl groups (GO:0016747);;	--	Rosmarinate synthase GN=RAS OS=Plectranthus scutellarioides (Coleus) PE=1 SV=1	Os06g0150550 [Oryza sativa Japonica Group]
Novel.101	LNC7017	Os05g0208500	Biological Process: response to light stimulus (GO:0009416);; Biological Process: gibberellin catabolic process (GO:0045487);; Molecular Function: metal ion binding (GO:0046872);; Molecular Function: C-19 gibberellin 2-beta-dioxygenase activity (GO:0052634);; Biological Process: oxidation-reduction process (GO:0055114);;	--	--	Os05g0208500 [Oryza sativa Japonica Group]
Novel.101	LNC7017	Os11g0175400	Molecular Function: glycopeptide alpha-N-acetylgalactosaminidase activity (GO:0033926);;	--	Cytosolic invertase 1 {ECO:0000303|PubMed:18317796} OS=Oryza sativa subsp. japonica (Rice) PE=1 SV=1	Neutral/alkaline invertase, putative, expressed [Oryza sativa Japonica Group]
Novel.101	LNC7017	Os08g0480200	Molecular Function: GTPase activity (GO:0003924);; Molecular Function: signal recognition particle binding (GO:0005047);; Molecular Function: iron ion binding (GO:0005506);; Molecular Function: GTP binding (GO:0005525);; Cellular Component: signal recognition particle receptor complex (GO:0005785);; Biological Process: SRP-dependent cotranslational protein targeting to membrane (GO:0006614);; Cel…	--	Protein SRG1 GN=SRG1 OS=Arabidopsis thaliana (Mouse-ear cress) PE=2 SV=1	Os08g0480200 [Oryza sativa Japonica Group]
Novel.101	LNC7017	Os03g0773700	Molecular Function: protein kinase activity (GO:0004672);; Molecular Function: ATP binding (GO:0005524);; Cellular Component: plasma membrane (GO:0005886);; Biological Process: protein phosphorylation (GO:0006468);; Biological Process: regulation of meristem growth (GO:0010075);; Cellular Component: integral component of membrane (GO:0016021);; Molecular Function: receptor serine/threonine kinase…	--	Leucine-rich repeat receptor-like serine/threonine-protein kinase BAM1 (Precursor) GN=BAM1 OS=Arabidopsis thaliana (Mouse-ear cress) PE=1 SV=1	putative receptor-like protein kinase 1 [Oryza sativa Japonica Group]
Novel.101	LNC7017	Os05g0542500	--	--	Late embryogenesis abundant protein, group 3 OS=Oryza sativa subsp. japonica (Rice) PE=2 SV=1	Os05g0542500 [Oryza sativa Japonica Group]
Novel.101	LNC7017	Os03g0828800	Molecular Function: protein serine/threonine kinase activity (GO:0004674);; Molecular Function: ATP binding (GO:0005524);; Cellular Component: plasma membrane (GO:0005886);; Biological Process: protein phosphorylation (GO:0006468);; Cellular Component: integral component of membrane (GO:0016021);; Molecular Function: carbohydrate binding (GO:0030246);;	--	G-type lectin S-receptor-like serine/threonine-protein kinase RLK1 (Precursor) GN=RLK1 OS=Arabidopsis thaliana (Mouse-ear cress) PE=2 SV=2	Os03g0828800 [Oryza sativa Japonica Group]
Novel.101	LNC7017	Os07g0133500	--	--	--	Os07g0133500 [Oryza sativa Japonica Group]
Novel.101	LNC7017	Os08g0266400	Cellular Component: integral component of membrane (GO:0016021);;	--	Probable LRR receptor-like serine/threonine-protein kinase At4g08850 (Precursor) GN=At4g08850 OS=Arabidopsis thaliana (Mouse-ear cress) PE=2 SV=3	Os08g0266400 [Oryza sativa Japonica Group]
Novel.101	LNC7017	Os05g0162500	Molecular Function: protein serine/threonine kinase activity (GO:0004674);; Molecular Function: ATP binding (GO:0005524);; Cellular Component: mitochondrion (GO:0005739);; Biological Process: protein phosphorylation (GO:0006468);; Cellular Component: integral component of membrane (GO:0016021);;	--	Receptor-like protein kinase HERK 1 (Precursor) OS=Arabidopsis thaliana (Mouse-ear cress) PE=1 SV=1	putative receptor-like protein kinase [Oryza sativa Japonica Group]
Novel.101	LNC7017	Os01g0762400	Molecular Function: nutrient reservoir activity (GO:0045735);;	--	Glutelin type-A 1 basic chain (Precursor) OS=Oryza sativa subsp. japonica (Rice) PE=1 SV=2	glutelin [Oryza sativa]
Novel.101	LNC7017	Os07g0624100	Molecular Function: RNA polymerase II regulatory region sequence-specific DNA binding (GO:0000977);; Molecular Function: DNA binding transcription factor activity (GO:0003700);; Cellular Component: nucleus (GO:0005634);; Biological Process: regulation of transcription by RNA polymerase II (GO:0006357);; Cellular Component: plastid (GO:0009536);; Molecular Function: protein dimerization activity (…	--	Zinc finger BED domain-containing protein RICESLEEPER 2 OS=Oryza sativa subsp. japonica (Rice) PE=2 SV=1	Os07g0624100 [Oryza sativa Japonica Group]
Novel.101	LNC7017	Os06g0104300	Molecular Function: copper ion binding (GO:0005507);; Cellular Component: plant-type cell wall (GO:0009505);; Cellular Component: plasmodesma (GO:0009506);; Molecular Function: oxidoreductase activity, oxidizing metal ions (GO:0016722);;	--	Monocopper oxidase-like protein SKU5 (Precursor) GN=SKU5 OS=Arabidopsis thaliana (Mouse-ear cress) PE=1 SV=1	Os06g0104300 [Oryza sativa Japonica Group]
Novel.101	LNC7017	Os03g0822100	Molecular Function: RNA polymerase II regulatory region sequence-specific DNA binding (GO:0000977);; Molecular Function: DNA binding transcription factor activity (GO:0003700);; Cellular Component: nucleus (GO:0005634);; Biological Process: regulation of transcription by RNA polymerase II (GO:0006357);; Cellular Component: plastid (GO:0009536);; Molecular Function: protein dimerization activity (…	--	Zinc finger BED domain-containing protein RICESLEEPER 2 OS=Oryza sativa subsp. japonica (Rice) PE=2 SV=1	Os07g0624100 [Oryza sativa Japonica Group]
Novel.101	LNC7017	Os01g0719300	Cellular Component: integral component of plasma membrane (GO:0005887);; Biological Process: sulfate transport (GO:0008272);; Molecular Function: sulfate transmembrane transporter activity (GO:0015116);; Biological Process: transmembrane transport (GO:0055085);;	K17471|9.60852e-143|osa:4324697|Os01g0719300; K17471 sulfate transporter 3 (A)	Sulfate transporter 3.1 OS=Arabidopsis thaliana (Mouse-ear cress) PE=2 SV=1	hypothetical protein OsI_03536 [Oryza sativa Indica Group]
Novel.101	LNC7017	Os11g0474400	--	--	--	Os11g0474400 [Oryza sativa Japonica Group]
Novel.101	LNC7017	Os02g0450000	Molecular Function: nucleic acid binding (GO:0003676);;	--	--	Os02g0450000 [Oryza sativa Japonica Group]
Novel.101	LNC7017	Os02g0280700	Molecular Function: iron ion binding (GO:0005506);; Molecular Function: methyltransferase activity (GO:0008168);; Biological Process: methylation (GO:0032259);; Molecular Function: dioxygenase activity (GO:0051213);; Biological Process: oxidation-reduction process (GO:0055114);;	--	Codeine O-demethylase GN=CODM OS=Papaver somniferum (Opium poppy) PE=1 SV=1	Os02g0280700 [Oryza sativa Japonica Group]
Novel.101	LNC7017	Os02g0153000	--	--	--	hypothetical protein OsJ_05412 [Oryza sativa Japonica Group]
Novel.101	LNC7017	Os02g0628100	Cellular Component: nucleus (GO:0005634);; Cellular Component: cytosol (GO:0005829);; Cellular Component: plastid (GO:0009536);; Biological Process: cytokinin biosynthetic process (GO:0009691);; Molecular Function: hydrolase activity, hydrolyzing N-glycosyl compounds (GO:0016799);;	--	Probable cytokinin riboside 5&apos;-monophosphate phosphoribohydrolase LOGL2 GN=OsJ_07599 OS=Oryza sativa subsp. japonica (Rice) PE=3 SV=1	hypothetical protein OsI_08151 [Oryza sativa Indica Group]
Novel.101	LNC7017	Os01g0955100	Molecular Function: calcium ion binding (GO:0005509);;	K13448|4.09913e-108|dosa:Os01t0955100-01|Os01g0955100; Similar to Calmodulin-like protein (Fragment).; K13448 calcium-binding protein CML (A)	Probable calcium-binding protein CML31 GN=B1139B11.15 OS=Oryza sativa subsp. japonica (Rice) PE=2 SV=1	Os01g0955100 [Oryza sativa Japonica Group]
Novel.101	LNC7017	Os04g0416100	Molecular Function: DNA binding (GO:0003677);; Molecular Function: DNA binding transcription factor activity (GO:0003700);; Cellular Component: nucleus (GO:0005634);; Cellular Component: transcription factor complex (GO:0005667);; Cellular Component: mitochondrion (GO:0005739);; Biological Process: regulation of transcription, DNA-templated (GO:0006355);;	K06620|5.23119e-39|obr:102709641|transcription factor E2FA-like; K06620 transcription factor E2F3 (A)	Transcription factor E2FB GN=E2FB OS=Arabidopsis thaliana (Mouse-ear cress) PE=1 SV=1	OSIGBa0092M08.5 [Oryza sativa Indica Group]
Novel.101	LNC7017	Os08g0290000	--	--	Pentatricopeptide repeat-containing protein At4g19440, chloroplastic (Precursor) GN=At4g19440 OS=Arabidopsis thaliana (Mouse-ear cress) PE=2 SV=2	Os08g0290000 [Oryza sativa Japonica Group]
Novel.101	LNC7017	Os02g0599150	Molecular Function: protein serine/threonine phosphatase activity (GO:0004722);; Biological Process: protein dephosphorylation (GO:0006470);; Cellular Component: integral component of membrane (GO:0016021);; Molecular Function: metal ion binding (GO:0046872);;	K14803|2.58669e-117|dosa:Os02t0599150-01|Os02g0599150; Hypothetical conserved gene.; K14803 protein phosphatase 2C homolog 2/3 [EC:3.1.3.16] (A)	Probable protein phosphatase 2C 16 OS=Oryza sativa subsp. japonica (Rice) PE=2 SV=1	RecName: Full=Probable protein phosphatase 2C 16; Short=OsPP2C16 [Oryza sativa Japonica Group]
Novel.101	LNC7017	Os02g0599151	Cellular Component: proteasome complex (GO:0000502);; Molecular Function: protein serine/threonine phosphatase activity (GO:0004722);; Biological Process: protein dephosphorylation (GO:0006470);; Biological Process: proteasome-mediated ubiquitin-dependent protein catabolic process (GO:0043161);; Molecular Function: metal ion binding (GO:0046872);;	K14803|1.47634e-113|dosa:Os02t0599151-00|Os02g0599151; Probable protein phosphatase 2C 17.; K14803 protein phosphatase 2C homolog 2/3 [EC:3.1.3.16] (A)	Probable protein phosphatase 2C 17 (Precursor) GN=OSJNBa0038P01.32 OS=Oryza sativa subsp. japonica (Rice) PE=2 SV=1	hypothetical protein OsJ_07394 [Oryza sativa Japonica Group]
Novel.101	LNC7017	Os10g0558600	Cellular Component: mitochondrion (GO:0005739);; Molecular Function: zinc ion binding (GO:0008270);;	--	Pentatricopeptide repeat-containing protein At3g02330 OS=Arabidopsis thaliana (Mouse-ear cress) PE=2 SV=2	putative PPR repeat protein [Oryza sativa Japonica Group]
Novel.101	LNC7017	Os01g0862500	Molecular Function: nucleic acid binding (GO:0003676);; Cellular Component: mitochondrion (GO:0005739);;	--	--	Os01g0280200 [Oryza sativa Japonica Group]
Novel.101	LNC7017	Os07g0297400	Cellular Component: integral component of membrane (GO:0016021);;	--	--	hypothetical protein OsJ_09028 [Oryza sativa Japonica Group]
Novel.101	LNC7017	Os12g0203900	--	--	--	hypothetical protein [Oryza sativa Japonica Group]
Novel.101	LNC7017	Os07g0158900	--	--	F-box/FBD/LRR-repeat protein At1g13570 GN=At1g13570 OS=Arabidopsis thaliana (Mouse-ear cress) PE=2 SV=1	Os07g0158900 [Oryza sativa Japonica Group]
Novel.101	LNC7017	Os07g0641800	--	--	--	Os07g0641800 [Oryza sativa Japonica Group]
Novel.101	LNC7017	Os01g0544700	--	--	--	hypothetical protein OsJ_01655 [Oryza sativa Japonica Group]
Novel.101	LNC0851	Os04g0190000	Molecular Function: D-arabinono-1,4-lactone oxidase activity (GO:0003885);; Cellular Component: mitochondrion (GO:0005739);; Cellular Component: membrane (GO:0016020);; Molecular Function: flavin adenine dinucleotide binding (GO:0050660);; Biological Process: oxidation-reduction process (GO:0055114);;	--	Zinc finger A20 domain-containing stress-associated protein 18 GN=SAP18 OS=Oryza sativa subsp. japonica (Rice) PE=2 SV=1	Os04g0190000 [Oryza sativa Japonica Group]
Novel.101	LNC0851	Os03g0347900	Molecular Function: magnesium ion binding (GO:0000287);; Biological Process: metabolic process (GO:0008152);; Molecular Function: terpene synthase activity (GO:0010333);; Molecular Function: ADP binding (GO:0043531);;	--	Germacrene C/D synthase GN=TPS1 OS=Valeriana officinalis (Valerian) PE=1 SV=1	hypothetical protein OsJ_10829 [Oryza sativa Japonica Group]
Novel.101	LNC0851	Os05g0121100	Cellular Component: mitochondrion (GO:0005739);; Cellular Component: integral component of membrane (GO:0016021);;	--	--	hypothetical protein [Oryza sativa]
Novel.101	LNC0851	Os04g0190000	Molecular Function: D-arabinono-1,4-lactone oxidase activity (GO:0003885);; Cellular Component: mitochondrion (GO:0005739);; Cellular Component: membrane (GO:0016020);; Molecular Function: flavin adenine dinucleotide binding (GO:0050660);; Biological Process: oxidation-reduction process (GO:0055114);;	--	Zinc finger A20 domain-containing stress-associated protein 18 GN=SAP18 OS=Oryza sativa subsp. japonica (Rice) PE=2 SV=1	Os04g0190000 [Oryza sativa Japonica Group]
Novel.101	LNC0851	Os08g0215300	--	--	--	Os08g0215300 [Oryza sativa Japonica Group]
Novel.101	LNC0851	Os02g0653300	Cellular Component: mitochondrion (GO:0005739);; Cellular Component: integral component of membrane (GO:0016021);;	--	--	Os02g0653300 [Oryza sativa Japonica Group]
Novel.101	LNC0851	Os05g0501400	Molecular Function: protein serine/threonine kinase activity (GO:0004674);; Molecular Function: ATP binding (GO:0005524);; Cellular Component: plasma membrane (GO:0005886);; Biological Process: protein phosphorylation (GO:0006468);; Biological Process: defense response (GO:0006952);; Cellular Component: plasmodesma (GO:0009506);; Cellular Component: integral component of membrane (GO:0016021);; B…	--	Receptor-like serine/threonine-protein kinase SD1-8 (Precursor) GN=T6K22.110 OS=Arabidopsis thaliana (Mouse-ear cress) PE=1 SV=1	Os05g0501400 [Oryza sativa Japonica Group]
Novel.101	LNC0851	Os02g0496500	Molecular Function: catalytic activity (GO:0003824);; Cellular Component: mitochondrion (GO:0005739);; Biological Process: DNA repair (GO:0006281);; Molecular Function: 4 iron, 4 sulfur cluster binding (GO:0051539);;	--	Protein ROS1 GN=F1O11.12 OS=Arabidopsis thaliana (Mouse-ear cress) PE=1 SV=2	Os02g0496500 [Oryza sativa Japonica Group]
Novel.101	LNC0851	Os09g0566075	Molecular Function: chorismate mutase activity (GO:0004106);; Molecular Function: prephenate dehydratase activity (GO:0004664);; Biological Process: L-phenylalanine biosynthetic process (GO:0009094);; Cellular Component: chloroplast stroma (GO:0009570);; Molecular Function: amino acid binding (GO:0016597);; Molecular Function: arogenate dehydratase activity (GO:0047769);;	--	Arogenate dehydratase/prephenate dehydratase 6, chloroplastic (Precursor) GN=T23G18.10 OS=Arabidopsis thaliana (Mouse-ear cress) PE=1 SV=1	Os09g0566000 [Oryza sativa Japonica Group]
Novel.101	LNC0851	Os10g0435400	Cellular Component: plastid (GO:0009536);;	--	BTB/POZ and MATH domain-containing protein 1 GN=BPM1 OS=Arabidopsis thaliana (Mouse-ear cress) PE=1 SV=1	Os10g0435400 [Oryza sativa Japonica Group]
Novel.101	LNC0851	Os10g0370400	Molecular Function: ATP binding (GO:0005524);; Biological Process: apoptotic process (GO:0006915);; Biological Process: defense response (GO:0006952);; Molecular Function: ADP binding (GO:0043531);;	--	Disease resistance protein RPP13 GN=RPP13 OS=Arabidopsis thaliana (Mouse-ear cress) PE=2 SV=2	Putative disease resistance gene [Oryza sativa Japonica Group]
Novel.101	LNC0851	Os10g0124100	--	--	--	expressed protein [Oryza sativa Japonica Group]
Novel.101	LNC0851	Os07g0205500	Cellular Component: integral component of membrane (GO:0016021);;	--	--	Os07g0205500 [Oryza sativa Japonica Group]
Novel.101	LNC0851	Os07g0597400	Cellular Component: membrane (GO:0016020);;	--	--	hypothetical protein [Oryza sativa Japonica Group]
Novel.101	LNC0851	Os05g0490400	Cellular Component: integral component of membrane (GO:0016021);;	--	--	Os05g0490400 [Oryza sativa Japonica Group]
Novel.101	LNC0851	Os06g0150600	Molecular Function: transferase activity, transferring acyl groups other than amino-acyl groups (GO:0016747);;	--	Rosmarinate synthase GN=RAS OS=Plectranthus scutellarioides (Coleus) PE=1 SV=1	Os06g0150550 [Oryza sativa Japonica Group]
Novel.101	LNC0851	Os05g0208500	Biological Process: response to light stimulus (GO:0009416);; Biological Process: gibberellin catabolic process (GO:0045487);; Molecular Function: metal ion binding (GO:0046872);; Molecular Function: C-19 gibberellin 2-beta-dioxygenase activity (GO:0052634);; Biological Process: oxidation-reduction process (GO:0055114);;	--	--	Os05g0208500 [Oryza sativa Japonica Group]
Novel.101	LNC0851	Os11g0175400	Molecular Function: glycopeptide alpha-N-acetylgalactosaminidase activity (GO:0033926);;	--	Cytosolic invertase 1 {ECO:0000303|PubMed:18317796} OS=Oryza sativa subsp. japonica (Rice) PE=1 SV=1	Neutral/alkaline invertase, putative, expressed [Oryza sativa Japonica Group]
Novel.101	LNC0851	Os08g0480200	Molecular Function: GTPase activity (GO:0003924);; Molecular Function: signal recognition particle binding (GO:0005047);; Molecular Function: iron ion binding (GO:0005506);; Molecular Function: GTP binding (GO:0005525);; Cellular Component: signal recognition particle receptor complex (GO:0005785);; Biological Process: SRP-dependent cotranslational protein targeting to membrane (GO:0006614);; Cel…	--	Protein SRG1 GN=SRG1 OS=Arabidopsis thaliana (Mouse-ear cress) PE=2 SV=1	Os08g0480200 [Oryza sativa Japonica Group]
Novel.101	LNC0851	Os03g0773700	Molecular Function: protein kinase activity (GO:0004672);; Molecular Function: ATP binding (GO:0005524);; Cellular Component: plasma membrane (GO:0005886);; Biological Process: protein phosphorylation (GO:0006468);; Biological Process: regulation of meristem growth (GO:0010075);; Cellular Component: integral component of membrane (GO:0016021);; Molecular Function: receptor serine/threonine kinase…	--	Leucine-rich repeat receptor-like serine/threonine-protein kinase BAM1 (Precursor) GN=BAM1 OS=Arabidopsis thaliana (Mouse-ear cress) PE=1 SV=1	putative receptor-like protein kinase 1 [Oryza sativa Japonica Group]
Novel.101	LNC0851	Os05g0542500	--	--	Late embryogenesis abundant protein, group 3 OS=Oryza sativa subsp. japonica (Rice) PE=2 SV=1	Os05g0542500 [Oryza sativa Japonica Group]
Novel.101	LNC0851	Os03g0828800	Molecular Function: protein serine/threonine kinase activity (GO:0004674);; Molecular Function: ATP binding (GO:0005524);; Cellular Component: plasma membrane (GO:0005886);; Biological Process: protein phosphorylation (GO:0006468);; Cellular Component: integral component of membrane (GO:0016021);; Molecular Function: carbohydrate binding (GO:0030246);;	--	G-type lectin S-receptor-like serine/threonine-protein kinase RLK1 (Precursor) GN=RLK1 OS=Arabidopsis thaliana (Mouse-ear cress) PE=2 SV=2	Os03g0828800 [Oryza sativa Japonica Group]
Novel.101	LNC0851	Os07g0133500	--	--	--	Os07g0133500 [Oryza sativa Japonica Group]
Novel.101	LNC0851	Os08g0266400	Cellular Component: integral component of membrane (GO:0016021);;	--	Probable LRR receptor-like serine/threonine-protein kinase At4g08850 (Precursor) GN=At4g08850 OS=Arabidopsis thaliana (Mouse-ear cress) PE=2 SV=3	Os08g0266400 [Oryza sativa Japonica Group]
Novel.101	LNC0851	Os05g0162500	Molecular Function: protein serine/threonine kinase activity (GO:0004674);; Molecular Function: ATP binding (GO:0005524);; Cellular Component: mitochondrion (GO:0005739);; Biological Process: protein phosphorylation (GO:0006468);; Cellular Component: integral component of membrane (GO:0016021);;	--	Receptor-like protein kinase HERK 1 (Precursor) OS=Arabidopsis thaliana (Mouse-ear cress) PE=1 SV=1	putative receptor-like protein kinase [Oryza sativa Japonica Group]
Novel.101	LNC0851	Os01g0762400	Molecular Function: nutrient reservoir activity (GO:0045735);;	--	Glutelin type-A 1 basic chain (Precursor) OS=Oryza sativa subsp. japonica (Rice) PE=1 SV=2	glutelin [Oryza sativa]
Novel.101	LNC0851	Os07g0624100	Molecular Function: RNA polymerase II regulatory region sequence-specific DNA binding (GO:0000977);; Molecular Function: DNA binding transcription factor activity (GO:0003700);; Cellular Component: nucleus (GO:0005634);; Biological Process: regulation of transcription by RNA polymerase II (GO:0006357);; Cellular Component: plastid (GO:0009536);; Molecular Function: protein dimerization activity (…	--	Zinc finger BED domain-containing protein RICESLEEPER 2 OS=Oryza sativa subsp. japonica (Rice) PE=2 SV=1	Os07g0624100 [Oryza sativa Japonica Group]
Novel.101	LNC0851	Os06g0104300	Molecular Function: copper ion binding (GO:0005507);; Cellular Component: plant-type cell wall (GO:0009505);; Cellular Component: plasmodesma (GO:0009506);; Molecular Function: oxidoreductase activity, oxidizing metal ions (GO:0016722);;	--	Monocopper oxidase-like protein SKU5 (Precursor) GN=SKU5 OS=Arabidopsis thaliana (Mouse-ear cress) PE=1 SV=1	Os06g0104300 [Oryza sativa Japonica Group]
Novel.101	LNC0851	Os03g0822100	Molecular Function: RNA polymerase II regulatory region sequence-specific DNA binding (GO:0000977);; Molecular Function: DNA binding transcription factor activity (GO:0003700);; Cellular Component: nucleus (GO:0005634);; Biological Process: regulation of transcription by RNA polymerase II (GO:0006357);; Cellular Component: plastid (GO:0009536);; Molecular Function: protein dimerization activity (…	--	Zinc finger BED domain-containing protein RICESLEEPER 2 OS=Oryza sativa subsp. japonica (Rice) PE=2 SV=1	Os07g0624100 [Oryza sativa Japonica Group]
Novel.101	LNC0851	Os01g0719300	Cellular Component: integral component of plasma membrane (GO:0005887);; Biological Process: sulfate transport (GO:0008272);; Molecular Function: sulfate transmembrane transporter activity (GO:0015116);; Biological Process: transmembrane transport (GO:0055085);;	K17471|9.60852e-143|osa:4324697|Os01g0719300; K17471 sulfate transporter 3 (A)	Sulfate transporter 3.1 OS=Arabidopsis thaliana (Mouse-ear cress) PE=2 SV=1	hypothetical protein OsI_03536 [Oryza sativa Indica Group]
Novel.101	LNC0851	Os11g0474400	--	--	--	Os11g0474400 [Oryza sativa Japonica Group]
Novel.101	LNC0851	Os02g0450000	Molecular Function: nucleic acid binding (GO:0003676);;	--	--	Os02g0450000 [Oryza sativa Japonica Group]
Novel.101	LNC0851	Os02g0280700	Molecular Function: iron ion binding (GO:0005506);; Molecular Function: methyltransferase activity (GO:0008168);; Biological Process: methylation (GO:0032259);; Molecular Function: dioxygenase activity (GO:0051213);; Biological Process: oxidation-reduction process (GO:0055114);;	--	Codeine O-demethylase GN=CODM OS=Papaver somniferum (Opium poppy) PE=1 SV=1	Os02g0280700 [Oryza sativa Japonica Group]
Novel.101	LNC0851	Os02g0153000	--	--	--	hypothetical protein OsJ_05412 [Oryza sativa Japonica Group]
Novel.101	LNC0851	Os02g0628100	Cellular Component: nucleus (GO:0005634);; Cellular Component: cytosol (GO:0005829);; Cellular Component: plastid (GO:0009536);; Biological Process: cytokinin biosynthetic process (GO:0009691);; Molecular Function: hydrolase activity, hydrolyzing N-glycosyl compounds (GO:0016799);;	--	Probable cytokinin riboside 5&apos;-monophosphate phosphoribohydrolase LOGL2 GN=OsJ_07599 OS=Oryza sativa subsp. japonica (Rice) PE=3 SV=1	hypothetical protein OsI_08151 [Oryza sativa Indica Group]
Novel.101	LNC0851	Os01g0955100	Molecular Function: calcium ion binding (GO:0005509);;	K13448|4.09913e-108|dosa:Os01t0955100-01|Os01g0955100; Similar to Calmodulin-like protein (Fragment).; K13448 calcium-binding protein CML (A)	Probable calcium-binding protein CML31 GN=B1139B11.15 OS=Oryza sativa subsp. japonica (Rice) PE=2 SV=1	Os01g0955100 [Oryza sativa Japonica Group]
Novel.101	LNC0851	Os04g0416100	Molecular Function: DNA binding (GO:0003677);; Molecular Function: DNA binding transcription factor activity (GO:0003700);; Cellular Component: nucleus (GO:0005634);; Cellular Component: transcription factor complex (GO:0005667);; Cellular Component: mitochondrion (GO:0005739);; Biological Process: regulation of transcription, DNA-templated (GO:0006355);;	K06620|5.23119e-39|obr:102709641|transcription factor E2FA-like; K06620 transcription factor E2F3 (A)	Transcription factor E2FB GN=E2FB OS=Arabidopsis thaliana (Mouse-ear cress) PE=1 SV=1	OSIGBa0092M08.5 [Oryza sativa Indica Group]
Novel.101	LNC0851	Os08g0290000	--	--	Pentatricopeptide repeat-containing protein At4g19440, chloroplastic (Precursor) GN=At4g19440 OS=Arabidopsis thaliana (Mouse-ear cress) PE=2 SV=2	Os08g0290000 [Oryza sativa Japonica Group]
Novel.101	LNC0851	Os02g0599150	Molecular Function: protein serine/threonine phosphatase activity (GO:0004722);; Biological Process: protein dephosphorylation (GO:0006470);; Cellular Component: integral component of membrane (GO:0016021);; Molecular Function: metal ion binding (GO:0046872);;	K14803|2.58669e-117|dosa:Os02t0599150-01|Os02g0599150; Hypothetical conserved gene.; K14803 protein phosphatase 2C homolog 2/3 [EC:3.1.3.16] (A)	Probable protein phosphatase 2C 16 OS=Oryza sativa subsp. japonica (Rice) PE=2 SV=1	RecName: Full=Probable protein phosphatase 2C 16; Short=OsPP2C16 [Oryza sativa Japonica Group]
Novel.101	LNC0851	Os02g0599151	Cellular Component: proteasome complex (GO:0000502);; Molecular Function: protein serine/threonine phosphatase activity (GO:0004722);; Biological Process: protein dephosphorylation (GO:0006470);; Biological Process: proteasome-mediated ubiquitin-dependent protein catabolic process (GO:0043161);; Molecular Function: metal ion binding (GO:0046872);;	K14803|1.47634e-113|dosa:Os02t0599151-00|Os02g0599151; Probable protein phosphatase 2C 17.; K14803 protein phosphatase 2C homolog 2/3 [EC:3.1.3.16] (A)	Probable protein phosphatase 2C 17 (Precursor) GN=OSJNBa0038P01.32 OS=Oryza sativa subsp. japonica (Rice) PE=2 SV=1	hypothetical protein OsJ_07394 [Oryza sativa Japonica Group]
Novel.101	LNC0851	Os10g0558600	Cellular Component: mitochondrion (GO:0005739);; Molecular Function: zinc ion binding (GO:0008270);;	--	Pentatricopeptide repeat-containing protein At3g02330 OS=Arabidopsis thaliana (Mouse-ear cress) PE=2 SV=2	putative PPR repeat protein [Oryza sativa Japonica Group]
Novel.101	LNC0851	Os01g0862500	Molecular Function: nucleic acid binding (GO:0003676);; Cellular Component: mitochondrion (GO:0005739);;	--	--	Os01g0280200 [Oryza sativa Japonica Group]
Novel.101	LNC0851	Os07g0297400	Cellular Component: integral component of membrane (GO:0016021);;	--	--	hypothetical protein OsJ_09028 [Oryza sativa Japonica Group]
Novel.101	LNC0851	Os12g0203900	--	--	--	hypothetical protein [Oryza sativa Japonica Group]
Novel.101	LNC0851	Os07g0158900	--	--	F-box/FBD/LRR-repeat protein At1g13570 GN=At1g13570 OS=Arabidopsis thaliana (Mouse-ear cress) PE=2 SV=1	Os07g0158900 [Oryza sativa Japonica Group]
Novel.101	LNC0851	Os07g0641800	--	--	--	Os07g0641800 [Oryza sativa Japonica Group]
Novel.101	LNC0851	Os01g0544700	--	--	--	hypothetical protein OsJ_01655 [Oryza sativa Japonica Group]
Novel.101	LNC3086	Os04g0190000	Molecular Function: D-arabinono-1,4-lactone oxidase activity (GO:0003885);; Cellular Component: mitochondrion (GO:0005739);; Cellular Component: membrane (GO:0016020);; Molecular Function: flavin adenine dinucleotide binding (GO:0050660);; Biological Process: oxidation-reduction process (GO:0055114);;	--	Zinc finger A20 domain-containing stress-associated protein 18 GN=SAP18 OS=Oryza sativa subsp. japonica (Rice) PE=2 SV=1	Os04g0190000 [Oryza sativa Japonica Group]
Novel.101	LNC3086	Os03g0347900	Molecular Function: magnesium ion binding (GO:0000287);; Biological Process: metabolic process (GO:0008152);; Molecular Function: terpene synthase activity (GO:0010333);; Molecular Function: ADP binding (GO:0043531);;	--	Germacrene C/D synthase GN=TPS1 OS=Valeriana officinalis (Valerian) PE=1 SV=1	hypothetical protein OsJ_10829 [Oryza sativa Japonica Group]
Novel.101	LNC3086	Os05g0121100	Cellular Component: mitochondrion (GO:0005739);; Cellular Component: integral component of membrane (GO:0016021);;	--	--	hypothetical protein [Oryza sativa]
Novel.101	LNC3086	Os04g0190000	Molecular Function: D-arabinono-1,4-lactone oxidase activity (GO:0003885);; Cellular Component: mitochondrion (GO:0005739);; Cellular Component: membrane (GO:0016020);; Molecular Function: flavin adenine dinucleotide binding (GO:0050660);; Biological Process: oxidation-reduction process (GO:0055114);;	--	Zinc finger A20 domain-containing stress-associated protein 18 GN=SAP18 OS=Oryza sativa subsp. japonica (Rice) PE=2 SV=1	Os04g0190000 [Oryza sativa Japonica Group]
Novel.101	LNC3086	Os08g0215300	--	--	--	Os08g0215300 [Oryza sativa Japonica Group]
Novel.101	LNC3086	Os02g0653300	Cellular Component: mitochondrion (GO:0005739);; Cellular Component: integral component of membrane (GO:0016021);;	--	--	Os02g0653300 [Oryza sativa Japonica Group]
Novel.101	LNC3086	Os05g0501400	Molecular Function: protein serine/threonine kinase activity (GO:0004674);; Molecular Function: ATP binding (GO:0005524);; Cellular Component: plasma membrane (GO:0005886);; Biological Process: protein phosphorylation (GO:0006468);; Biological Process: defense response (GO:0006952);; Cellular Component: plasmodesma (GO:0009506);; Cellular Component: integral component of membrane (GO:0016021);; B…	--	Receptor-like serine/threonine-protein kinase SD1-8 (Precursor) GN=T6K22.110 OS=Arabidopsis thaliana (Mouse-ear cress) PE=1 SV=1	Os05g0501400 [Oryza sativa Japonica Group]
Novel.101	LNC3086	Os02g0496500	Molecular Function: catalytic activity (GO:0003824);; Cellular Component: mitochondrion (GO:0005739);; Biological Process: DNA repair (GO:0006281);; Molecular Function: 4 iron, 4 sulfur cluster binding (GO:0051539);;	--	Protein ROS1 GN=F1O11.12 OS=Arabidopsis thaliana (Mouse-ear cress) PE=1 SV=2	Os02g0496500 [Oryza sativa Japonica Group]
Novel.101	LNC3086	Os09g0566075	Molecular Function: chorismate mutase activity (GO:0004106);; Molecular Function: prephenate dehydratase activity (GO:0004664);; Biological Process: L-phenylalanine biosynthetic process (GO:0009094);; Cellular Component: chloroplast stroma (GO:0009570);; Molecular Function: amino acid binding (GO:0016597);; Molecular Function: arogenate dehydratase activity (GO:0047769);;	--	Arogenate dehydratase/prephenate dehydratase 6, chloroplastic (Precursor) GN=T23G18.10 OS=Arabidopsis thaliana (Mouse-ear cress) PE=1 SV=1	Os09g0566000 [Oryza sativa Japonica Group]
Novel.101	LNC3086	Os10g0435400	Cellular Component: plastid (GO:0009536);;	--	BTB/POZ and MATH domain-containing protein 1 GN=BPM1 OS=Arabidopsis thaliana (Mouse-ear cress) PE=1 SV=1	Os10g0435400 [Oryza sativa Japonica Group]
Novel.101	LNC3086	Os10g0370400	Molecular Function: ATP binding (GO:0005524);; Biological Process: apoptotic process (GO:0006915);; Biological Process: defense response (GO:0006952);; Molecular Function: ADP binding (GO:0043531);;	--	Disease resistance protein RPP13 GN=RPP13 OS=Arabidopsis thaliana (Mouse-ear cress) PE=2 SV=2	Putative disease resistance gene [Oryza sativa Japonica Group]
Novel.101	LNC3086	Os10g0124100	--	--	--	expressed protein [Oryza sativa Japonica Group]
Novel.101	LNC3086	Os07g0205500	Cellular Component: integral component of membrane (GO:0016021);;	--	--	Os07g0205500 [Oryza sativa Japonica Group]
Novel.101	LNC3086	Os07g0597400	Cellular Component: membrane (GO:0016020);;	--	--	hypothetical protein [Oryza sativa Japonica Group]
Novel.101	LNC3086	Os05g0490400	Cellular Component: integral component of membrane (GO:0016021);;	--	--	Os05g0490400 [Oryza sativa Japonica Group]
Novel.101	LNC3086	Os06g0150600	Molecular Function: transferase activity, transferring acyl groups other than amino-acyl groups (GO:0016747);;	--	Rosmarinate synthase GN=RAS OS=Plectranthus scutellarioides (Coleus) PE=1 SV=1	Os06g0150550 [Oryza sativa Japonica Group]
Novel.101	LNC3086	Os05g0208500	Biological Process: response to light stimulus (GO:0009416);; Biological Process: gibberellin catabolic process (GO:0045487);; Molecular Function: metal ion binding (GO:0046872);; Molecular Function: C-19 gibberellin 2-beta-dioxygenase activity (GO:0052634);; Biological Process: oxidation-reduction process (GO:0055114);;	--	--	Os05g0208500 [Oryza sativa Japonica Group]
Novel.101	LNC3086	Os11g0175400	Molecular Function: glycopeptide alpha-N-acetylgalactosaminidase activity (GO:0033926);;	--	Cytosolic invertase 1 {ECO:0000303|PubMed:18317796} OS=Oryza sativa subsp. japonica (Rice) PE=1 SV=1	Neutral/alkaline invertase, putative, expressed [Oryza sativa Japonica Group]
Novel.101	LNC3086	Os08g0480200	Molecular Function: GTPase activity (GO:0003924);; Molecular Function: signal recognition particle binding (GO:0005047);; Molecular Function: iron ion binding (GO:0005506);; Molecular Function: GTP binding (GO:0005525);; Cellular Component: signal recognition particle receptor complex (GO:0005785);; Biological Process: SRP-dependent cotranslational protein targeting to membrane (GO:0006614);; Cel…	--	Protein SRG1 GN=SRG1 OS=Arabidopsis thaliana (Mouse-ear cress) PE=2 SV=1	Os08g0480200 [Oryza sativa Japonica Group]
Novel.101	LNC3086	Os03g0773700	Molecular Function: protein kinase activity (GO:0004672);; Molecular Function: ATP binding (GO:0005524);; Cellular Component: plasma membrane (GO:0005886);; Biological Process: protein phosphorylation (GO:0006468);; Biological Process: regulation of meristem growth (GO:0010075);; Cellular Component: integral component of membrane (GO:0016021);; Molecular Function: receptor serine/threonine kinase…	--	Leucine-rich repeat receptor-like serine/threonine-protein kinase BAM1 (Precursor) GN=BAM1 OS=Arabidopsis thaliana (Mouse-ear cress) PE=1 SV=1	putative receptor-like protein kinase 1 [Oryza sativa Japonica Group]
Novel.101	LNC3086	Os05g0542500	--	--	Late embryogenesis abundant protein, group 3 OS=Oryza sativa subsp. japonica (Rice) PE=2 SV=1	Os05g0542500 [Oryza sativa Japonica Group]
Novel.101	LNC3086	Os03g0828800	Molecular Function: protein serine/threonine kinase activity (GO:0004674);; Molecular Function: ATP binding (GO:0005524);; Cellular Component: plasma membrane (GO:0005886);; Biological Process: protein phosphorylation (GO:0006468);; Cellular Component: integral component of membrane (GO:0016021);; Molecular Function: carbohydrate binding (GO:0030246);;	--	G-type lectin S-receptor-like serine/threonine-protein kinase RLK1 (Precursor) GN=RLK1 OS=Arabidopsis thaliana (Mouse-ear cress) PE=2 SV=2	Os03g0828800 [Oryza sativa Japonica Group]
Novel.101	LNC3086	Os07g0133500	--	--	--	Os07g0133500 [Oryza sativa Japonica Group]
Novel.101	LNC3086	Os08g0266400	Cellular Component: integral component of membrane (GO:0016021);;	--	Probable LRR receptor-like serine/threonine-protein kinase At4g08850 (Precursor) GN=At4g08850 OS=Arabidopsis thaliana (Mouse-ear cress) PE=2 SV=3	Os08g0266400 [Oryza sativa Japonica Group]
Novel.101	LNC3086	Os05g0162500	Molecular Function: protein serine/threonine kinase activity (GO:0004674);; Molecular Function: ATP binding (GO:0005524);; Cellular Component: mitochondrion (GO:0005739);; Biological Process: protein phosphorylation (GO:0006468);; Cellular Component: integral component of membrane (GO:0016021);;	--	Receptor-like protein kinase HERK 1 (Precursor) OS=Arabidopsis thaliana (Mouse-ear cress) PE=1 SV=1	putative receptor-like protein kinase [Oryza sativa Japonica Group]
Novel.101	LNC3086	Os01g0762400	Molecular Function: nutrient reservoir activity (GO:0045735);;	--	Glutelin type-A 1 basic chain (Precursor) OS=Oryza sativa subsp. japonica (Rice) PE=1 SV=2	glutelin [Oryza sativa]
Novel.101	LNC3086	Os07g0624100	Molecular Function: RNA polymerase II regulatory region sequence-specific DNA binding (GO:0000977);; Molecular Function: DNA binding transcription factor activity (GO:0003700);; Cellular Component: nucleus (GO:0005634);; Biological Process: regulation of transcription by RNA polymerase II (GO:0006357);; Cellular Component: plastid (GO:0009536);; Molecular Function: protein dimerization activity (…	--	Zinc finger BED domain-containing protein RICESLEEPER 2 OS=Oryza sativa subsp. japonica (Rice) PE=2 SV=1	Os07g0624100 [Oryza sativa Japonica Group]
Novel.101	LNC3086	Os06g0104300	Molecular Function: copper ion binding (GO:0005507);; Cellular Component: plant-type cell wall (GO:0009505);; Cellular Component: plasmodesma (GO:0009506);; Molecular Function: oxidoreductase activity, oxidizing metal ions (GO:0016722);;	--	Monocopper oxidase-like protein SKU5 (Precursor) GN=SKU5 OS=Arabidopsis thaliana (Mouse-ear cress) PE=1 SV=1	Os06g0104300 [Oryza sativa Japonica Group]
Novel.101	LNC3086	Os03g0822100	Molecular Function: RNA polymerase II regulatory region sequence-specific DNA binding (GO:0000977);; Molecular Function: DNA binding transcription factor activity (GO:0003700);; Cellular Component: nucleus (GO:0005634);; Biological Process: regulation of transcription by RNA polymerase II (GO:0006357);; Cellular Component: plastid (GO:0009536);; Molecular Function: protein dimerization activity (…	--	Zinc finger BED domain-containing protein RICESLEEPER 2 OS=Oryza sativa subsp. japonica (Rice) PE=2 SV=1	Os07g0624100 [Oryza sativa Japonica Group]
Novel.101	LNC3086	Os01g0719300	Cellular Component: integral component of plasma membrane (GO:0005887);; Biological Process: sulfate transport (GO:0008272);; Molecular Function: sulfate transmembrane transporter activity (GO:0015116);; Biological Process: transmembrane transport (GO:0055085);;	K17471|9.60852e-143|osa:4324697|Os01g0719300; K17471 sulfate transporter 3 (A)	Sulfate transporter 3.1 OS=Arabidopsis thaliana (Mouse-ear cress) PE=2 SV=1	hypothetical protein OsI_03536 [Oryza sativa Indica Group]
Novel.101	LNC3086	Os11g0474400	--	--	--	Os11g0474400 [Oryza sativa Japonica Group]
Novel.101	LNC3086	Os02g0450000	Molecular Function: nucleic acid binding (GO:0003676);;	--	--	Os02g0450000 [Oryza sativa Japonica Group]
Novel.101	LNC3086	Os02g0280700	Molecular Function: iron ion binding (GO:0005506);; Molecular Function: methyltransferase activity (GO:0008168);; Biological Process: methylation (GO:0032259);; Molecular Function: dioxygenase activity (GO:0051213);; Biological Process: oxidation-reduction process (GO:0055114);;	--	Codeine O-demethylase GN=CODM OS=Papaver somniferum (Opium poppy) PE=1 SV=1	Os02g0280700 [Oryza sativa Japonica Group]
Novel.101	LNC3086	Os02g0153000	--	--	--	hypothetical protein OsJ_05412 [Oryza sativa Japonica Group]
Novel.101	LNC3086	Os02g0628100	Cellular Component: nucleus (GO:0005634);; Cellular Component: cytosol (GO:0005829);; Cellular Component: plastid (GO:0009536);; Biological Process: cytokinin biosynthetic process (GO:0009691);; Molecular Function: hydrolase activity, hydrolyzing N-glycosyl compounds (GO:0016799);;	--	Probable cytokinin riboside 5&apos;-monophosphate phosphoribohydrolase LOGL2 GN=OsJ_07599 OS=Oryza sativa subsp. japonica (Rice) PE=3 SV=1	hypothetical protein OsI_08151 [Oryza sativa Indica Group]
Novel.101	LNC3086	Os01g0955100	Molecular Function: calcium ion binding (GO:0005509);;	K13448|4.09913e-108|dosa:Os01t0955100-01|Os01g0955100; Similar to Calmodulin-like protein (Fragment).; K13448 calcium-binding protein CML (A)	Probable calcium-binding protein CML31 GN=B1139B11.15 OS=Oryza sativa subsp. japonica (Rice) PE=2 SV=1	Os01g0955100 [Oryza sativa Japonica Group]
Novel.101	LNC3086	Os04g0416100	Molecular Function: DNA binding (GO:0003677);; Molecular Function: DNA binding transcription factor activity (GO:0003700);; Cellular Component: nucleus (GO:0005634);; Cellular Component: transcription factor complex (GO:0005667);; Cellular Component: mitochondrion (GO:0005739);; Biological Process: regulation of transcription, DNA-templated (GO:0006355);;	K06620|5.23119e-39|obr:102709641|transcription factor E2FA-like; K06620 transcription factor E2F3 (A)	Transcription factor E2FB GN=E2FB OS=Arabidopsis thaliana (Mouse-ear cress) PE=1 SV=1	OSIGBa0092M08.5 [Oryza sativa Indica Group]
Novel.101	LNC3086	Os08g0290000	--	--	Pentatricopeptide repeat-containing protein At4g19440, chloroplastic (Precursor) GN=At4g19440 OS=Arabidopsis thaliana (Mouse-ear cress) PE=2 SV=2	Os08g0290000 [Oryza sativa Japonica Group]
Novel.101	LNC3086	Os02g0599150	Molecular Function: protein serine/threonine phosphatase activity (GO:0004722);; Biological Process: protein dephosphorylation (GO:0006470);; Cellular Component: integral component of membrane (GO:0016021);; Molecular Function: metal ion binding (GO:0046872);;	K14803|2.58669e-117|dosa:Os02t0599150-01|Os02g0599150; Hypothetical conserved gene.; K14803 protein phosphatase 2C homolog 2/3 [EC:3.1.3.16] (A)	Probable protein phosphatase 2C 16 OS=Oryza sativa subsp. japonica (Rice) PE=2 SV=1	RecName: Full=Probable protein phosphatase 2C 16; Short=OsPP2C16 [Oryza sativa Japonica Group]
Novel.101	LNC3086	Os02g0599151	Cellular Component: proteasome complex (GO:0000502);; Molecular Function: protein serine/threonine phosphatase activity (GO:0004722);; Biological Process: protein dephosphorylation (GO:0006470);; Biological Process: proteasome-mediated ubiquitin-dependent protein catabolic process (GO:0043161);; Molecular Function: metal ion binding (GO:0046872);;	K14803|1.47634e-113|dosa:Os02t0599151-00|Os02g0599151; Probable protein phosphatase 2C 17.; K14803 protein phosphatase 2C homolog 2/3 [EC:3.1.3.16] (A)	Probable protein phosphatase 2C 17 (Precursor) GN=OSJNBa0038P01.32 OS=Oryza sativa subsp. japonica (Rice) PE=2 SV=1	hypothetical protein OsJ_07394 [Oryza sativa Japonica Group]
Novel.101	LNC3086	Os10g0558600	Cellular Component: mitochondrion (GO:0005739);; Molecular Function: zinc ion binding (GO:0008270);;	--	Pentatricopeptide repeat-containing protein At3g02330 OS=Arabidopsis thaliana (Mouse-ear cress) PE=2 SV=2	putative PPR repeat protein [Oryza sativa Japonica Group]
Novel.101	LNC3086	Os01g0862500	Molecular Function: nucleic acid binding (GO:0003676);; Cellular Component: mitochondrion (GO:0005739);;	--	--	Os01g0280200 [Oryza sativa Japonica Group]
Novel.101	LNC3086	Os07g0297400	Cellular Component: integral component of membrane (GO:0016021);;	--	--	hypothetical protein OsJ_09028 [Oryza sativa Japonica Group]
Novel.101	LNC3086	Os12g0203900	--	--	--	hypothetical protein [Oryza sativa Japonica Group]
Novel.101	LNC3086	Os07g0158900	--	--	F-box/FBD/LRR-repeat protein At1g13570 GN=At1g13570 OS=Arabidopsis thaliana (Mouse-ear cress) PE=2 SV=1	Os07g0158900 [Oryza sativa Japonica Group]
Novel.101	LNC3086	Os07g0641800	--	--	--	Os07g0641800 [Oryza sativa Japonica Group]
Novel.101	LNC3086	Os01g0544700	--	--	--	hypothetical protein OsJ_01655 [Oryza sativa Japonica Group]
Novel.101	LNC3083	Os04g0190000	Molecular Function: D-arabinono-1,4-lactone oxidase activity (GO:0003885);; Cellular Component: mitochondrion (GO:0005739);; Cellular Component: membrane (GO:0016020);; Molecular Function: flavin adenine dinucleotide binding (GO:0050660);; Biological Process: oxidation-reduction process (GO:0055114);;	--	Zinc finger A20 domain-containing stress-associated protein 18 GN=SAP18 OS=Oryza sativa subsp. japonica (Rice) PE=2 SV=1	Os04g0190000 [Oryza sativa Japonica Group]
Novel.101	LNC3083	Os03g0347900	Molecular Function: magnesium ion binding (GO:0000287);; Biological Process: metabolic process (GO:0008152);; Molecular Function: terpene synthase activity (GO:0010333);; Molecular Function: ADP binding (GO:0043531);;	--	Germacrene C/D synthase GN=TPS1 OS=Valeriana officinalis (Valerian) PE=1 SV=1	hypothetical protein OsJ_10829 [Oryza sativa Japonica Group]
Novel.101	LNC3083	Os05g0121100	Cellular Component: mitochondrion (GO:0005739);; Cellular Component: integral component of membrane (GO:0016021);;	--	--	hypothetical protein [Oryza sativa]
Novel.101	LNC3083	Os04g0190000	Molecular Function: D-arabinono-1,4-lactone oxidase activity (GO:0003885);; Cellular Component: mitochondrion (GO:0005739);; Cellular Component: membrane (GO:0016020);; Molecular Function: flavin adenine dinucleotide binding (GO:0050660);; Biological Process: oxidation-reduction process (GO:0055114);;	--	Zinc finger A20 domain-containing stress-associated protein 18 GN=SAP18 OS=Oryza sativa subsp. japonica (Rice) PE=2 SV=1	Os04g0190000 [Oryza sativa Japonica Group]
Novel.101	LNC3083	Os08g0215300	--	--	--	Os08g0215300 [Oryza sativa Japonica Group]
Novel.101	LNC3083	Os02g0653300	Cellular Component: mitochondrion (GO:0005739);; Cellular Component: integral component of membrane (GO:0016021);;	--	--	Os02g0653300 [Oryza sativa Japonica Group]
Novel.101	LNC3083	Os05g0501400	Molecular Function: protein serine/threonine kinase activity (GO:0004674);; Molecular Function: ATP binding (GO:0005524);; Cellular Component: plasma membrane (GO:0005886);; Biological Process: protein phosphorylation (GO:0006468);; Biological Process: defense response (GO:0006952);; Cellular Component: plasmodesma (GO:0009506);; Cellular Component: integral component of membrane (GO:0016021);; B…	--	Receptor-like serine/threonine-protein kinase SD1-8 (Precursor) GN=T6K22.110 OS=Arabidopsis thaliana (Mouse-ear cress) PE=1 SV=1	Os05g0501400 [Oryza sativa Japonica Group]
Novel.101	LNC3083	Os02g0496500	Molecular Function: catalytic activity (GO:0003824);; Cellular Component: mitochondrion (GO:0005739);; Biological Process: DNA repair (GO:0006281);; Molecular Function: 4 iron, 4 sulfur cluster binding (GO:0051539);;	--	Protein ROS1 GN=F1O11.12 OS=Arabidopsis thaliana (Mouse-ear cress) PE=1 SV=2	Os02g0496500 [Oryza sativa Japonica Group]
Novel.101	LNC3083	Os09g0566075	Molecular Function: chorismate mutase activity (GO:0004106);; Molecular Function: prephenate dehydratase activity (GO:0004664);; Biological Process: L-phenylalanine biosynthetic process (GO:0009094);; Cellular Component: chloroplast stroma (GO:0009570);; Molecular Function: amino acid binding (GO:0016597);; Molecular Function: arogenate dehydratase activity (GO:0047769);;	--	Arogenate dehydratase/prephenate dehydratase 6, chloroplastic (Precursor) GN=T23G18.10 OS=Arabidopsis thaliana (Mouse-ear cress) PE=1 SV=1	Os09g0566000 [Oryza sativa Japonica Group]
Novel.101	LNC3083	Os10g0435400	Cellular Component: plastid (GO:0009536);;	--	BTB/POZ and MATH domain-containing protein 1 GN=BPM1 OS=Arabidopsis thaliana (Mouse-ear cress) PE=1 SV=1	Os10g0435400 [Oryza sativa Japonica Group]
Novel.101	LNC3083	Os10g0370400	Molecular Function: ATP binding (GO:0005524);; Biological Process: apoptotic process (GO:0006915);; Biological Process: defense response (GO:0006952);; Molecular Function: ADP binding (GO:0043531);;	--	Disease resistance protein RPP13 GN=RPP13 OS=Arabidopsis thaliana (Mouse-ear cress) PE=2 SV=2	Putative disease resistance gene [Oryza sativa Japonica Group]
Novel.101	LNC3083	Os10g0124100	--	--	--	expressed protein [Oryza sativa Japonica Group]
Novel.101	LNC3083	Os07g0205500	Cellular Component: integral component of membrane (GO:0016021);;	--	--	Os07g0205500 [Oryza sativa Japonica Group]
Novel.101	LNC3083	Os07g0597400	Cellular Component: membrane (GO:0016020);;	--	--	hypothetical protein [Oryza sativa Japonica Group]
Novel.101	LNC3083	Os05g0490400	Cellular Component: integral component of membrane (GO:0016021);;	--	--	Os05g0490400 [Oryza sativa Japonica Group]
Novel.101	LNC3083	Os06g0150600	Molecular Function: transferase activity, transferring acyl groups other than amino-acyl groups (GO:0016747);;	--	Rosmarinate synthase GN=RAS OS=Plectranthus scutellarioides (Coleus) PE=1 SV=1	Os06g0150550 [Oryza sativa Japonica Group]
Novel.101	LNC3083	Os05g0208500	Biological Process: response to light stimulus (GO:0009416);; Biological Process: gibberellin catabolic process (GO:0045487);; Molecular Function: metal ion binding (GO:0046872);; Molecular Function: C-19 gibberellin 2-beta-dioxygenase activity (GO:0052634);; Biological Process: oxidation-reduction process (GO:0055114);;	--	--	Os05g0208500 [Oryza sativa Japonica Group]
Novel.101	LNC3083	Os11g0175400	Molecular Function: glycopeptide alpha-N-acetylgalactosaminidase activity (GO:0033926);;	--	Cytosolic invertase 1 {ECO:0000303|PubMed:18317796} OS=Oryza sativa subsp. japonica (Rice) PE=1 SV=1	Neutral/alkaline invertase, putative, expressed [Oryza sativa Japonica Group]
Novel.101	LNC3083	Os08g0480200	Molecular Function: GTPase activity (GO:0003924);; Molecular Function: signal recognition particle binding (GO:0005047);; Molecular Function: iron ion binding (GO:0005506);; Molecular Function: GTP binding (GO:0005525);; Cellular Component: signal recognition particle receptor complex (GO:0005785);; Biological Process: SRP-dependent cotranslational protein targeting to membrane (GO:0006614);; Cel…	--	Protein SRG1 GN=SRG1 OS=Arabidopsis thaliana (Mouse-ear cress) PE=2 SV=1	Os08g0480200 [Oryza sativa Japonica Group]
Novel.101	LNC3083	Os03g0773700	Molecular Function: protein kinase activity (GO:0004672);; Molecular Function: ATP binding (GO:0005524);; Cellular Component: plasma membrane (GO:0005886);; Biological Process: protein phosphorylation (GO:0006468);; Biological Process: regulation of meristem growth (GO:0010075);; Cellular Component: integral component of membrane (GO:0016021);; Molecular Function: receptor serine/threonine kinase…	--	Leucine-rich repeat receptor-like serine/threonine-protein kinase BAM1 (Precursor) GN=BAM1 OS=Arabidopsis thaliana (Mouse-ear cress) PE=1 SV=1	putative receptor-like protein kinase 1 [Oryza sativa Japonica Group]
Novel.101	LNC3083	Os05g0542500	--	--	Late embryogenesis abundant protein, group 3 OS=Oryza sativa subsp. japonica (Rice) PE=2 SV=1	Os05g0542500 [Oryza sativa Japonica Group]
Novel.101	LNC3083	Os03g0828800	Molecular Function: protein serine/threonine kinase activity (GO:0004674);; Molecular Function: ATP binding (GO:0005524);; Cellular Component: plasma membrane (GO:0005886);; Biological Process: protein phosphorylation (GO:0006468);; Cellular Component: integral component of membrane (GO:0016021);; Molecular Function: carbohydrate binding (GO:0030246);;	--	G-type lectin S-receptor-like serine/threonine-protein kinase RLK1 (Precursor) GN=RLK1 OS=Arabidopsis thaliana (Mouse-ear cress) PE=2 SV=2	Os03g0828800 [Oryza sativa Japonica Group]
Novel.101	LNC3083	Os07g0133500	--	--	--	Os07g0133500 [Oryza sativa Japonica Group]
Novel.101	LNC3083	Os08g0266400	Cellular Component: integral component of membrane (GO:0016021);;	--	Probable LRR receptor-like serine/threonine-protein kinase At4g08850 (Precursor) GN=At4g08850 OS=Arabidopsis thaliana (Mouse-ear cress) PE=2 SV=3	Os08g0266400 [Oryza sativa Japonica Group]
Novel.101	LNC3083	Os05g0162500	Molecular Function: protein serine/threonine kinase activity (GO:0004674);; Molecular Function: ATP binding (GO:0005524);; Cellular Component: mitochondrion (GO:0005739);; Biological Process: protein phosphorylation (GO:0006468);; Cellular Component: integral component of membrane (GO:0016021);;	--	Receptor-like protein kinase HERK 1 (Precursor) OS=Arabidopsis thaliana (Mouse-ear cress) PE=1 SV=1	putative receptor-like protein kinase [Oryza sativa Japonica Group]
Novel.101	LNC3083	Os01g0762400	Molecular Function: nutrient reservoir activity (GO:0045735);;	--	Glutelin type-A 1 basic chain (Precursor) OS=Oryza sativa subsp. japonica (Rice) PE=1 SV=2	glutelin [Oryza sativa]
Novel.101	LNC3083	Os07g0624100	Molecular Function: RNA polymerase II regulatory region sequence-specific DNA binding (GO:0000977);; Molecular Function: DNA binding transcription factor activity (GO:0003700);; Cellular Component: nucleus (GO:0005634);; Biological Process: regulation of transcription by RNA polymerase II (GO:0006357);; Cellular Component: plastid (GO:0009536);; Molecular Function: protein dimerization activity (…	--	Zinc finger BED domain-containing protein RICESLEEPER 2 OS=Oryza sativa subsp. japonica (Rice) PE=2 SV=1	Os07g0624100 [Oryza sativa Japonica Group]
Novel.101	LNC3083	Os06g0104300	Molecular Function: copper ion binding (GO:0005507);; Cellular Component: plant-type cell wall (GO:0009505);; Cellular Component: plasmodesma (GO:0009506);; Molecular Function: oxidoreductase activity, oxidizing metal ions (GO:0016722);;	--	Monocopper oxidase-like protein SKU5 (Precursor) GN=SKU5 OS=Arabidopsis thaliana (Mouse-ear cress) PE=1 SV=1	Os06g0104300 [Oryza sativa Japonica Group]
Novel.101	LNC3083	Os03g0822100	Molecular Function: RNA polymerase II regulatory region sequence-specific DNA binding (GO:0000977);; Molecular Function: DNA binding transcription factor activity (GO:0003700);; Cellular Component: nucleus (GO:0005634);; Biological Process: regulation of transcription by RNA polymerase II (GO:0006357);; Cellular Component: plastid (GO:0009536);; Molecular Function: protein dimerization activity (…	--	Zinc finger BED domain-containing protein RICESLEEPER 2 OS=Oryza sativa subsp. japonica (Rice) PE=2 SV=1	Os07g0624100 [Oryza sativa Japonica Group]
Novel.101	LNC3083	Os01g0719300	Cellular Component: integral component of plasma membrane (GO:0005887);; Biological Process: sulfate transport (GO:0008272);; Molecular Function: sulfate transmembrane transporter activity (GO:0015116);; Biological Process: transmembrane transport (GO:0055085);;	K17471|9.60852e-143|osa:4324697|Os01g0719300; K17471 sulfate transporter 3 (A)	Sulfate transporter 3.1 OS=Arabidopsis thaliana (Mouse-ear cress) PE=2 SV=1	hypothetical protein OsI_03536 [Oryza sativa Indica Group]
Novel.101	LNC3083	Os11g0474400	--	--	--	Os11g0474400 [Oryza sativa Japonica Group]
Novel.101	LNC3083	Os02g0450000	Molecular Function: nucleic acid binding (GO:0003676);;	--	--	Os02g0450000 [Oryza sativa Japonica Group]
Novel.101	LNC3083	Os02g0280700	Molecular Function: iron ion binding (GO:0005506);; Molecular Function: methyltransferase activity (GO:0008168);; Biological Process: methylation (GO:0032259);; Molecular Function: dioxygenase activity (GO:0051213);; Biological Process: oxidation-reduction process (GO:0055114);;	--	Codeine O-demethylase GN=CODM OS=Papaver somniferum (Opium poppy) PE=1 SV=1	Os02g0280700 [Oryza sativa Japonica Group]
Novel.101	LNC3083	Os02g0153000	--	--	--	hypothetical protein OsJ_05412 [Oryza sativa Japonica Group]
Novel.101	LNC3083	Os02g0628100	Cellular Component: nucleus (GO:0005634);; Cellular Component: cytosol (GO:0005829);; Cellular Component: plastid (GO:0009536);; Biological Process: cytokinin biosynthetic process (GO:0009691);; Molecular Function: hydrolase activity, hydrolyzing N-glycosyl compounds (GO:0016799);;	--	Probable cytokinin riboside 5&apos;-monophosphate phosphoribohydrolase LOGL2 GN=OsJ_07599 OS=Oryza sativa subsp. japonica (Rice) PE=3 SV=1	hypothetical protein OsI_08151 [Oryza sativa Indica Group]
Novel.101	LNC3083	Os01g0955100	Molecular Function: calcium ion binding (GO:0005509);;	K13448|4.09913e-108|dosa:Os01t0955100-01|Os01g0955100; Similar to Calmodulin-like protein (Fragment).; K13448 calcium-binding protein CML (A)	Probable calcium-binding protein CML31 GN=B1139B11.15 OS=Oryza sativa subsp. japonica (Rice) PE=2 SV=1	Os01g0955100 [Oryza sativa Japonica Group]
Novel.101	LNC3083	Os04g0416100	Molecular Function: DNA binding (GO:0003677);; Molecular Function: DNA binding transcription factor activity (GO:0003700);; Cellular Component: nucleus (GO:0005634);; Cellular Component: transcription factor complex (GO:0005667);; Cellular Component: mitochondrion (GO:0005739);; Biological Process: regulation of transcription, DNA-templated (GO:0006355);;	K06620|5.23119e-39|obr:102709641|transcription factor E2FA-like; K06620 transcription factor E2F3 (A)	Transcription factor E2FB GN=E2FB OS=Arabidopsis thaliana (Mouse-ear cress) PE=1 SV=1	OSIGBa0092M08.5 [Oryza sativa Indica Group]
Novel.101	LNC3083	Os08g0290000	--	--	Pentatricopeptide repeat-containing protein At4g19440, chloroplastic (Precursor) GN=At4g19440 OS=Arabidopsis thaliana (Mouse-ear cress) PE=2 SV=2	Os08g0290000 [Oryza sativa Japonica Group]
Novel.101	LNC3083	Os02g0599150	Molecular Function: protein serine/threonine phosphatase activity (GO:0004722);; Biological Process: protein dephosphorylation (GO:0006470);; Cellular Component: integral component of membrane (GO:0016021);; Molecular Function: metal ion binding (GO:0046872);;	K14803|2.58669e-117|dosa:Os02t0599150-01|Os02g0599150; Hypothetical conserved gene.; K14803 protein phosphatase 2C homolog 2/3 [EC:3.1.3.16] (A)	Probable protein phosphatase 2C 16 OS=Oryza sativa subsp. japonica (Rice) PE=2 SV=1	RecName: Full=Probable protein phosphatase 2C 16; Short=OsPP2C16 [Oryza sativa Japonica Group]
Novel.101	LNC3083	Os02g0599151	Cellular Component: proteasome complex (GO:0000502);; Molecular Function: protein serine/threonine phosphatase activity (GO:0004722);; Biological Process: protein dephosphorylation (GO:0006470);; Biological Process: proteasome-mediated ubiquitin-dependent protein catabolic process (GO:0043161);; Molecular Function: metal ion binding (GO:0046872);;	K14803|1.47634e-113|dosa:Os02t0599151-00|Os02g0599151; Probable protein phosphatase 2C 17.; K14803 protein phosphatase 2C homolog 2/3 [EC:3.1.3.16] (A)	Probable protein phosphatase 2C 17 (Precursor) GN=OSJNBa0038P01.32 OS=Oryza sativa subsp. japonica (Rice) PE=2 SV=1	hypothetical protein OsJ_07394 [Oryza sativa Japonica Group]
Novel.101	LNC3083	Os10g0558600	Cellular Component: mitochondrion (GO:0005739);; Molecular Function: zinc ion binding (GO:0008270);;	--	Pentatricopeptide repeat-containing protein At3g02330 OS=Arabidopsis thaliana (Mouse-ear cress) PE=2 SV=2	putative PPR repeat protein [Oryza sativa Japonica Group]
Novel.101	LNC3083	Os01g0862500	Molecular Function: nucleic acid binding (GO:0003676);; Cellular Component: mitochondrion (GO:0005739);;	--	--	Os01g0280200 [Oryza sativa Japonica Group]
Novel.101	LNC3083	Os07g0297400	Cellular Component: integral component of membrane (GO:0016021);;	--	--	hypothetical protein OsJ_09028 [Oryza sativa Japonica Group]
Novel.101	LNC3083	Os12g0203900	--	--	--	hypothetical protein [Oryza sativa Japonica Group]
Novel.101	LNC3083	Os07g0158900	--	--	F-box/FBD/LRR-repeat protein At1g13570 GN=At1g13570 OS=Arabidopsis thaliana (Mouse-ear cress) PE=2 SV=1	Os07g0158900 [Oryza sativa Japonica Group]
Novel.101	LNC3083	Os07g0641800	--	--	--	Os07g0641800 [Oryza sativa Japonica Group]
Novel.101	LNC3083	Os01g0544700	--	--	--	hypothetical protein OsJ_01655 [Oryza sativa Japonica Group]
Novel.101	LNC3084	Os04g0190000	Molecular Function: D-arabinono-1,4-lactone oxidase activity (GO:0003885);; Cellular Component: mitochondrion (GO:0005739);; Cellular Component: membrane (GO:0016020);; Molecular Function: flavin adenine dinucleotide binding (GO:0050660);; Biological Process: oxidation-reduction process (GO:0055114);;	--	Zinc finger A20 domain-containing stress-associated protein 18 GN=SAP18 OS=Oryza sativa subsp. japonica (Rice) PE=2 SV=1	Os04g0190000 [Oryza sativa Japonica Group]
Novel.101	LNC3084	Os03g0347900	Molecular Function: magnesium ion binding (GO:0000287);; Biological Process: metabolic process (GO:0008152);; Molecular Function: terpene synthase activity (GO:0010333);; Molecular Function: ADP binding (GO:0043531);;	--	Germacrene C/D synthase GN=TPS1 OS=Valeriana officinalis (Valerian) PE=1 SV=1	hypothetical protein OsJ_10829 [Oryza sativa Japonica Group]
Novel.101	LNC3084	Os05g0121100	Cellular Component: mitochondrion (GO:0005739);; Cellular Component: integral component of membrane (GO:0016021);;	--	--	hypothetical protein [Oryza sativa]
Novel.101	LNC3084	Os04g0190000	Molecular Function: D-arabinono-1,4-lactone oxidase activity (GO:0003885);; Cellular Component: mitochondrion (GO:0005739);; Cellular Component: membrane (GO:0016020);; Molecular Function: flavin adenine dinucleotide binding (GO:0050660);; Biological Process: oxidation-reduction process (GO:0055114);;	--	Zinc finger A20 domain-containing stress-associated protein 18 GN=SAP18 OS=Oryza sativa subsp. japonica (Rice) PE=2 SV=1	Os04g0190000 [Oryza sativa Japonica Group]
Novel.101	LNC3084	Os08g0215300	--	--	--	Os08g0215300 [Oryza sativa Japonica Group]
Novel.101	LNC3084	Os02g0653300	Cellular Component: mitochondrion (GO:0005739);; Cellular Component: integral component of membrane (GO:0016021);;	--	--	Os02g0653300 [Oryza sativa Japonica Group]
Novel.101	LNC3084	Os05g0501400	Molecular Function: protein serine/threonine kinase activity (GO:0004674);; Molecular Function: ATP binding (GO:0005524);; Cellular Component: plasma membrane (GO:0005886);; Biological Process: protein phosphorylation (GO:0006468);; Biological Process: defense response (GO:0006952);; Cellular Component: plasmodesma (GO:0009506);; Cellular Component: integral component of membrane (GO:0016021);; B…	--	Receptor-like serine/threonine-protein kinase SD1-8 (Precursor) GN=T6K22.110 OS=Arabidopsis thaliana (Mouse-ear cress) PE=1 SV=1	Os05g0501400 [Oryza sativa Japonica Group]
Novel.101	LNC3084	Os02g0496500	Molecular Function: catalytic activity (GO:0003824);; Cellular Component: mitochondrion (GO:0005739);; Biological Process: DNA repair (GO:0006281);; Molecular Function: 4 iron, 4 sulfur cluster binding (GO:0051539);;	--	Protein ROS1 GN=F1O11.12 OS=Arabidopsis thaliana (Mouse-ear cress) PE=1 SV=2	Os02g0496500 [Oryza sativa Japonica Group]
Novel.101	LNC3084	Os09g0566075	Molecular Function: chorismate mutase activity (GO:0004106);; Molecular Function: prephenate dehydratase activity (GO:0004664);; Biological Process: L-phenylalanine biosynthetic process (GO:0009094);; Cellular Component: chloroplast stroma (GO:0009570);; Molecular Function: amino acid binding (GO:0016597);; Molecular Function: arogenate dehydratase activity (GO:0047769);;	--	Arogenate dehydratase/prephenate dehydratase 6, chloroplastic (Precursor) GN=T23G18.10 OS=Arabidopsis thaliana (Mouse-ear cress) PE=1 SV=1	Os09g0566000 [Oryza sativa Japonica Group]
Novel.101	LNC3084	Os10g0435400	Cellular Component: plastid (GO:0009536);;	--	BTB/POZ and MATH domain-containing protein 1 GN=BPM1 OS=Arabidopsis thaliana (Mouse-ear cress) PE=1 SV=1	Os10g0435400 [Oryza sativa Japonica Group]
Novel.101	LNC3084	Os10g0370400	Molecular Function: ATP binding (GO:0005524);; Biological Process: apoptotic process (GO:0006915);; Biological Process: defense response (GO:0006952);; Molecular Function: ADP binding (GO:0043531);;	--	Disease resistance protein RPP13 GN=RPP13 OS=Arabidopsis thaliana (Mouse-ear cress) PE=2 SV=2	Putative disease resistance gene [Oryza sativa Japonica Group]
Novel.101	LNC3084	Os10g0124100	--	--	--	expressed protein [Oryza sativa Japonica Group]
Novel.101	LNC3084	Os07g0205500	Cellular Component: integral component of membrane (GO:0016021);;	--	--	Os07g0205500 [Oryza sativa Japonica Group]
Novel.101	LNC3084	Os07g0597400	Cellular Component: membrane (GO:0016020);;	--	--	hypothetical protein [Oryza sativa Japonica Group]
Novel.101	LNC3084	Os05g0490400	Cellular Component: integral component of membrane (GO:0016021);;	--	--	Os05g0490400 [Oryza sativa Japonica Group]
Novel.101	LNC3084	Os06g0150600	Molecular Function: transferase activity, transferring acyl groups other than amino-acyl groups (GO:0016747);;	--	Rosmarinate synthase GN=RAS OS=Plectranthus scutellarioides (Coleus) PE=1 SV=1	Os06g0150550 [Oryza sativa Japonica Group]
Novel.101	LNC3084	Os05g0208500	Biological Process: response to light stimulus (GO:0009416);; Biological Process: gibberellin catabolic process (GO:0045487);; Molecular Function: metal ion binding (GO:0046872);; Molecular Function: C-19 gibberellin 2-beta-dioxygenase activity (GO:0052634);; Biological Process: oxidation-reduction process (GO:0055114);;	--	--	Os05g0208500 [Oryza sativa Japonica Group]
Novel.101	LNC3084	Os11g0175400	Molecular Function: glycopeptide alpha-N-acetylgalactosaminidase activity (GO:0033926);;	--	Cytosolic invertase 1 {ECO:0000303|PubMed:18317796} OS=Oryza sativa subsp. japonica (Rice) PE=1 SV=1	Neutral/alkaline invertase, putative, expressed [Oryza sativa Japonica Group]
Novel.101	LNC3084	Os08g0480200	Molecular Function: GTPase activity (GO:0003924);; Molecular Function: signal recognition particle binding (GO:0005047);; Molecular Function: iron ion binding (GO:0005506);; Molecular Function: GTP binding (GO:0005525);; Cellular Component: signal recognition particle receptor complex (GO:0005785);; Biological Process: SRP-dependent cotranslational protein targeting to membrane (GO:0006614);; Cel…	--	Protein SRG1 GN=SRG1 OS=Arabidopsis thaliana (Mouse-ear cress) PE=2 SV=1	Os08g0480200 [Oryza sativa Japonica Group]
Novel.101	LNC3084	Os03g0773700	Molecular Function: protein kinase activity (GO:0004672);; Molecular Function: ATP binding (GO:0005524);; Cellular Component: plasma membrane (GO:0005886);; Biological Process: protein phosphorylation (GO:0006468);; Biological Process: regulation of meristem growth (GO:0010075);; Cellular Component: integral component of membrane (GO:0016021);; Molecular Function: receptor serine/threonine kinase…	--	Leucine-rich repeat receptor-like serine/threonine-protein kinase BAM1 (Precursor) GN=BAM1 OS=Arabidopsis thaliana (Mouse-ear cress) PE=1 SV=1	putative receptor-like protein kinase 1 [Oryza sativa Japonica Group]
Novel.101	LNC3084	Os05g0542500	--	--	Late embryogenesis abundant protein, group 3 OS=Oryza sativa subsp. japonica (Rice) PE=2 SV=1	Os05g0542500 [Oryza sativa Japonica Group]
Novel.101	LNC3084	Os03g0828800	Molecular Function: protein serine/threonine kinase activity (GO:0004674);; Molecular Function: ATP binding (GO:0005524);; Cellular Component: plasma membrane (GO:0005886);; Biological Process: protein phosphorylation (GO:0006468);; Cellular Component: integral component of membrane (GO:0016021);; Molecular Function: carbohydrate binding (GO:0030246);;	--	G-type lectin S-receptor-like serine/threonine-protein kinase RLK1 (Precursor) GN=RLK1 OS=Arabidopsis thaliana (Mouse-ear cress) PE=2 SV=2	Os03g0828800 [Oryza sativa Japonica Group]
Novel.101	LNC3084	Os07g0133500	--	--	--	Os07g0133500 [Oryza sativa Japonica Group]
Novel.101	LNC3084	Os08g0266400	Cellular Component: integral component of membrane (GO:0016021);;	--	Probable LRR receptor-like serine/threonine-protein kinase At4g08850 (Precursor) GN=At4g08850 OS=Arabidopsis thaliana (Mouse-ear cress) PE=2 SV=3	Os08g0266400 [Oryza sativa Japonica Group]
Novel.101	LNC3084	Os05g0162500	Molecular Function: protein serine/threonine kinase activity (GO:0004674);; Molecular Function: ATP binding (GO:0005524);; Cellular Component: mitochondrion (GO:0005739);; Biological Process: protein phosphorylation (GO:0006468);; Cellular Component: integral component of membrane (GO:0016021);;	--	Receptor-like protein kinase HERK 1 (Precursor) OS=Arabidopsis thaliana (Mouse-ear cress) PE=1 SV=1	putative receptor-like protein kinase [Oryza sativa Japonica Group]
Novel.101	LNC3084	Os01g0762400	Molecular Function: nutrient reservoir activity (GO:0045735);;	--	Glutelin type-A 1 basic chain (Precursor) OS=Oryza sativa subsp. japonica (Rice) PE=1 SV=2	glutelin [Oryza sativa]
Novel.101	LNC3084	Os07g0624100	Molecular Function: RNA polymerase II regulatory region sequence-specific DNA binding (GO:0000977);; Molecular Function: DNA binding transcription factor activity (GO:0003700);; Cellular Component: nucleus (GO:0005634);; Biological Process: regulation of transcription by RNA polymerase II (GO:0006357);; Cellular Component: plastid (GO:0009536);; Molecular Function: protein dimerization activity (…	--	Zinc finger BED domain-containing protein RICESLEEPER 2 OS=Oryza sativa subsp. japonica (Rice) PE=2 SV=1	Os07g0624100 [Oryza sativa Japonica Group]
Novel.101	LNC3084	Os06g0104300	Molecular Function: copper ion binding (GO:0005507);; Cellular Component: plant-type cell wall (GO:0009505);; Cellular Component: plasmodesma (GO:0009506);; Molecular Function: oxidoreductase activity, oxidizing metal ions (GO:0016722);;	--	Monocopper oxidase-like protein SKU5 (Precursor) GN=SKU5 OS=Arabidopsis thaliana (Mouse-ear cress) PE=1 SV=1	Os06g0104300 [Oryza sativa Japonica Group]
Novel.101	LNC3084	Os03g0822100	Molecular Function: RNA polymerase II regulatory region sequence-specific DNA binding (GO:0000977);; Molecular Function: DNA binding transcription factor activity (GO:0003700);; Cellular Component: nucleus (GO:0005634);; Biological Process: regulation of transcription by RNA polymerase II (GO:0006357);; Cellular Component: plastid (GO:0009536);; Molecular Function: protein dimerization activity (…	--	Zinc finger BED domain-containing protein RICESLEEPER 2 OS=Oryza sativa subsp. japonica (Rice) PE=2 SV=1	Os07g0624100 [Oryza sativa Japonica Group]
Novel.101	LNC3084	Os01g0719300	Cellular Component: integral component of plasma membrane (GO:0005887);; Biological Process: sulfate transport (GO:0008272);; Molecular Function: sulfate transmembrane transporter activity (GO:0015116);; Biological Process: transmembrane transport (GO:0055085);;	K17471|9.60852e-143|osa:4324697|Os01g0719300; K17471 sulfate transporter 3 (A)	Sulfate transporter 3.1 OS=Arabidopsis thaliana (Mouse-ear cress) PE=2 SV=1	hypothetical protein OsI_03536 [Oryza sativa Indica Group]
Novel.101	LNC3084	Os11g0474400	--	--	--	Os11g0474400 [Oryza sativa Japonica Group]
Novel.101	LNC3084	Os02g0450000	Molecular Function: nucleic acid binding (GO:0003676);;	--	--	Os02g0450000 [Oryza sativa Japonica Group]
Novel.101	LNC3084	Os02g0280700	Molecular Function: iron ion binding (GO:0005506);; Molecular Function: methyltransferase activity (GO:0008168);; Biological Process: methylation (GO:0032259);; Molecular Function: dioxygenase activity (GO:0051213);; Biological Process: oxidation-reduction process (GO:0055114);;	--	Codeine O-demethylase GN=CODM OS=Papaver somniferum (Opium poppy) PE=1 SV=1	Os02g0280700 [Oryza sativa Japonica Group]
Novel.101	LNC3084	Os02g0153000	--	--	--	hypothetical protein OsJ_05412 [Oryza sativa Japonica Group]
Novel.101	LNC3084	Os02g0628100	Cellular Component: nucleus (GO:0005634);; Cellular Component: cytosol (GO:0005829);; Cellular Component: plastid (GO:0009536);; Biological Process: cytokinin biosynthetic process (GO:0009691);; Molecular Function: hydrolase activity, hydrolyzing N-glycosyl compounds (GO:0016799);;	--	Probable cytokinin riboside 5&apos;-monophosphate phosphoribohydrolase LOGL2 GN=OsJ_07599 OS=Oryza sativa subsp. japonica (Rice) PE=3 SV=1	hypothetical protein OsI_08151 [Oryza sativa Indica Group]
Novel.101	LNC3084	Os01g0955100	Molecular Function: calcium ion binding (GO:0005509);;	K13448|4.09913e-108|dosa:Os01t0955100-01|Os01g0955100; Similar to Calmodulin-like protein (Fragment).; K13448 calcium-binding protein CML (A)	Probable calcium-binding protein CML31 GN=B1139B11.15 OS=Oryza sativa subsp. japonica (Rice) PE=2 SV=1	Os01g0955100 [Oryza sativa Japonica Group]
Novel.101	LNC3084	Os04g0416100	Molecular Function: DNA binding (GO:0003677);; Molecular Function: DNA binding transcription factor activity (GO:0003700);; Cellular Component: nucleus (GO:0005634);; Cellular Component: transcription factor complex (GO:0005667);; Cellular Component: mitochondrion (GO:0005739);; Biological Process: regulation of transcription, DNA-templated (GO:0006355);;	K06620|5.23119e-39|obr:102709641|transcription factor E2FA-like; K06620 transcription factor E2F3 (A)	Transcription factor E2FB GN=E2FB OS=Arabidopsis thaliana (Mouse-ear cress) PE=1 SV=1	OSIGBa0092M08.5 [Oryza sativa Indica Group]
Novel.101	LNC3084	Os08g0290000	--	--	Pentatricopeptide repeat-containing protein At4g19440, chloroplastic (Precursor) GN=At4g19440 OS=Arabidopsis thaliana (Mouse-ear cress) PE=2 SV=2	Os08g0290000 [Oryza sativa Japonica Group]
Novel.101	LNC3084	Os02g0599150	Molecular Function: protein serine/threonine phosphatase activity (GO:0004722);; Biological Process: protein dephosphorylation (GO:0006470);; Cellular Component: integral component of membrane (GO:0016021);; Molecular Function: metal ion binding (GO:0046872);;	K14803|2.58669e-117|dosa:Os02t0599150-01|Os02g0599150; Hypothetical conserved gene.; K14803 protein phosphatase 2C homolog 2/3 [EC:3.1.3.16] (A)	Probable protein phosphatase 2C 16 OS=Oryza sativa subsp. japonica (Rice) PE=2 SV=1	RecName: Full=Probable protein phosphatase 2C 16; Short=OsPP2C16 [Oryza sativa Japonica Group]
Novel.101	LNC3084	Os02g0599151	Cellular Component: proteasome complex (GO:0000502);; Molecular Function: protein serine/threonine phosphatase activity (GO:0004722);; Biological Process: protein dephosphorylation (GO:0006470);; Biological Process: proteasome-mediated ubiquitin-dependent protein catabolic process (GO:0043161);; Molecular Function: metal ion binding (GO:0046872);;	K14803|1.47634e-113|dosa:Os02t0599151-00|Os02g0599151; Probable protein phosphatase 2C 17.; K14803 protein phosphatase 2C homolog 2/3 [EC:3.1.3.16] (A)	Probable protein phosphatase 2C 17 (Precursor) GN=OSJNBa0038P01.32 OS=Oryza sativa subsp. japonica (Rice) PE=2 SV=1	hypothetical protein OsJ_07394 [Oryza sativa Japonica Group]
Novel.101	LNC3084	Os10g0558600	Cellular Component: mitochondrion (GO:0005739);; Molecular Function: zinc ion binding (GO:0008270);;	--	Pentatricopeptide repeat-containing protein At3g02330 OS=Arabidopsis thaliana (Mouse-ear cress) PE=2 SV=2	putative PPR repeat protein [Oryza sativa Japonica Group]
Novel.101	LNC3084	Os01g0862500	Molecular Function: nucleic acid binding (GO:0003676);; Cellular Component: mitochondrion (GO:0005739);;	--	--	Os01g0280200 [Oryza sativa Japonica Group]
Novel.101	LNC3084	Os07g0297400	Cellular Component: integral component of membrane (GO:0016021);;	--	--	hypothetical protein OsJ_09028 [Oryza sativa Japonica Group]
Novel.101	LNC3084	Os12g0203900	--	--	--	hypothetical protein [Oryza sativa Japonica Group]
Novel.101	LNC3084	Os07g0158900	--	--	F-box/FBD/LRR-repeat protein At1g13570 GN=At1g13570 OS=Arabidopsis thaliana (Mouse-ear cress) PE=2 SV=1	Os07g0158900 [Oryza sativa Japonica Group]
Novel.101	LNC3084	Os07g0641800	--	--	--	Os07g0641800 [Oryza sativa Japonica Group]
Novel.101	LNC3084	Os01g0544700	--	--	--	hypothetical protein OsJ_01655 [Oryza sativa Japonica Group]
Novel.101	LNC3092	Os04g0190000	Molecular Function: D-arabinono-1,4-lactone oxidase activity (GO:0003885);; Cellular Component: mitochondrion (GO:0005739);; Cellular Component: membrane (GO:0016020);; Molecular Function: flavin adenine dinucleotide binding (GO:0050660);; Biological Process: oxidation-reduction process (GO:0055114);;	--	Zinc finger A20 domain-containing stress-associated protein 18 GN=SAP18 OS=Oryza sativa subsp. japonica (Rice) PE=2 SV=1	Os04g0190000 [Oryza sativa Japonica Group]
Novel.101	LNC3092	Os03g0347900	Molecular Function: magnesium ion binding (GO:0000287);; Biological Process: metabolic process (GO:0008152);; Molecular Function: terpene synthase activity (GO:0010333);; Molecular Function: ADP binding (GO:0043531);;	--	Germacrene C/D synthase GN=TPS1 OS=Valeriana officinalis (Valerian) PE=1 SV=1	hypothetical protein OsJ_10829 [Oryza sativa Japonica Group]
Novel.101	LNC3092	Os05g0121100	Cellular Component: mitochondrion (GO:0005739);; Cellular Component: integral component of membrane (GO:0016021);;	--	--	hypothetical protein [Oryza sativa]
Novel.101	LNC3092	Os04g0190000	Molecular Function: D-arabinono-1,4-lactone oxidase activity (GO:0003885);; Cellular Component: mitochondrion (GO:0005739);; Cellular Component: membrane (GO:0016020);; Molecular Function: flavin adenine dinucleotide binding (GO:0050660);; Biological Process: oxidation-reduction process (GO:0055114);;	--	Zinc finger A20 domain-containing stress-associated protein 18 GN=SAP18 OS=Oryza sativa subsp. japonica (Rice) PE=2 SV=1	Os04g0190000 [Oryza sativa Japonica Group]
Novel.101	LNC3092	Os08g0215300	--	--	--	Os08g0215300 [Oryza sativa Japonica Group]
Novel.101	LNC3092	Os02g0653300	Cellular Component: mitochondrion (GO:0005739);; Cellular Component: integral component of membrane (GO:0016021);;	--	--	Os02g0653300 [Oryza sativa Japonica Group]
Novel.101	LNC3092	Os05g0501400	Molecular Function: protein serine/threonine kinase activity (GO:0004674);; Molecular Function: ATP binding (GO:0005524);; Cellular Component: plasma membrane (GO:0005886);; Biological Process: protein phosphorylation (GO:0006468);; Biological Process: defense response (GO:0006952);; Cellular Component: plasmodesma (GO:0009506);; Cellular Component: integral component of membrane (GO:0016021);; B…	--	Receptor-like serine/threonine-protein kinase SD1-8 (Precursor) GN=T6K22.110 OS=Arabidopsis thaliana (Mouse-ear cress) PE=1 SV=1	Os05g0501400 [Oryza sativa Japonica Group]
Novel.101	LNC3092	Os02g0496500	Molecular Function: catalytic activity (GO:0003824);; Cellular Component: mitochondrion (GO:0005739);; Biological Process: DNA repair (GO:0006281);; Molecular Function: 4 iron, 4 sulfur cluster binding (GO:0051539);;	--	Protein ROS1 GN=F1O11.12 OS=Arabidopsis thaliana (Mouse-ear cress) PE=1 SV=2	Os02g0496500 [Oryza sativa Japonica Group]
Novel.101	LNC3092	Os09g0566075	Molecular Function: chorismate mutase activity (GO:0004106);; Molecular Function: prephenate dehydratase activity (GO:0004664);; Biological Process: L-phenylalanine biosynthetic process (GO:0009094);; Cellular Component: chloroplast stroma (GO:0009570);; Molecular Function: amino acid binding (GO:0016597);; Molecular Function: arogenate dehydratase activity (GO:0047769);;	--	Arogenate dehydratase/prephenate dehydratase 6, chloroplastic (Precursor) GN=T23G18.10 OS=Arabidopsis thaliana (Mouse-ear cress) PE=1 SV=1	Os09g0566000 [Oryza sativa Japonica Group]
Novel.101	LNC3092	Os10g0435400	Cellular Component: plastid (GO:0009536);;	--	BTB/POZ and MATH domain-containing protein 1 GN=BPM1 OS=Arabidopsis thaliana (Mouse-ear cress) PE=1 SV=1	Os10g0435400 [Oryza sativa Japonica Group]
Novel.101	LNC3092	Os10g0370400	Molecular Function: ATP binding (GO:0005524);; Biological Process: apoptotic process (GO:0006915);; Biological Process: defense response (GO:0006952);; Molecular Function: ADP binding (GO:0043531);;	--	Disease resistance protein RPP13 GN=RPP13 OS=Arabidopsis thaliana (Mouse-ear cress) PE=2 SV=2	Putative disease resistance gene [Oryza sativa Japonica Group]
Novel.101	LNC3092	Os10g0124100	--	--	--	expressed protein [Oryza sativa Japonica Group]
Novel.101	LNC3092	Os07g0205500	Cellular Component: integral component of membrane (GO:0016021);;	--	--	Os07g0205500 [Oryza sativa Japonica Group]
Novel.101	LNC3092	Os07g0597400	Cellular Component: membrane (GO:0016020);;	--	--	hypothetical protein [Oryza sativa Japonica Group]
Novel.101	LNC3092	Os05g0490400	Cellular Component: integral component of membrane (GO:0016021);;	--	--	Os05g0490400 [Oryza sativa Japonica Group]
Novel.101	LNC3092	Os06g0150600	Molecular Function: transferase activity, transferring acyl groups other than amino-acyl groups (GO:0016747);;	--	Rosmarinate synthase GN=RAS OS=Plectranthus scutellarioides (Coleus) PE=1 SV=1	Os06g0150550 [Oryza sativa Japonica Group]
Novel.101	LNC3092	Os05g0208500	Biological Process: response to light stimulus (GO:0009416);; Biological Process: gibberellin catabolic process (GO:0045487);; Molecular Function: metal ion binding (GO:0046872);; Molecular Function: C-19 gibberellin 2-beta-dioxygenase activity (GO:0052634);; Biological Process: oxidation-reduction process (GO:0055114);;	--	--	Os05g0208500 [Oryza sativa Japonica Group]
Novel.101	LNC3092	Os11g0175400	Molecular Function: glycopeptide alpha-N-acetylgalactosaminidase activity (GO:0033926);;	--	Cytosolic invertase 1 {ECO:0000303|PubMed:18317796} OS=Oryza sativa subsp. japonica (Rice) PE=1 SV=1	Neutral/alkaline invertase, putative, expressed [Oryza sativa Japonica Group]
Novel.101	LNC3092	Os08g0480200	Molecular Function: GTPase activity (GO:0003924);; Molecular Function: signal recognition particle binding (GO:0005047);; Molecular Function: iron ion binding (GO:0005506);; Molecular Function: GTP binding (GO:0005525);; Cellular Component: signal recognition particle receptor complex (GO:0005785);; Biological Process: SRP-dependent cotranslational protein targeting to membrane (GO:0006614);; Cel…	--	Protein SRG1 GN=SRG1 OS=Arabidopsis thaliana (Mouse-ear cress) PE=2 SV=1	Os08g0480200 [Oryza sativa Japonica Group]
Novel.101	LNC3092	Os03g0773700	Molecular Function: protein kinase activity (GO:0004672);; Molecular Function: ATP binding (GO:0005524);; Cellular Component: plasma membrane (GO:0005886);; Biological Process: protein phosphorylation (GO:0006468);; Biological Process: regulation of meristem growth (GO:0010075);; Cellular Component: integral component of membrane (GO:0016021);; Molecular Function: receptor serine/threonine kinase…	--	Leucine-rich repeat receptor-like serine/threonine-protein kinase BAM1 (Precursor) GN=BAM1 OS=Arabidopsis thaliana (Mouse-ear cress) PE=1 SV=1	putative receptor-like protein kinase 1 [Oryza sativa Japonica Group]
Novel.101	LNC3092	Os05g0542500	--	--	Late embryogenesis abundant protein, group 3 OS=Oryza sativa subsp. japonica (Rice) PE=2 SV=1	Os05g0542500 [Oryza sativa Japonica Group]
Novel.101	LNC3092	Os03g0828800	Molecular Function: protein serine/threonine kinase activity (GO:0004674);; Molecular Function: ATP binding (GO:0005524);; Cellular Component: plasma membrane (GO:0005886);; Biological Process: protein phosphorylation (GO:0006468);; Cellular Component: integral component of membrane (GO:0016021);; Molecular Function: carbohydrate binding (GO:0030246);;	--	G-type lectin S-receptor-like serine/threonine-protein kinase RLK1 (Precursor) GN=RLK1 OS=Arabidopsis thaliana (Mouse-ear cress) PE=2 SV=2	Os03g0828800 [Oryza sativa Japonica Group]
Novel.101	LNC3092	Os07g0133500	--	--	--	Os07g0133500 [Oryza sativa Japonica Group]
Novel.101	LNC3092	Os08g0266400	Cellular Component: integral component of membrane (GO:0016021);;	--	Probable LRR receptor-like serine/threonine-protein kinase At4g08850 (Precursor) GN=At4g08850 OS=Arabidopsis thaliana (Mouse-ear cress) PE=2 SV=3	Os08g0266400 [Oryza sativa Japonica Group]
Novel.101	LNC3092	Os05g0162500	Molecular Function: protein serine/threonine kinase activity (GO:0004674);; Molecular Function: ATP binding (GO:0005524);; Cellular Component: mitochondrion (GO:0005739);; Biological Process: protein phosphorylation (GO:0006468);; Cellular Component: integral component of membrane (GO:0016021);;	--	Receptor-like protein kinase HERK 1 (Precursor) OS=Arabidopsis thaliana (Mouse-ear cress) PE=1 SV=1	putative receptor-like protein kinase [Oryza sativa Japonica Group]
Novel.101	LNC3092	Os01g0762400	Molecular Function: nutrient reservoir activity (GO:0045735);;	--	Glutelin type-A 1 basic chain (Precursor) OS=Oryza sativa subsp. japonica (Rice) PE=1 SV=2	glutelin [Oryza sativa]
Novel.101	LNC3092	Os07g0624100	Molecular Function: RNA polymerase II regulatory region sequence-specific DNA binding (GO:0000977);; Molecular Function: DNA binding transcription factor activity (GO:0003700);; Cellular Component: nucleus (GO:0005634);; Biological Process: regulation of transcription by RNA polymerase II (GO:0006357);; Cellular Component: plastid (GO:0009536);; Molecular Function: protein dimerization activity (…	--	Zinc finger BED domain-containing protein RICESLEEPER 2 OS=Oryza sativa subsp. japonica (Rice) PE=2 SV=1	Os07g0624100 [Oryza sativa Japonica Group]
Novel.101	LNC3092	Os06g0104300	Molecular Function: copper ion binding (GO:0005507);; Cellular Component: plant-type cell wall (GO:0009505);; Cellular Component: plasmodesma (GO:0009506);; Molecular Function: oxidoreductase activity, oxidizing metal ions (GO:0016722);;	--	Monocopper oxidase-like protein SKU5 (Precursor) GN=SKU5 OS=Arabidopsis thaliana (Mouse-ear cress) PE=1 SV=1	Os06g0104300 [Oryza sativa Japonica Group]
Novel.101	LNC3092	Os03g0822100	Molecular Function: RNA polymerase II regulatory region sequence-specific DNA binding (GO:0000977);; Molecular Function: DNA binding transcription factor activity (GO:0003700);; Cellular Component: nucleus (GO:0005634);; Biological Process: regulation of transcription by RNA polymerase II (GO:0006357);; Cellular Component: plastid (GO:0009536);; Molecular Function: protein dimerization activity (…	--	Zinc finger BED domain-containing protein RICESLEEPER 2 OS=Oryza sativa subsp. japonica (Rice) PE=2 SV=1	Os07g0624100 [Oryza sativa Japonica Group]
Novel.101	LNC3092	Os01g0719300	Cellular Component: integral component of plasma membrane (GO:0005887);; Biological Process: sulfate transport (GO:0008272);; Molecular Function: sulfate transmembrane transporter activity (GO:0015116);; Biological Process: transmembrane transport (GO:0055085);;	K17471|9.60852e-143|osa:4324697|Os01g0719300; K17471 sulfate transporter 3 (A)	Sulfate transporter 3.1 OS=Arabidopsis thaliana (Mouse-ear cress) PE=2 SV=1	hypothetical protein OsI_03536 [Oryza sativa Indica Group]
Novel.101	LNC3092	Os11g0474400	--	--	--	Os11g0474400 [Oryza sativa Japonica Group]
Novel.101	LNC3092	Os02g0450000	Molecular Function: nucleic acid binding (GO:0003676);;	--	--	Os02g0450000 [Oryza sativa Japonica Group]
Novel.101	LNC3092	Os02g0280700	Molecular Function: iron ion binding (GO:0005506);; Molecular Function: methyltransferase activity (GO:0008168);; Biological Process: methylation (GO:0032259);; Molecular Function: dioxygenase activity (GO:0051213);; Biological Process: oxidation-reduction process (GO:0055114);;	--	Codeine O-demethylase GN=CODM OS=Papaver somniferum (Opium poppy) PE=1 SV=1	Os02g0280700 [Oryza sativa Japonica Group]
Novel.101	LNC3092	Os02g0153000	--	--	--	hypothetical protein OsJ_05412 [Oryza sativa Japonica Group]
Novel.101	LNC3092	Os02g0628100	Cellular Component: nucleus (GO:0005634);; Cellular Component: cytosol (GO:0005829);; Cellular Component: plastid (GO:0009536);; Biological Process: cytokinin biosynthetic process (GO:0009691);; Molecular Function: hydrolase activity, hydrolyzing N-glycosyl compounds (GO:0016799);;	--	Probable cytokinin riboside 5&apos;-monophosphate phosphoribohydrolase LOGL2 GN=OsJ_07599 OS=Oryza sativa subsp. japonica (Rice) PE=3 SV=1	hypothetical protein OsI_08151 [Oryza sativa Indica Group]
Novel.101	LNC3092	Os01g0955100	Molecular Function: calcium ion binding (GO:0005509);;	K13448|4.09913e-108|dosa:Os01t0955100-01|Os01g0955100; Similar to Calmodulin-like protein (Fragment).; K13448 calcium-binding protein CML (A)	Probable calcium-binding protein CML31 GN=B1139B11.15 OS=Oryza sativa subsp. japonica (Rice) PE=2 SV=1	Os01g0955100 [Oryza sativa Japonica Group]
Novel.101	LNC3092	Os04g0416100	Molecular Function: DNA binding (GO:0003677);; Molecular Function: DNA binding transcription factor activity (GO:0003700);; Cellular Component: nucleus (GO:0005634);; Cellular Component: transcription factor complex (GO:0005667);; Cellular Component: mitochondrion (GO:0005739);; Biological Process: regulation of transcription, DNA-templated (GO:0006355);;	K06620|5.23119e-39|obr:102709641|transcription factor E2FA-like; K06620 transcription factor E2F3 (A)	Transcription factor E2FB GN=E2FB OS=Arabidopsis thaliana (Mouse-ear cress) PE=1 SV=1	OSIGBa0092M08.5 [Oryza sativa Indica Group]
Novel.101	LNC3092	Os08g0290000	--	--	Pentatricopeptide repeat-containing protein At4g19440, chloroplastic (Precursor) GN=At4g19440 OS=Arabidopsis thaliana (Mouse-ear cress) PE=2 SV=2	Os08g0290000 [Oryza sativa Japonica Group]
Novel.101	LNC3092	Os02g0599150	Molecular Function: protein serine/threonine phosphatase activity (GO:0004722);; Biological Process: protein dephosphorylation (GO:0006470);; Cellular Component: integral component of membrane (GO:0016021);; Molecular Function: metal ion binding (GO:0046872);;	K14803|2.58669e-117|dosa:Os02t0599150-01|Os02g0599150; Hypothetical conserved gene.; K14803 protein phosphatase 2C homolog 2/3 [EC:3.1.3.16] (A)	Probable protein phosphatase 2C 16 OS=Oryza sativa subsp. japonica (Rice) PE=2 SV=1	RecName: Full=Probable protein phosphatase 2C 16; Short=OsPP2C16 [Oryza sativa Japonica Group]
Novel.101	LNC3092	Os02g0599151	Cellular Component: proteasome complex (GO:0000502);; Molecular Function: protein serine/threonine phosphatase activity (GO:0004722);; Biological Process: protein dephosphorylation (GO:0006470);; Biological Process: proteasome-mediated ubiquitin-dependent protein catabolic process (GO:0043161);; Molecular Function: metal ion binding (GO:0046872);;	K14803|1.47634e-113|dosa:Os02t0599151-00|Os02g0599151; Probable protein phosphatase 2C 17.; K14803 protein phosphatase 2C homolog 2/3 [EC:3.1.3.16] (A)	Probable protein phosphatase 2C 17 (Precursor) GN=OSJNBa0038P01.32 OS=Oryza sativa subsp. japonica (Rice) PE=2 SV=1	hypothetical protein OsJ_07394 [Oryza sativa Japonica Group]
Novel.101	LNC3092	Os10g0558600	Cellular Component: mitochondrion (GO:0005739);; Molecular Function: zinc ion binding (GO:0008270);;	--	Pentatricopeptide repeat-containing protein At3g02330 OS=Arabidopsis thaliana (Mouse-ear cress) PE=2 SV=2	putative PPR repeat protein [Oryza sativa Japonica Group]
Novel.101	LNC3092	Os01g0862500	Molecular Function: nucleic acid binding (GO:0003676);; Cellular Component: mitochondrion (GO:0005739);;	--	--	Os01g0280200 [Oryza sativa Japonica Group]
Novel.101	LNC3092	Os07g0297400	Cellular Component: integral component of membrane (GO:0016021);;	--	--	hypothetical protein OsJ_09028 [Oryza sativa Japonica Group]
Novel.101	LNC3092	Os12g0203900	--	--	--	hypothetical protein [Oryza sativa Japonica Group]
Novel.101	LNC3092	Os07g0158900	--	--	F-box/FBD/LRR-repeat protein At1g13570 GN=At1g13570 OS=Arabidopsis thaliana (Mouse-ear cress) PE=2 SV=1	Os07g0158900 [Oryza sativa Japonica Group]
Novel.101	LNC3092	Os07g0641800	--	--	--	Os07g0641800 [Oryza sativa Japonica Group]
Novel.101	LNC3092	Os01g0544700	--	--	--	hypothetical protein OsJ_01655 [Oryza sativa Japonica Group]
Novel.101	LNC3082	Os04g0190000	Molecular Function: D-arabinono-1,4-lactone oxidase activity (GO:0003885);; Cellular Component: mitochondrion (GO:0005739);; Cellular Component: membrane (GO:0016020);; Molecular Function: flavin adenine dinucleotide binding (GO:0050660);; Biological Process: oxidation-reduction process (GO:0055114);;	--	Zinc finger A20 domain-containing stress-associated protein 18 GN=SAP18 OS=Oryza sativa subsp. japonica (Rice) PE=2 SV=1	Os04g0190000 [Oryza sativa Japonica Group]
Novel.101	LNC3082	Os03g0347900	Molecular Function: magnesium ion binding (GO:0000287);; Biological Process: metabolic process (GO:0008152);; Molecular Function: terpene synthase activity (GO:0010333);; Molecular Function: ADP binding (GO:0043531);;	--	Germacrene C/D synthase GN=TPS1 OS=Valeriana officinalis (Valerian) PE=1 SV=1	hypothetical protein OsJ_10829 [Oryza sativa Japonica Group]
Novel.101	LNC3082	Os05g0121100	Cellular Component: mitochondrion (GO:0005739);; Cellular Component: integral component of membrane (GO:0016021);;	--	--	hypothetical protein [Oryza sativa]
Novel.101	LNC3082	Os04g0190000	Molecular Function: D-arabinono-1,4-lactone oxidase activity (GO:0003885);; Cellular Component: mitochondrion (GO:0005739);; Cellular Component: membrane (GO:0016020);; Molecular Function: flavin adenine dinucleotide binding (GO:0050660);; Biological Process: oxidation-reduction process (GO:0055114);;	--	Zinc finger A20 domain-containing stress-associated protein 18 GN=SAP18 OS=Oryza sativa subsp. japonica (Rice) PE=2 SV=1	Os04g0190000 [Oryza sativa Japonica Group]
Novel.101	LNC3082	Os08g0215300	--	--	--	Os08g0215300 [Oryza sativa Japonica Group]
Novel.101	LNC3082	Os02g0653300	Cellular Component: mitochondrion (GO:0005739);; Cellular Component: integral component of membrane (GO:0016021);;	--	--	Os02g0653300 [Oryza sativa Japonica Group]
Novel.101	LNC3082	Os05g0501400	Molecular Function: protein serine/threonine kinase activity (GO:0004674);; Molecular Function: ATP binding (GO:0005524);; Cellular Component: plasma membrane (GO:0005886);; Biological Process: protein phosphorylation (GO:0006468);; Biological Process: defense response (GO:0006952);; Cellular Component: plasmodesma (GO:0009506);; Cellular Component: integral component of membrane (GO:0016021);; B…	--	Receptor-like serine/threonine-protein kinase SD1-8 (Precursor) GN=T6K22.110 OS=Arabidopsis thaliana (Mouse-ear cress) PE=1 SV=1	Os05g0501400 [Oryza sativa Japonica Group]
Novel.101	LNC3082	Os02g0496500	Molecular Function: catalytic activity (GO:0003824);; Cellular Component: mitochondrion (GO:0005739);; Biological Process: DNA repair (GO:0006281);; Molecular Function: 4 iron, 4 sulfur cluster binding (GO:0051539);;	--	Protein ROS1 GN=F1O11.12 OS=Arabidopsis thaliana (Mouse-ear cress) PE=1 SV=2	Os02g0496500 [Oryza sativa Japonica Group]
Novel.101	LNC3082	Os09g0566075	Molecular Function: chorismate mutase activity (GO:0004106);; Molecular Function: prephenate dehydratase activity (GO:0004664);; Biological Process: L-phenylalanine biosynthetic process (GO:0009094);; Cellular Component: chloroplast stroma (GO:0009570);; Molecular Function: amino acid binding (GO:0016597);; Molecular Function: arogenate dehydratase activity (GO:0047769);;	--	Arogenate dehydratase/prephenate dehydratase 6, chloroplastic (Precursor) GN=T23G18.10 OS=Arabidopsis thaliana (Mouse-ear cress) PE=1 SV=1	Os09g0566000 [Oryza sativa Japonica Group]
Novel.101	LNC3082	Os10g0435400	Cellular Component: plastid (GO:0009536);;	--	BTB/POZ and MATH domain-containing protein 1 GN=BPM1 OS=Arabidopsis thaliana (Mouse-ear cress) PE=1 SV=1	Os10g0435400 [Oryza sativa Japonica Group]
Novel.101	LNC3082	Os10g0370400	Molecular Function: ATP binding (GO:0005524);; Biological Process: apoptotic process (GO:0006915);; Biological Process: defense response (GO:0006952);; Molecular Function: ADP binding (GO:0043531);;	--	Disease resistance protein RPP13 GN=RPP13 OS=Arabidopsis thaliana (Mouse-ear cress) PE=2 SV=2	Putative disease resistance gene [Oryza sativa Japonica Group]
Novel.101	LNC3082	Os10g0124100	--	--	--	expressed protein [Oryza sativa Japonica Group]
Novel.101	LNC3082	Os07g0205500	Cellular Component: integral component of membrane (GO:0016021);;	--	--	Os07g0205500 [Oryza sativa Japonica Group]
Novel.101	LNC3082	Os07g0597400	Cellular Component: membrane (GO:0016020);;	--	--	hypothetical protein [Oryza sativa Japonica Group]
Novel.101	LNC3082	Os05g0490400	Cellular Component: integral component of membrane (GO:0016021);;	--	--	Os05g0490400 [Oryza sativa Japonica Group]
Novel.101	LNC3082	Os06g0150600	Molecular Function: transferase activity, transferring acyl groups other than amino-acyl groups (GO:0016747);;	--	Rosmarinate synthase GN=RAS OS=Plectranthus scutellarioides (Coleus) PE=1 SV=1	Os06g0150550 [Oryza sativa Japonica Group]
Novel.101	LNC3082	Os05g0208500	Biological Process: response to light stimulus (GO:0009416);; Biological Process: gibberellin catabolic process (GO:0045487);; Molecular Function: metal ion binding (GO:0046872);; Molecular Function: C-19 gibberellin 2-beta-dioxygenase activity (GO:0052634);; Biological Process: oxidation-reduction process (GO:0055114);;	--	--	Os05g0208500 [Oryza sativa Japonica Group]
Novel.101	LNC3082	Os11g0175400	Molecular Function: glycopeptide alpha-N-acetylgalactosaminidase activity (GO:0033926);;	--	Cytosolic invertase 1 {ECO:0000303|PubMed:18317796} OS=Oryza sativa subsp. japonica (Rice) PE=1 SV=1	Neutral/alkaline invertase, putative, expressed [Oryza sativa Japonica Group]
Novel.101	LNC3082	Os08g0480200	Molecular Function: GTPase activity (GO:0003924);; Molecular Function: signal recognition particle binding (GO:0005047);; Molecular Function: iron ion binding (GO:0005506);; Molecular Function: GTP binding (GO:0005525);; Cellular Component: signal recognition particle receptor complex (GO:0005785);; Biological Process: SRP-dependent cotranslational protein targeting to membrane (GO:0006614);; Cel…	--	Protein SRG1 GN=SRG1 OS=Arabidopsis thaliana (Mouse-ear cress) PE=2 SV=1	Os08g0480200 [Oryza sativa Japonica Group]
Novel.101	LNC3082	Os03g0773700	Molecular Function: protein kinase activity (GO:0004672);; Molecular Function: ATP binding (GO:0005524);; Cellular Component: plasma membrane (GO:0005886);; Biological Process: protein phosphorylation (GO:0006468);; Biological Process: regulation of meristem growth (GO:0010075);; Cellular Component: integral component of membrane (GO:0016021);; Molecular Function: receptor serine/threonine kinase…	--	Leucine-rich repeat receptor-like serine/threonine-protein kinase BAM1 (Precursor) GN=BAM1 OS=Arabidopsis thaliana (Mouse-ear cress) PE=1 SV=1	putative receptor-like protein kinase 1 [Oryza sativa Japonica Group]
Novel.101	LNC3082	Os05g0542500	--	--	Late embryogenesis abundant protein, group 3 OS=Oryza sativa subsp. japonica (Rice) PE=2 SV=1	Os05g0542500 [Oryza sativa Japonica Group]
Novel.101	LNC3082	Os03g0828800	Molecular Function: protein serine/threonine kinase activity (GO:0004674);; Molecular Function: ATP binding (GO:0005524);; Cellular Component: plasma membrane (GO:0005886);; Biological Process: protein phosphorylation (GO:0006468);; Cellular Component: integral component of membrane (GO:0016021);; Molecular Function: carbohydrate binding (GO:0030246);;	--	G-type lectin S-receptor-like serine/threonine-protein kinase RLK1 (Precursor) GN=RLK1 OS=Arabidopsis thaliana (Mouse-ear cress) PE=2 SV=2	Os03g0828800 [Oryza sativa Japonica Group]
Novel.101	LNC3082	Os07g0133500	--	--	--	Os07g0133500 [Oryza sativa Japonica Group]
Novel.101	LNC3082	Os08g0266400	Cellular Component: integral component of membrane (GO:0016021);;	--	Probable LRR receptor-like serine/threonine-protein kinase At4g08850 (Precursor) GN=At4g08850 OS=Arabidopsis thaliana (Mouse-ear cress) PE=2 SV=3	Os08g0266400 [Oryza sativa Japonica Group]
Novel.101	LNC3082	Os05g0162500	Molecular Function: protein serine/threonine kinase activity (GO:0004674);; Molecular Function: ATP binding (GO:0005524);; Cellular Component: mitochondrion (GO:0005739);; Biological Process: protein phosphorylation (GO:0006468);; Cellular Component: integral component of membrane (GO:0016021);;	--	Receptor-like protein kinase HERK 1 (Precursor) OS=Arabidopsis thaliana (Mouse-ear cress) PE=1 SV=1	putative receptor-like protein kinase [Oryza sativa Japonica Group]
Novel.101	LNC3082	Os01g0762400	Molecular Function: nutrient reservoir activity (GO:0045735);;	--	Glutelin type-A 1 basic chain (Precursor) OS=Oryza sativa subsp. japonica (Rice) PE=1 SV=2	glutelin [Oryza sativa]
Novel.101	LNC3082	Os07g0624100	Molecular Function: RNA polymerase II regulatory region sequence-specific DNA binding (GO:0000977);; Molecular Function: DNA binding transcription factor activity (GO:0003700);; Cellular Component: nucleus (GO:0005634);; Biological Process: regulation of transcription by RNA polymerase II (GO:0006357);; Cellular Component: plastid (GO:0009536);; Molecular Function: protein dimerization activity (…	--	Zinc finger BED domain-containing protein RICESLEEPER 2 OS=Oryza sativa subsp. japonica (Rice) PE=2 SV=1	Os07g0624100 [Oryza sativa Japonica Group]
Novel.101	LNC3082	Os06g0104300	Molecular Function: copper ion binding (GO:0005507);; Cellular Component: plant-type cell wall (GO:0009505);; Cellular Component: plasmodesma (GO:0009506);; Molecular Function: oxidoreductase activity, oxidizing metal ions (GO:0016722);;	--	Monocopper oxidase-like protein SKU5 (Precursor) GN=SKU5 OS=Arabidopsis thaliana (Mouse-ear cress) PE=1 SV=1	Os06g0104300 [Oryza sativa Japonica Group]
Novel.101	LNC3082	Os03g0822100	Molecular Function: RNA polymerase II regulatory region sequence-specific DNA binding (GO:0000977);; Molecular Function: DNA binding transcription factor activity (GO:0003700);; Cellular Component: nucleus (GO:0005634);; Biological Process: regulation of transcription by RNA polymerase II (GO:0006357);; Cellular Component: plastid (GO:0009536);; Molecular Function: protein dimerization activity (…	--	Zinc finger BED domain-containing protein RICESLEEPER 2 OS=Oryza sativa subsp. japonica (Rice) PE=2 SV=1	Os07g0624100 [Oryza sativa Japonica Group]
Novel.101	LNC3082	Os01g0719300	Cellular Component: integral component of plasma membrane (GO:0005887);; Biological Process: sulfate transport (GO:0008272);; Molecular Function: sulfate transmembrane transporter activity (GO:0015116);; Biological Process: transmembrane transport (GO:0055085);;	K17471|9.60852e-143|osa:4324697|Os01g0719300; K17471 sulfate transporter 3 (A)	Sulfate transporter 3.1 OS=Arabidopsis thaliana (Mouse-ear cress) PE=2 SV=1	hypothetical protein OsI_03536 [Oryza sativa Indica Group]
Novel.101	LNC3082	Os11g0474400	--	--	--	Os11g0474400 [Oryza sativa Japonica Group]
Novel.101	LNC3082	Os02g0450000	Molecular Function: nucleic acid binding (GO:0003676);;	--	--	Os02g0450000 [Oryza sativa Japonica Group]
Novel.101	LNC3082	Os02g0280700	Molecular Function: iron ion binding (GO:0005506);; Molecular Function: methyltransferase activity (GO:0008168);; Biological Process: methylation (GO:0032259);; Molecular Function: dioxygenase activity (GO:0051213);; Biological Process: oxidation-reduction process (GO:0055114);;	--	Codeine O-demethylase GN=CODM OS=Papaver somniferum (Opium poppy) PE=1 SV=1	Os02g0280700 [Oryza sativa Japonica Group]
Novel.101	LNC3082	Os02g0153000	--	--	--	hypothetical protein OsJ_05412 [Oryza sativa Japonica Group]
Novel.101	LNC3082	Os02g0628100	Cellular Component: nucleus (GO:0005634);; Cellular Component: cytosol (GO:0005829);; Cellular Component: plastid (GO:0009536);; Biological Process: cytokinin biosynthetic process (GO:0009691);; Molecular Function: hydrolase activity, hydrolyzing N-glycosyl compounds (GO:0016799);;	--	Probable cytokinin riboside 5&apos;-monophosphate phosphoribohydrolase LOGL2 GN=OsJ_07599 OS=Oryza sativa subsp. japonica (Rice) PE=3 SV=1	hypothetical protein OsI_08151 [Oryza sativa Indica Group]
Novel.101	LNC3082	Os01g0955100	Molecular Function: calcium ion binding (GO:0005509);;	K13448|4.09913e-108|dosa:Os01t0955100-01|Os01g0955100; Similar to Calmodulin-like protein (Fragment).; K13448 calcium-binding protein CML (A)	Probable calcium-binding protein CML31 GN=B1139B11.15 OS=Oryza sativa subsp. japonica (Rice) PE=2 SV=1	Os01g0955100 [Oryza sativa Japonica Group]
Novel.101	LNC3082	Os04g0416100	Molecular Function: DNA binding (GO:0003677);; Molecular Function: DNA binding transcription factor activity (GO:0003700);; Cellular Component: nucleus (GO:0005634);; Cellular Component: transcription factor complex (GO:0005667);; Cellular Component: mitochondrion (GO:0005739);; Biological Process: regulation of transcription, DNA-templated (GO:0006355);;	K06620|5.23119e-39|obr:102709641|transcription factor E2FA-like; K06620 transcription factor E2F3 (A)	Transcription factor E2FB GN=E2FB OS=Arabidopsis thaliana (Mouse-ear cress) PE=1 SV=1	OSIGBa0092M08.5 [Oryza sativa Indica Group]
Novel.101	LNC3082	Os08g0290000	--	--	Pentatricopeptide repeat-containing protein At4g19440, chloroplastic (Precursor) GN=At4g19440 OS=Arabidopsis thaliana (Mouse-ear cress) PE=2 SV=2	Os08g0290000 [Oryza sativa Japonica Group]
Novel.101	LNC3082	Os02g0599150	Molecular Function: protein serine/threonine phosphatase activity (GO:0004722);; Biological Process: protein dephosphorylation (GO:0006470);; Cellular Component: integral component of membrane (GO:0016021);; Molecular Function: metal ion binding (GO:0046872);;	K14803|2.58669e-117|dosa:Os02t0599150-01|Os02g0599150; Hypothetical conserved gene.; K14803 protein phosphatase 2C homolog 2/3 [EC:3.1.3.16] (A)	Probable protein phosphatase 2C 16 OS=Oryza sativa subsp. japonica (Rice) PE=2 SV=1	RecName: Full=Probable protein phosphatase 2C 16; Short=OsPP2C16 [Oryza sativa Japonica Group]
Novel.101	LNC3082	Os02g0599151	Cellular Component: proteasome complex (GO:0000502);; Molecular Function: protein serine/threonine phosphatase activity (GO:0004722);; Biological Process: protein dephosphorylation (GO:0006470);; Biological Process: proteasome-mediated ubiquitin-dependent protein catabolic process (GO:0043161);; Molecular Function: metal ion binding (GO:0046872);;	K14803|1.47634e-113|dosa:Os02t0599151-00|Os02g0599151; Probable protein phosphatase 2C 17.; K14803 protein phosphatase 2C homolog 2/3 [EC:3.1.3.16] (A)	Probable protein phosphatase 2C 17 (Precursor) GN=OSJNBa0038P01.32 OS=Oryza sativa subsp. japonica (Rice) PE=2 SV=1	hypothetical protein OsJ_07394 [Oryza sativa Japonica Group]
Novel.101	LNC3082	Os10g0558600	Cellular Component: mitochondrion (GO:0005739);; Molecular Function: zinc ion binding (GO:0008270);;	--	Pentatricopeptide repeat-containing protein At3g02330 OS=Arabidopsis thaliana (Mouse-ear cress) PE=2 SV=2	putative PPR repeat protein [Oryza sativa Japonica Group]
Novel.101	LNC3082	Os01g0862500	Molecular Function: nucleic acid binding (GO:0003676);; Cellular Component: mitochondrion (GO:0005739);;	--	--	Os01g0280200 [Oryza sativa Japonica Group]
Novel.101	LNC3082	Os07g0297400	Cellular Component: integral component of membrane (GO:0016021);;	--	--	hypothetical protein OsJ_09028 [Oryza sativa Japonica Group]
Novel.101	LNC3082	Os12g0203900	--	--	--	hypothetical protein [Oryza sativa Japonica Group]
Novel.101	LNC3082	Os07g0158900	--	--	F-box/FBD/LRR-repeat protein At1g13570 GN=At1g13570 OS=Arabidopsis thaliana (Mouse-ear cress) PE=2 SV=1	Os07g0158900 [Oryza sativa Japonica Group]
Novel.101	LNC3082	Os07g0641800	--	--	--	Os07g0641800 [Oryza sativa Japonica Group]
Novel.101	LNC3082	Os01g0544700	--	--	--	hypothetical protein OsJ_01655 [Oryza sativa Japonica Group]
Novel.101	LNC2253	Os04g0190000	Molecular Function: D-arabinono-1,4-lactone oxidase activity (GO:0003885);; Cellular Component: mitochondrion (GO:0005739);; Cellular Component: membrane (GO:0016020);; Molecular Function: flavin adenine dinucleotide binding (GO:0050660);; Biological Process: oxidation-reduction process (GO:0055114);;	--	Zinc finger A20 domain-containing stress-associated protein 18 GN=SAP18 OS=Oryza sativa subsp. japonica (Rice) PE=2 SV=1	Os04g0190000 [Oryza sativa Japonica Group]
Novel.101	LNC2253	Os03g0347900	Molecular Function: magnesium ion binding (GO:0000287);; Biological Process: metabolic process (GO:0008152);; Molecular Function: terpene synthase activity (GO:0010333);; Molecular Function: ADP binding (GO:0043531);;	--	Germacrene C/D synthase GN=TPS1 OS=Valeriana officinalis (Valerian) PE=1 SV=1	hypothetical protein OsJ_10829 [Oryza sativa Japonica Group]
Novel.101	LNC2253	Os05g0121100	Cellular Component: mitochondrion (GO:0005739);; Cellular Component: integral component of membrane (GO:0016021);;	--	--	hypothetical protein [Oryza sativa]
Novel.101	LNC2253	Os04g0190000	Molecular Function: D-arabinono-1,4-lactone oxidase activity (GO:0003885);; Cellular Component: mitochondrion (GO:0005739);; Cellular Component: membrane (GO:0016020);; Molecular Function: flavin adenine dinucleotide binding (GO:0050660);; Biological Process: oxidation-reduction process (GO:0055114);;	--	Zinc finger A20 domain-containing stress-associated protein 18 GN=SAP18 OS=Oryza sativa subsp. japonica (Rice) PE=2 SV=1	Os04g0190000 [Oryza sativa Japonica Group]
Novel.101	LNC2253	Os08g0215300	--	--	--	Os08g0215300 [Oryza sativa Japonica Group]
Novel.101	LNC2253	Os02g0653300	Cellular Component: mitochondrion (GO:0005739);; Cellular Component: integral component of membrane (GO:0016021);;	--	--	Os02g0653300 [Oryza sativa Japonica Group]
Novel.101	LNC2253	Os05g0501400	Molecular Function: protein serine/threonine kinase activity (GO:0004674);; Molecular Function: ATP binding (GO:0005524);; Cellular Component: plasma membrane (GO:0005886);; Biological Process: protein phosphorylation (GO:0006468);; Biological Process: defense response (GO:0006952);; Cellular Component: plasmodesma (GO:0009506);; Cellular Component: integral component of membrane (GO:0016021);; B…	--	Receptor-like serine/threonine-protein kinase SD1-8 (Precursor) GN=T6K22.110 OS=Arabidopsis thaliana (Mouse-ear cress) PE=1 SV=1	Os05g0501400 [Oryza sativa Japonica Group]
Novel.101	LNC2253	Os02g0496500	Molecular Function: catalytic activity (GO:0003824);; Cellular Component: mitochondrion (GO:0005739);; Biological Process: DNA repair (GO:0006281);; Molecular Function: 4 iron, 4 sulfur cluster binding (GO:0051539);;	--	Protein ROS1 GN=F1O11.12 OS=Arabidopsis thaliana (Mouse-ear cress) PE=1 SV=2	Os02g0496500 [Oryza sativa Japonica Group]
Novel.101	LNC2253	Os09g0566075	Molecular Function: chorismate mutase activity (GO:0004106);; Molecular Function: prephenate dehydratase activity (GO:0004664);; Biological Process: L-phenylalanine biosynthetic process (GO:0009094);; Cellular Component: chloroplast stroma (GO:0009570);; Molecular Function: amino acid binding (GO:0016597);; Molecular Function: arogenate dehydratase activity (GO:0047769);;	--	Arogenate dehydratase/prephenate dehydratase 6, chloroplastic (Precursor) GN=T23G18.10 OS=Arabidopsis thaliana (Mouse-ear cress) PE=1 SV=1	Os09g0566000 [Oryza sativa Japonica Group]
Novel.101	LNC2253	Os10g0435400	Cellular Component: plastid (GO:0009536);;	--	BTB/POZ and MATH domain-containing protein 1 GN=BPM1 OS=Arabidopsis thaliana (Mouse-ear cress) PE=1 SV=1	Os10g0435400 [Oryza sativa Japonica Group]
Novel.101	LNC2253	Os10g0370400	Molecular Function: ATP binding (GO:0005524);; Biological Process: apoptotic process (GO:0006915);; Biological Process: defense response (GO:0006952);; Molecular Function: ADP binding (GO:0043531);;	--	Disease resistance protein RPP13 GN=RPP13 OS=Arabidopsis thaliana (Mouse-ear cress) PE=2 SV=2	Putative disease resistance gene [Oryza sativa Japonica Group]
Novel.101	LNC2253	Os10g0124100	--	--	--	expressed protein [Oryza sativa Japonica Group]
Novel.101	LNC2253	Os07g0205500	Cellular Component: integral component of membrane (GO:0016021);;	--	--	Os07g0205500 [Oryza sativa Japonica Group]
Novel.101	LNC2253	Os07g0597400	Cellular Component: membrane (GO:0016020);;	--	--	hypothetical protein [Oryza sativa Japonica Group]
Novel.101	LNC2253	Os05g0490400	Cellular Component: integral component of membrane (GO:0016021);;	--	--	Os05g0490400 [Oryza sativa Japonica Group]
Novel.101	LNC2253	Os06g0150600	Molecular Function: transferase activity, transferring acyl groups other than amino-acyl groups (GO:0016747);;	--	Rosmarinate synthase GN=RAS OS=Plectranthus scutellarioides (Coleus) PE=1 SV=1	Os06g0150550 [Oryza sativa Japonica Group]
Novel.101	LNC2253	Os05g0208500	Biological Process: response to light stimulus (GO:0009416);; Biological Process: gibberellin catabolic process (GO:0045487);; Molecular Function: metal ion binding (GO:0046872);; Molecular Function: C-19 gibberellin 2-beta-dioxygenase activity (GO:0052634);; Biological Process: oxidation-reduction process (GO:0055114);;	--	--	Os05g0208500 [Oryza sativa Japonica Group]
Novel.101	LNC2253	Os11g0175400	Molecular Function: glycopeptide alpha-N-acetylgalactosaminidase activity (GO:0033926);;	--	Cytosolic invertase 1 {ECO:0000303|PubMed:18317796} OS=Oryza sativa subsp. japonica (Rice) PE=1 SV=1	Neutral/alkaline invertase, putative, expressed [Oryza sativa Japonica Group]
Novel.101	LNC2253	Os08g0480200	Molecular Function: GTPase activity (GO:0003924);; Molecular Function: signal recognition particle binding (GO:0005047);; Molecular Function: iron ion binding (GO:0005506);; Molecular Function: GTP binding (GO:0005525);; Cellular Component: signal recognition particle receptor complex (GO:0005785);; Biological Process: SRP-dependent cotranslational protein targeting to membrane (GO:0006614);; Cel…	--	Protein SRG1 GN=SRG1 OS=Arabidopsis thaliana (Mouse-ear cress) PE=2 SV=1	Os08g0480200 [Oryza sativa Japonica Group]
Novel.101	LNC2253	Os03g0773700	Molecular Function: protein kinase activity (GO:0004672);; Molecular Function: ATP binding (GO:0005524);; Cellular Component: plasma membrane (GO:0005886);; Biological Process: protein phosphorylation (GO:0006468);; Biological Process: regulation of meristem growth (GO:0010075);; Cellular Component: integral component of membrane (GO:0016021);; Molecular Function: receptor serine/threonine kinase…	--	Leucine-rich repeat receptor-like serine/threonine-protein kinase BAM1 (Precursor) GN=BAM1 OS=Arabidopsis thaliana (Mouse-ear cress) PE=1 SV=1	putative receptor-like protein kinase 1 [Oryza sativa Japonica Group]
Novel.101	LNC2253	Os05g0542500	--	--	Late embryogenesis abundant protein, group 3 OS=Oryza sativa subsp. japonica (Rice) PE=2 SV=1	Os05g0542500 [Oryza sativa Japonica Group]
Novel.101	LNC2253	Os03g0828800	Molecular Function: protein serine/threonine kinase activity (GO:0004674);; Molecular Function: ATP binding (GO:0005524);; Cellular Component: plasma membrane (GO:0005886);; Biological Process: protein phosphorylation (GO:0006468);; Cellular Component: integral component of membrane (GO:0016021);; Molecular Function: carbohydrate binding (GO:0030246);;	--	G-type lectin S-receptor-like serine/threonine-protein kinase RLK1 (Precursor) GN=RLK1 OS=Arabidopsis thaliana (Mouse-ear cress) PE=2 SV=2	Os03g0828800 [Oryza sativa Japonica Group]
Novel.101	LNC2253	Os07g0133500	--	--	--	Os07g0133500 [Oryza sativa Japonica Group]
Novel.101	LNC2253	Os08g0266400	Cellular Component: integral component of membrane (GO:0016021);;	--	Probable LRR receptor-like serine/threonine-protein kinase At4g08850 (Precursor) GN=At4g08850 OS=Arabidopsis thaliana (Mouse-ear cress) PE=2 SV=3	Os08g0266400 [Oryza sativa Japonica Group]
Novel.101	LNC2253	Os05g0162500	Molecular Function: protein serine/threonine kinase activity (GO:0004674);; Molecular Function: ATP binding (GO:0005524);; Cellular Component: mitochondrion (GO:0005739);; Biological Process: protein phosphorylation (GO:0006468);; Cellular Component: integral component of membrane (GO:0016021);;	--	Receptor-like protein kinase HERK 1 (Precursor) OS=Arabidopsis thaliana (Mouse-ear cress) PE=1 SV=1	putative receptor-like protein kinase [Oryza sativa Japonica Group]
Novel.101	LNC2253	Os01g0762400	Molecular Function: nutrient reservoir activity (GO:0045735);;	--	Glutelin type-A 1 basic chain (Precursor) OS=Oryza sativa subsp. japonica (Rice) PE=1 SV=2	glutelin [Oryza sativa]
Novel.101	LNC2253	Os07g0624100	Molecular Function: RNA polymerase II regulatory region sequence-specific DNA binding (GO:0000977);; Molecular Function: DNA binding transcription factor activity (GO:0003700);; Cellular Component: nucleus (GO:0005634);; Biological Process: regulation of transcription by RNA polymerase II (GO:0006357);; Cellular Component: plastid (GO:0009536);; Molecular Function: protein dimerization activity (…	--	Zinc finger BED domain-containing protein RICESLEEPER 2 OS=Oryza sativa subsp. japonica (Rice) PE=2 SV=1	Os07g0624100 [Oryza sativa Japonica Group]
Novel.101	LNC2253	Os06g0104300	Molecular Function: copper ion binding (GO:0005507);; Cellular Component: plant-type cell wall (GO:0009505);; Cellular Component: plasmodesma (GO:0009506);; Molecular Function: oxidoreductase activity, oxidizing metal ions (GO:0016722);;	--	Monocopper oxidase-like protein SKU5 (Precursor) GN=SKU5 OS=Arabidopsis thaliana (Mouse-ear cress) PE=1 SV=1	Os06g0104300 [Oryza sativa Japonica Group]
Novel.101	LNC2253	Os03g0822100	Molecular Function: RNA polymerase II regulatory region sequence-specific DNA binding (GO:0000977);; Molecular Function: DNA binding transcription factor activity (GO:0003700);; Cellular Component: nucleus (GO:0005634);; Biological Process: regulation of transcription by RNA polymerase II (GO:0006357);; Cellular Component: plastid (GO:0009536);; Molecular Function: protein dimerization activity (…	--	Zinc finger BED domain-containing protein RICESLEEPER 2 OS=Oryza sativa subsp. japonica (Rice) PE=2 SV=1	Os07g0624100 [Oryza sativa Japonica Group]
Novel.101	LNC2253	Os01g0719300	Cellular Component: integral component of plasma membrane (GO:0005887);; Biological Process: sulfate transport (GO:0008272);; Molecular Function: sulfate transmembrane transporter activity (GO:0015116);; Biological Process: transmembrane transport (GO:0055085);;	K17471|9.60852e-143|osa:4324697|Os01g0719300; K17471 sulfate transporter 3 (A)	Sulfate transporter 3.1 OS=Arabidopsis thaliana (Mouse-ear cress) PE=2 SV=1	hypothetical protein OsI_03536 [Oryza sativa Indica Group]
Novel.101	LNC2253	Os11g0474400	--	--	--	Os11g0474400 [Oryza sativa Japonica Group]
Novel.101	LNC2253	Os02g0450000	Molecular Function: nucleic acid binding (GO:0003676);;	--	--	Os02g0450000 [Oryza sativa Japonica Group]
Novel.101	LNC2253	Os02g0280700	Molecular Function: iron ion binding (GO:0005506);; Molecular Function: methyltransferase activity (GO:0008168);; Biological Process: methylation (GO:0032259);; Molecular Function: dioxygenase activity (GO:0051213);; Biological Process: oxidation-reduction process (GO:0055114);;	--	Codeine O-demethylase GN=CODM OS=Papaver somniferum (Opium poppy) PE=1 SV=1	Os02g0280700 [Oryza sativa Japonica Group]
Novel.101	LNC2253	Os02g0153000	--	--	--	hypothetical protein OsJ_05412 [Oryza sativa Japonica Group]
Novel.101	LNC2253	Os02g0628100	Cellular Component: nucleus (GO:0005634);; Cellular Component: cytosol (GO:0005829);; Cellular Component: plastid (GO:0009536);; Biological Process: cytokinin biosynthetic process (GO:0009691);; Molecular Function: hydrolase activity, hydrolyzing N-glycosyl compounds (GO:0016799);;	--	Probable cytokinin riboside 5&apos;-monophosphate phosphoribohydrolase LOGL2 GN=OsJ_07599 OS=Oryza sativa subsp. japonica (Rice) PE=3 SV=1	hypothetical protein OsI_08151 [Oryza sativa Indica Group]
Novel.101	LNC2253	Os01g0955100	Molecular Function: calcium ion binding (GO:0005509);;	K13448|4.09913e-108|dosa:Os01t0955100-01|Os01g0955100; Similar to Calmodulin-like protein (Fragment).; K13448 calcium-binding protein CML (A)	Probable calcium-binding protein CML31 GN=B1139B11.15 OS=Oryza sativa subsp. japonica (Rice) PE=2 SV=1	Os01g0955100 [Oryza sativa Japonica Group]
Novel.101	LNC2253	Os04g0416100	Molecular Function: DNA binding (GO:0003677);; Molecular Function: DNA binding transcription factor activity (GO:0003700);; Cellular Component: nucleus (GO:0005634);; Cellular Component: transcription factor complex (GO:0005667);; Cellular Component: mitochondrion (GO:0005739);; Biological Process: regulation of transcription, DNA-templated (GO:0006355);;	K06620|5.23119e-39|obr:102709641|transcription factor E2FA-like; K06620 transcription factor E2F3 (A)	Transcription factor E2FB GN=E2FB OS=Arabidopsis thaliana (Mouse-ear cress) PE=1 SV=1	OSIGBa0092M08.5 [Oryza sativa Indica Group]
Novel.101	LNC2253	Os08g0290000	--	--	Pentatricopeptide repeat-containing protein At4g19440, chloroplastic (Precursor) GN=At4g19440 OS=Arabidopsis thaliana (Mouse-ear cress) PE=2 SV=2	Os08g0290000 [Oryza sativa Japonica Group]
Novel.101	LNC2253	Os02g0599150	Molecular Function: protein serine/threonine phosphatase activity (GO:0004722);; Biological Process: protein dephosphorylation (GO:0006470);; Cellular Component: integral component of membrane (GO:0016021);; Molecular Function: metal ion binding (GO:0046872);;	K14803|2.58669e-117|dosa:Os02t0599150-01|Os02g0599150; Hypothetical conserved gene.; K14803 protein phosphatase 2C homolog 2/3 [EC:3.1.3.16] (A)	Probable protein phosphatase 2C 16 OS=Oryza sativa subsp. japonica (Rice) PE=2 SV=1	RecName: Full=Probable protein phosphatase 2C 16; Short=OsPP2C16 [Oryza sativa Japonica Group]
Novel.101	LNC2253	Os02g0599151	Cellular Component: proteasome complex (GO:0000502);; Molecular Function: protein serine/threonine phosphatase activity (GO:0004722);; Biological Process: protein dephosphorylation (GO:0006470);; Biological Process: proteasome-mediated ubiquitin-dependent protein catabolic process (GO:0043161);; Molecular Function: metal ion binding (GO:0046872);;	K14803|1.47634e-113|dosa:Os02t0599151-00|Os02g0599151; Probable protein phosphatase 2C 17.; K14803 protein phosphatase 2C homolog 2/3 [EC:3.1.3.16] (A)	Probable protein phosphatase 2C 17 (Precursor) GN=OSJNBa0038P01.32 OS=Oryza sativa subsp. japonica (Rice) PE=2 SV=1	hypothetical protein OsJ_07394 [Oryza sativa Japonica Group]
Novel.101	LNC2253	Os10g0558600	Cellular Component: mitochondrion (GO:0005739);; Molecular Function: zinc ion binding (GO:0008270);;	--	Pentatricopeptide repeat-containing protein At3g02330 OS=Arabidopsis thaliana (Mouse-ear cress) PE=2 SV=2	putative PPR repeat protein [Oryza sativa Japonica Group]
Novel.101	LNC2253	Os01g0862500	Molecular Function: nucleic acid binding (GO:0003676);; Cellular Component: mitochondrion (GO:0005739);;	--	--	Os01g0280200 [Oryza sativa Japonica Group]
Novel.101	LNC2253	Os07g0297400	Cellular Component: integral component of membrane (GO:0016021);;	--	--	hypothetical protein OsJ_09028 [Oryza sativa Japonica Group]
Novel.101	LNC2253	Os12g0203900	--	--	--	hypothetical protein [Oryza sativa Japonica Group]
Novel.101	LNC2253	Os07g0158900	--	--	F-box/FBD/LRR-repeat protein At1g13570 GN=At1g13570 OS=Arabidopsis thaliana (Mouse-ear cress) PE=2 SV=1	Os07g0158900 [Oryza sativa Japonica Group]
Novel.101	LNC2253	Os07g0641800	--	--	--	Os07g0641800 [Oryza sativa Japonica Group]
Novel.101	LNC2253	Os01g0544700	--	--	--	hypothetical protein OsJ_01655 [Oryza sativa Japonica Group]
Novel.101	LNC1161	Os04g0190000	Molecular Function: D-arabinono-1,4-lactone oxidase activity (GO:0003885);; Cellular Component: mitochondrion (GO:0005739);; Cellular Component: membrane (GO:0016020);; Molecular Function: flavin adenine dinucleotide binding (GO:0050660);; Biological Process: oxidation-reduction process (GO:0055114);;	--	Zinc finger A20 domain-containing stress-associated protein 18 GN=SAP18 OS=Oryza sativa subsp. japonica (Rice) PE=2 SV=1	Os04g0190000 [Oryza sativa Japonica Group]
Novel.101	LNC1161	Os03g0347900	Molecular Function: magnesium ion binding (GO:0000287);; Biological Process: metabolic process (GO:0008152);; Molecular Function: terpene synthase activity (GO:0010333);; Molecular Function: ADP binding (GO:0043531);;	--	Germacrene C/D synthase GN=TPS1 OS=Valeriana officinalis (Valerian) PE=1 SV=1	hypothetical protein OsJ_10829 [Oryza sativa Japonica Group]
Novel.101	LNC1161	Os05g0121100	Cellular Component: mitochondrion (GO:0005739);; Cellular Component: integral component of membrane (GO:0016021);;	--	--	hypothetical protein [Oryza sativa]
Novel.101	LNC1161	Os04g0190000	Molecular Function: D-arabinono-1,4-lactone oxidase activity (GO:0003885);; Cellular Component: mitochondrion (GO:0005739);; Cellular Component: membrane (GO:0016020);; Molecular Function: flavin adenine dinucleotide binding (GO:0050660);; Biological Process: oxidation-reduction process (GO:0055114);;	--	Zinc finger A20 domain-containing stress-associated protein 18 GN=SAP18 OS=Oryza sativa subsp. japonica (Rice) PE=2 SV=1	Os04g0190000 [Oryza sativa Japonica Group]
Novel.101	LNC1161	Os08g0215300	--	--	--	Os08g0215300 [Oryza sativa Japonica Group]
Novel.101	LNC1161	Os02g0653300	Cellular Component: mitochondrion (GO:0005739);; Cellular Component: integral component of membrane (GO:0016021);;	--	--	Os02g0653300 [Oryza sativa Japonica Group]
Novel.101	LNC1161	Os05g0501400	Molecular Function: protein serine/threonine kinase activity (GO:0004674);; Molecular Function: ATP binding (GO:0005524);; Cellular Component: plasma membrane (GO:0005886);; Biological Process: protein phosphorylation (GO:0006468);; Biological Process: defense response (GO:0006952);; Cellular Component: plasmodesma (GO:0009506);; Cellular Component: integral component of membrane (GO:0016021);; B…	--	Receptor-like serine/threonine-protein kinase SD1-8 (Precursor) GN=T6K22.110 OS=Arabidopsis thaliana (Mouse-ear cress) PE=1 SV=1	Os05g0501400 [Oryza sativa Japonica Group]
Novel.101	LNC1161	Os02g0496500	Molecular Function: catalytic activity (GO:0003824);; Cellular Component: mitochondrion (GO:0005739);; Biological Process: DNA repair (GO:0006281);; Molecular Function: 4 iron, 4 sulfur cluster binding (GO:0051539);;	--	Protein ROS1 GN=F1O11.12 OS=Arabidopsis thaliana (Mouse-ear cress) PE=1 SV=2	Os02g0496500 [Oryza sativa Japonica Group]
Novel.101	LNC1161	Os09g0566075	Molecular Function: chorismate mutase activity (GO:0004106);; Molecular Function: prephenate dehydratase activity (GO:0004664);; Biological Process: L-phenylalanine biosynthetic process (GO:0009094);; Cellular Component: chloroplast stroma (GO:0009570);; Molecular Function: amino acid binding (GO:0016597);; Molecular Function: arogenate dehydratase activity (GO:0047769);;	--	Arogenate dehydratase/prephenate dehydratase 6, chloroplastic (Precursor) GN=T23G18.10 OS=Arabidopsis thaliana (Mouse-ear cress) PE=1 SV=1	Os09g0566000 [Oryza sativa Japonica Group]
Novel.101	LNC1161	Os10g0435400	Cellular Component: plastid (GO:0009536);;	--	BTB/POZ and MATH domain-containing protein 1 GN=BPM1 OS=Arabidopsis thaliana (Mouse-ear cress) PE=1 SV=1	Os10g0435400 [Oryza sativa Japonica Group]
Novel.101	LNC1161	Os10g0370400	Molecular Function: ATP binding (GO:0005524);; Biological Process: apoptotic process (GO:0006915);; Biological Process: defense response (GO:0006952);; Molecular Function: ADP binding (GO:0043531);;	--	Disease resistance protein RPP13 GN=RPP13 OS=Arabidopsis thaliana (Mouse-ear cress) PE=2 SV=2	Putative disease resistance gene [Oryza sativa Japonica Group]
Novel.101	LNC1161	Os10g0124100	--	--	--	expressed protein [Oryza sativa Japonica Group]
Novel.101	LNC1161	Os07g0205500	Cellular Component: integral component of membrane (GO:0016021);;	--	--	Os07g0205500 [Oryza sativa Japonica Group]
Novel.101	LNC1161	Os07g0597400	Cellular Component: membrane (GO:0016020);;	--	--	hypothetical protein [Oryza sativa Japonica Group]
Novel.101	LNC1161	Os05g0490400	Cellular Component: integral component of membrane (GO:0016021);;	--	--	Os05g0490400 [Oryza sativa Japonica Group]
Novel.101	LNC1161	Os06g0150600	Molecular Function: transferase activity, transferring acyl groups other than amino-acyl groups (GO:0016747);;	--	Rosmarinate synthase GN=RAS OS=Plectranthus scutellarioides (Coleus) PE=1 SV=1	Os06g0150550 [Oryza sativa Japonica Group]
Novel.101	LNC1161	Os05g0208500	Biological Process: response to light stimulus (GO:0009416);; Biological Process: gibberellin catabolic process (GO:0045487);; Molecular Function: metal ion binding (GO:0046872);; Molecular Function: C-19 gibberellin 2-beta-dioxygenase activity (GO:0052634);; Biological Process: oxidation-reduction process (GO:0055114);;	--	--	Os05g0208500 [Oryza sativa Japonica Group]
Novel.101	LNC1161	Os11g0175400	Molecular Function: glycopeptide alpha-N-acetylgalactosaminidase activity (GO:0033926);;	--	Cytosolic invertase 1 {ECO:0000303|PubMed:18317796} OS=Oryza sativa subsp. japonica (Rice) PE=1 SV=1	Neutral/alkaline invertase, putative, expressed [Oryza sativa Japonica Group]
Novel.101	LNC1161	Os08g0480200	Molecular Function: GTPase activity (GO:0003924);; Molecular Function: signal recognition particle binding (GO:0005047);; Molecular Function: iron ion binding (GO:0005506);; Molecular Function: GTP binding (GO:0005525);; Cellular Component: signal recognition particle receptor complex (GO:0005785);; Biological Process: SRP-dependent cotranslational protein targeting to membrane (GO:0006614);; Cel…	--	Protein SRG1 GN=SRG1 OS=Arabidopsis thaliana (Mouse-ear cress) PE=2 SV=1	Os08g0480200 [Oryza sativa Japonica Group]
Novel.101	LNC1161	Os03g0773700	Molecular Function: protein kinase activity (GO:0004672);; Molecular Function: ATP binding (GO:0005524);; Cellular Component: plasma membrane (GO:0005886);; Biological Process: protein phosphorylation (GO:0006468);; Biological Process: regulation of meristem growth (GO:0010075);; Cellular Component: integral component of membrane (GO:0016021);; Molecular Function: receptor serine/threonine kinase…	--	Leucine-rich repeat receptor-like serine/threonine-protein kinase BAM1 (Precursor) GN=BAM1 OS=Arabidopsis thaliana (Mouse-ear cress) PE=1 SV=1	putative receptor-like protein kinase 1 [Oryza sativa Japonica Group]
Novel.101	LNC1161	Os05g0542500	--	--	Late embryogenesis abundant protein, group 3 OS=Oryza sativa subsp. japonica (Rice) PE=2 SV=1	Os05g0542500 [Oryza sativa Japonica Group]
Novel.101	LNC1161	Os03g0828800	Molecular Function: protein serine/threonine kinase activity (GO:0004674);; Molecular Function: ATP binding (GO:0005524);; Cellular Component: plasma membrane (GO:0005886);; Biological Process: protein phosphorylation (GO:0006468);; Cellular Component: integral component of membrane (GO:0016021);; Molecular Function: carbohydrate binding (GO:0030246);;	--	G-type lectin S-receptor-like serine/threonine-protein kinase RLK1 (Precursor) GN=RLK1 OS=Arabidopsis thaliana (Mouse-ear cress) PE=2 SV=2	Os03g0828800 [Oryza sativa Japonica Group]
Novel.101	LNC1161	Os07g0133500	--	--	--	Os07g0133500 [Oryza sativa Japonica Group]
Novel.101	LNC1161	Os08g0266400	Cellular Component: integral component of membrane (GO:0016021);;	--	Probable LRR receptor-like serine/threonine-protein kinase At4g08850 (Precursor) GN=At4g08850 OS=Arabidopsis thaliana (Mouse-ear cress) PE=2 SV=3	Os08g0266400 [Oryza sativa Japonica Group]
Novel.101	LNC1161	Os05g0162500	Molecular Function: protein serine/threonine kinase activity (GO:0004674);; Molecular Function: ATP binding (GO:0005524);; Cellular Component: mitochondrion (GO:0005739);; Biological Process: protein phosphorylation (GO:0006468);; Cellular Component: integral component of membrane (GO:0016021);;	--	Receptor-like protein kinase HERK 1 (Precursor) OS=Arabidopsis thaliana (Mouse-ear cress) PE=1 SV=1	putative receptor-like protein kinase [Oryza sativa Japonica Group]
Novel.101	LNC1161	Os01g0762400	Molecular Function: nutrient reservoir activity (GO:0045735);;	--	Glutelin type-A 1 basic chain (Precursor) OS=Oryza sativa subsp. japonica (Rice) PE=1 SV=2	glutelin [Oryza sativa]
Novel.101	LNC1161	Os07g0624100	Molecular Function: RNA polymerase II regulatory region sequence-specific DNA binding (GO:0000977);; Molecular Function: DNA binding transcription factor activity (GO:0003700);; Cellular Component: nucleus (GO:0005634);; Biological Process: regulation of transcription by RNA polymerase II (GO:0006357);; Cellular Component: plastid (GO:0009536);; Molecular Function: protein dimerization activity (…	--	Zinc finger BED domain-containing protein RICESLEEPER 2 OS=Oryza sativa subsp. japonica (Rice) PE=2 SV=1	Os07g0624100 [Oryza sativa Japonica Group]
Novel.101	LNC1161	Os06g0104300	Molecular Function: copper ion binding (GO:0005507);; Cellular Component: plant-type cell wall (GO:0009505);; Cellular Component: plasmodesma (GO:0009506);; Molecular Function: oxidoreductase activity, oxidizing metal ions (GO:0016722);;	--	Monocopper oxidase-like protein SKU5 (Precursor) GN=SKU5 OS=Arabidopsis thaliana (Mouse-ear cress) PE=1 SV=1	Os06g0104300 [Oryza sativa Japonica Group]
Novel.101	LNC1161	Os03g0822100	Molecular Function: RNA polymerase II regulatory region sequence-specific DNA binding (GO:0000977);; Molecular Function: DNA binding transcription factor activity (GO:0003700);; Cellular Component: nucleus (GO:0005634);; Biological Process: regulation of transcription by RNA polymerase II (GO:0006357);; Cellular Component: plastid (GO:0009536);; Molecular Function: protein dimerization activity (…	--	Zinc finger BED domain-containing protein RICESLEEPER 2 OS=Oryza sativa subsp. japonica (Rice) PE=2 SV=1	Os07g0624100 [Oryza sativa Japonica Group]
Novel.101	LNC1161	Os01g0719300	Cellular Component: integral component of plasma membrane (GO:0005887);; Biological Process: sulfate transport (GO:0008272);; Molecular Function: sulfate transmembrane transporter activity (GO:0015116);; Biological Process: transmembrane transport (GO:0055085);;	K17471|9.60852e-143|osa:4324697|Os01g0719300; K17471 sulfate transporter 3 (A)	Sulfate transporter 3.1 OS=Arabidopsis thaliana (Mouse-ear cress) PE=2 SV=1	hypothetical protein OsI_03536 [Oryza sativa Indica Group]
Novel.101	LNC1161	Os11g0474400	--	--	--	Os11g0474400 [Oryza sativa Japonica Group]
Novel.101	LNC1161	Os02g0450000	Molecular Function: nucleic acid binding (GO:0003676);;	--	--	Os02g0450000 [Oryza sativa Japonica Group]
Novel.101	LNC1161	Os02g0280700	Molecular Function: iron ion binding (GO:0005506);; Molecular Function: methyltransferase activity (GO:0008168);; Biological Process: methylation (GO:0032259);; Molecular Function: dioxygenase activity (GO:0051213);; Biological Process: oxidation-reduction process (GO:0055114);;	--	Codeine O-demethylase GN=CODM OS=Papaver somniferum (Opium poppy) PE=1 SV=1	Os02g0280700 [Oryza sativa Japonica Group]
Novel.101	LNC1161	Os02g0153000	--	--	--	hypothetical protein OsJ_05412 [Oryza sativa Japonica Group]
Novel.101	LNC1161	Os02g0628100	Cellular Component: nucleus (GO:0005634);; Cellular Component: cytosol (GO:0005829);; Cellular Component: plastid (GO:0009536);; Biological Process: cytokinin biosynthetic process (GO:0009691);; Molecular Function: hydrolase activity, hydrolyzing N-glycosyl compounds (GO:0016799);;	--	Probable cytokinin riboside 5&apos;-monophosphate phosphoribohydrolase LOGL2 GN=OsJ_07599 OS=Oryza sativa subsp. japonica (Rice) PE=3 SV=1	hypothetical protein OsI_08151 [Oryza sativa Indica Group]
Novel.101	LNC1161	Os01g0955100	Molecular Function: calcium ion binding (GO:0005509);;	K13448|4.09913e-108|dosa:Os01t0955100-01|Os01g0955100; Similar to Calmodulin-like protein (Fragment).; K13448 calcium-binding protein CML (A)	Probable calcium-binding protein CML31 GN=B1139B11.15 OS=Oryza sativa subsp. japonica (Rice) PE=2 SV=1	Os01g0955100 [Oryza sativa Japonica Group]
Novel.101	LNC1161	Os04g0416100	Molecular Function: DNA binding (GO:0003677);; Molecular Function: DNA binding transcription factor activity (GO:0003700);; Cellular Component: nucleus (GO:0005634);; Cellular Component: transcription factor complex (GO:0005667);; Cellular Component: mitochondrion (GO:0005739);; Biological Process: regulation of transcription, DNA-templated (GO:0006355);;	K06620|5.23119e-39|obr:102709641|transcription factor E2FA-like; K06620 transcription factor E2F3 (A)	Transcription factor E2FB GN=E2FB OS=Arabidopsis thaliana (Mouse-ear cress) PE=1 SV=1	OSIGBa0092M08.5 [Oryza sativa Indica Group]
Novel.101	LNC1161	Os08g0290000	--	--	Pentatricopeptide repeat-containing protein At4g19440, chloroplastic (Precursor) GN=At4g19440 OS=Arabidopsis thaliana (Mouse-ear cress) PE=2 SV=2	Os08g0290000 [Oryza sativa Japonica Group]
Novel.101	LNC1161	Os02g0599150	Molecular Function: protein serine/threonine phosphatase activity (GO:0004722);; Biological Process: protein dephosphorylation (GO:0006470);; Cellular Component: integral component of membrane (GO:0016021);; Molecular Function: metal ion binding (GO:0046872);;	K14803|2.58669e-117|dosa:Os02t0599150-01|Os02g0599150; Hypothetical conserved gene.; K14803 protein phosphatase 2C homolog 2/3 [EC:3.1.3.16] (A)	Probable protein phosphatase 2C 16 OS=Oryza sativa subsp. japonica (Rice) PE=2 SV=1	RecName: Full=Probable protein phosphatase 2C 16; Short=OsPP2C16 [Oryza sativa Japonica Group]
Novel.101	LNC1161	Os02g0599151	Cellular Component: proteasome complex (GO:0000502);; Molecular Function: protein serine/threonine phosphatase activity (GO:0004722);; Biological Process: protein dephosphorylation (GO:0006470);; Biological Process: proteasome-mediated ubiquitin-dependent protein catabolic process (GO:0043161);; Molecular Function: metal ion binding (GO:0046872);;	K14803|1.47634e-113|dosa:Os02t0599151-00|Os02g0599151; Probable protein phosphatase 2C 17.; K14803 protein phosphatase 2C homolog 2/3 [EC:3.1.3.16] (A)	Probable protein phosphatase 2C 17 (Precursor) GN=OSJNBa0038P01.32 OS=Oryza sativa subsp. japonica (Rice) PE=2 SV=1	hypothetical protein OsJ_07394 [Oryza sativa Japonica Group]
Novel.101	LNC1161	Os10g0558600	Cellular Component: mitochondrion (GO:0005739);; Molecular Function: zinc ion binding (GO:0008270);;	--	Pentatricopeptide repeat-containing protein At3g02330 OS=Arabidopsis thaliana (Mouse-ear cress) PE=2 SV=2	putative PPR repeat protein [Oryza sativa Japonica Group]
Novel.101	LNC1161	Os01g0862500	Molecular Function: nucleic acid binding (GO:0003676);; Cellular Component: mitochondrion (GO:0005739);;	--	--	Os01g0280200 [Oryza sativa Japonica Group]
Novel.101	LNC1161	Os07g0297400	Cellular Component: integral component of membrane (GO:0016021);;	--	--	hypothetical protein OsJ_09028 [Oryza sativa Japonica Group]
Novel.101	LNC1161	Os12g0203900	--	--	--	hypothetical protein [Oryza sativa Japonica Group]
Novel.101	LNC1161	Os07g0158900	--	--	F-box/FBD/LRR-repeat protein At1g13570 GN=At1g13570 OS=Arabidopsis thaliana (Mouse-ear cress) PE=2 SV=1	Os07g0158900 [Oryza sativa Japonica Group]
Novel.101	LNC1161	Os07g0641800	--	--	--	Os07g0641800 [Oryza sativa Japonica Group]
Novel.101	LNC1161	Os01g0544700	--	--	--	hypothetical protein OsJ_01655 [Oryza sativa Japonica Group]
Novel.101	LNC2544	Os04g0190000	Molecular Function: D-arabinono-1,4-lactone oxidase activity (GO:0003885);; Cellular Component: mitochondrion (GO:0005739);; Cellular Component: membrane (GO:0016020);; Molecular Function: flavin adenine dinucleotide binding (GO:0050660);; Biological Process: oxidation-reduction process (GO:0055114);;	--	Zinc finger A20 domain-containing stress-associated protein 18 GN=SAP18 OS=Oryza sativa subsp. japonica (Rice) PE=2 SV=1	Os04g0190000 [Oryza sativa Japonica Group]
Novel.101	LNC2544	Os03g0347900	Molecular Function: magnesium ion binding (GO:0000287);; Biological Process: metabolic process (GO:0008152);; Molecular Function: terpene synthase activity (GO:0010333);; Molecular Function: ADP binding (GO:0043531);;	--	Germacrene C/D synthase GN=TPS1 OS=Valeriana officinalis (Valerian) PE=1 SV=1	hypothetical protein OsJ_10829 [Oryza sativa Japonica Group]
Novel.101	LNC2544	Os05g0121100	Cellular Component: mitochondrion (GO:0005739);; Cellular Component: integral component of membrane (GO:0016021);;	--	--	hypothetical protein [Oryza sativa]
Novel.101	LNC2544	Os04g0190000	Molecular Function: D-arabinono-1,4-lactone oxidase activity (GO:0003885);; Cellular Component: mitochondrion (GO:0005739);; Cellular Component: membrane (GO:0016020);; Molecular Function: flavin adenine dinucleotide binding (GO:0050660);; Biological Process: oxidation-reduction process (GO:0055114);;	--	Zinc finger A20 domain-containing stress-associated protein 18 GN=SAP18 OS=Oryza sativa subsp. japonica (Rice) PE=2 SV=1	Os04g0190000 [Oryza sativa Japonica Group]
Novel.101	LNC2544	Os08g0215300	--	--	--	Os08g0215300 [Oryza sativa Japonica Group]
Novel.101	LNC2544	Os02g0653300	Cellular Component: mitochondrion (GO:0005739);; Cellular Component: integral component of membrane (GO:0016021);;	--	--	Os02g0653300 [Oryza sativa Japonica Group]
Novel.101	LNC2544	Os05g0501400	Molecular Function: protein serine/threonine kinase activity (GO:0004674);; Molecular Function: ATP binding (GO:0005524);; Cellular Component: plasma membrane (GO:0005886);; Biological Process: protein phosphorylation (GO:0006468);; Biological Process: defense response (GO:0006952);; Cellular Component: plasmodesma (GO:0009506);; Cellular Component: integral component of membrane (GO:0016021);; B…	--	Receptor-like serine/threonine-protein kinase SD1-8 (Precursor) GN=T6K22.110 OS=Arabidopsis thaliana (Mouse-ear cress) PE=1 SV=1	Os05g0501400 [Oryza sativa Japonica Group]
Novel.101	LNC2544	Os02g0496500	Molecular Function: catalytic activity (GO:0003824);; Cellular Component: mitochondrion (GO:0005739);; Biological Process: DNA repair (GO:0006281);; Molecular Function: 4 iron, 4 sulfur cluster binding (GO:0051539);;	--	Protein ROS1 GN=F1O11.12 OS=Arabidopsis thaliana (Mouse-ear cress) PE=1 SV=2	Os02g0496500 [Oryza sativa Japonica Group]
Novel.101	LNC2544	Os09g0566075	Molecular Function: chorismate mutase activity (GO:0004106);; Molecular Function: prephenate dehydratase activity (GO:0004664);; Biological Process: L-phenylalanine biosynthetic process (GO:0009094);; Cellular Component: chloroplast stroma (GO:0009570);; Molecular Function: amino acid binding (GO:0016597);; Molecular Function: arogenate dehydratase activity (GO:0047769);;	--	Arogenate dehydratase/prephenate dehydratase 6, chloroplastic (Precursor) GN=T23G18.10 OS=Arabidopsis thaliana (Mouse-ear cress) PE=1 SV=1	Os09g0566000 [Oryza sativa Japonica Group]
Novel.101	LNC2544	Os10g0435400	Cellular Component: plastid (GO:0009536);;	--	BTB/POZ and MATH domain-containing protein 1 GN=BPM1 OS=Arabidopsis thaliana (Mouse-ear cress) PE=1 SV=1	Os10g0435400 [Oryza sativa Japonica Group]
Novel.101	LNC2544	Os10g0370400	Molecular Function: ATP binding (GO:0005524);; Biological Process: apoptotic process (GO:0006915);; Biological Process: defense response (GO:0006952);; Molecular Function: ADP binding (GO:0043531);;	--	Disease resistance protein RPP13 GN=RPP13 OS=Arabidopsis thaliana (Mouse-ear cress) PE=2 SV=2	Putative disease resistance gene [Oryza sativa Japonica Group]
Novel.101	LNC2544	Os10g0124100	--	--	--	expressed protein [Oryza sativa Japonica Group]
Novel.101	LNC2544	Os07g0205500	Cellular Component: integral component of membrane (GO:0016021);;	--	--	Os07g0205500 [Oryza sativa Japonica Group]
Novel.101	LNC2544	Os07g0597400	Cellular Component: membrane (GO:0016020);;	--	--	hypothetical protein [Oryza sativa Japonica Group]
Novel.101	LNC2544	Os05g0490400	Cellular Component: integral component of membrane (GO:0016021);;	--	--	Os05g0490400 [Oryza sativa Japonica Group]
Novel.101	LNC2544	Os06g0150600	Molecular Function: transferase activity, transferring acyl groups other than amino-acyl groups (GO:0016747);;	--	Rosmarinate synthase GN=RAS OS=Plectranthus scutellarioides (Coleus) PE=1 SV=1	Os06g0150550 [Oryza sativa Japonica Group]
Novel.101	LNC2544	Os05g0208500	Biological Process: response to light stimulus (GO:0009416);; Biological Process: gibberellin catabolic process (GO:0045487);; Molecular Function: metal ion binding (GO:0046872);; Molecular Function: C-19 gibberellin 2-beta-dioxygenase activity (GO:0052634);; Biological Process: oxidation-reduction process (GO:0055114);;	--	--	Os05g0208500 [Oryza sativa Japonica Group]
Novel.101	LNC2544	Os11g0175400	Molecular Function: glycopeptide alpha-N-acetylgalactosaminidase activity (GO:0033926);;	--	Cytosolic invertase 1 {ECO:0000303|PubMed:18317796} OS=Oryza sativa subsp. japonica (Rice) PE=1 SV=1	Neutral/alkaline invertase, putative, expressed [Oryza sativa Japonica Group]
Novel.101	LNC2544	Os08g0480200	Molecular Function: GTPase activity (GO:0003924);; Molecular Function: signal recognition particle binding (GO:0005047);; Molecular Function: iron ion binding (GO:0005506);; Molecular Function: GTP binding (GO:0005525);; Cellular Component: signal recognition particle receptor complex (GO:0005785);; Biological Process: SRP-dependent cotranslational protein targeting to membrane (GO:0006614);; Cel…	--	Protein SRG1 GN=SRG1 OS=Arabidopsis thaliana (Mouse-ear cress) PE=2 SV=1	Os08g0480200 [Oryza sativa Japonica Group]
Novel.101	LNC2544	Os03g0773700	Molecular Function: protein kinase activity (GO:0004672);; Molecular Function: ATP binding (GO:0005524);; Cellular Component: plasma membrane (GO:0005886);; Biological Process: protein phosphorylation (GO:0006468);; Biological Process: regulation of meristem growth (GO:0010075);; Cellular Component: integral component of membrane (GO:0016021);; Molecular Function: receptor serine/threonine kinase…	--	Leucine-rich repeat receptor-like serine/threonine-protein kinase BAM1 (Precursor) GN=BAM1 OS=Arabidopsis thaliana (Mouse-ear cress) PE=1 SV=1	putative receptor-like protein kinase 1 [Oryza sativa Japonica Group]
Novel.101	LNC2544	Os05g0542500	--	--	Late embryogenesis abundant protein, group 3 OS=Oryza sativa subsp. japonica (Rice) PE=2 SV=1	Os05g0542500 [Oryza sativa Japonica Group]
Novel.101	LNC2544	Os03g0828800	Molecular Function: protein serine/threonine kinase activity (GO:0004674);; Molecular Function: ATP binding (GO:0005524);; Cellular Component: plasma membrane (GO:0005886);; Biological Process: protein phosphorylation (GO:0006468);; Cellular Component: integral component of membrane (GO:0016021);; Molecular Function: carbohydrate binding (GO:0030246);;	--	G-type lectin S-receptor-like serine/threonine-protein kinase RLK1 (Precursor) GN=RLK1 OS=Arabidopsis thaliana (Mouse-ear cress) PE=2 SV=2	Os03g0828800 [Oryza sativa Japonica Group]
Novel.101	LNC2544	Os07g0133500	--	--	--	Os07g0133500 [Oryza sativa Japonica Group]
Novel.101	LNC2544	Os08g0266400	Cellular Component: integral component of membrane (GO:0016021);;	--	Probable LRR receptor-like serine/threonine-protein kinase At4g08850 (Precursor) GN=At4g08850 OS=Arabidopsis thaliana (Mouse-ear cress) PE=2 SV=3	Os08g0266400 [Oryza sativa Japonica Group]
Novel.101	LNC2544	Os05g0162500	Molecular Function: protein serine/threonine kinase activity (GO:0004674);; Molecular Function: ATP binding (GO:0005524);; Cellular Component: mitochondrion (GO:0005739);; Biological Process: protein phosphorylation (GO:0006468);; Cellular Component: integral component of membrane (GO:0016021);;	--	Receptor-like protein kinase HERK 1 (Precursor) OS=Arabidopsis thaliana (Mouse-ear cress) PE=1 SV=1	putative receptor-like protein kinase [Oryza sativa Japonica Group]
Novel.101	LNC2544	Os01g0762400	Molecular Function: nutrient reservoir activity (GO:0045735);;	--	Glutelin type-A 1 basic chain (Precursor) OS=Oryza sativa subsp. japonica (Rice) PE=1 SV=2	glutelin [Oryza sativa]
Novel.101	LNC2544	Os07g0624100	Molecular Function: RNA polymerase II regulatory region sequence-specific DNA binding (GO:0000977);; Molecular Function: DNA binding transcription factor activity (GO:0003700);; Cellular Component: nucleus (GO:0005634);; Biological Process: regulation of transcription by RNA polymerase II (GO:0006357);; Cellular Component: plastid (GO:0009536);; Molecular Function: protein dimerization activity (…	--	Zinc finger BED domain-containing protein RICESLEEPER 2 OS=Oryza sativa subsp. japonica (Rice) PE=2 SV=1	Os07g0624100 [Oryza sativa Japonica Group]
Novel.101	LNC2544	Os06g0104300	Molecular Function: copper ion binding (GO:0005507);; Cellular Component: plant-type cell wall (GO:0009505);; Cellular Component: plasmodesma (GO:0009506);; Molecular Function: oxidoreductase activity, oxidizing metal ions (GO:0016722);;	--	Monocopper oxidase-like protein SKU5 (Precursor) GN=SKU5 OS=Arabidopsis thaliana (Mouse-ear cress) PE=1 SV=1	Os06g0104300 [Oryza sativa Japonica Group]
Novel.101	LNC2544	Os03g0822100	Molecular Function: RNA polymerase II regulatory region sequence-specific DNA binding (GO:0000977);; Molecular Function: DNA binding transcription factor activity (GO:0003700);; Cellular Component: nucleus (GO:0005634);; Biological Process: regulation of transcription by RNA polymerase II (GO:0006357);; Cellular Component: plastid (GO:0009536);; Molecular Function: protein dimerization activity (…	--	Zinc finger BED domain-containing protein RICESLEEPER 2 OS=Oryza sativa subsp. japonica (Rice) PE=2 SV=1	Os07g0624100 [Oryza sativa Japonica Group]
Novel.101	LNC2544	Os01g0719300	Cellular Component: integral component of plasma membrane (GO:0005887);; Biological Process: sulfate transport (GO:0008272);; Molecular Function: sulfate transmembrane transporter activity (GO:0015116);; Biological Process: transmembrane transport (GO:0055085);;	K17471|9.60852e-143|osa:4324697|Os01g0719300; K17471 sulfate transporter 3 (A)	Sulfate transporter 3.1 OS=Arabidopsis thaliana (Mouse-ear cress) PE=2 SV=1	hypothetical protein OsI_03536 [Oryza sativa Indica Group]
Novel.101	LNC2544	Os11g0474400	--	--	--	Os11g0474400 [Oryza sativa Japonica Group]
Novel.101	LNC2544	Os02g0450000	Molecular Function: nucleic acid binding (GO:0003676);;	--	--	Os02g0450000 [Oryza sativa Japonica Group]
Novel.101	LNC2544	Os02g0280700	Molecular Function: iron ion binding (GO:0005506);; Molecular Function: methyltransferase activity (GO:0008168);; Biological Process: methylation (GO:0032259);; Molecular Function: dioxygenase activity (GO:0051213);; Biological Process: oxidation-reduction process (GO:0055114);;	--	Codeine O-demethylase GN=CODM OS=Papaver somniferum (Opium poppy) PE=1 SV=1	Os02g0280700 [Oryza sativa Japonica Group]
Novel.101	LNC2544	Os02g0153000	--	--	--	hypothetical protein OsJ_05412 [Oryza sativa Japonica Group]
Novel.101	LNC2544	Os02g0628100	Cellular Component: nucleus (GO:0005634);; Cellular Component: cytosol (GO:0005829);; Cellular Component: plastid (GO:0009536);; Biological Process: cytokinin biosynthetic process (GO:0009691);; Molecular Function: hydrolase activity, hydrolyzing N-glycosyl compounds (GO:0016799);;	--	Probable cytokinin riboside 5&apos;-monophosphate phosphoribohydrolase LOGL2 GN=OsJ_07599 OS=Oryza sativa subsp. japonica (Rice) PE=3 SV=1	hypothetical protein OsI_08151 [Oryza sativa Indica Group]
Novel.101	LNC2544	Os01g0955100	Molecular Function: calcium ion binding (GO:0005509);;	K13448|4.09913e-108|dosa:Os01t0955100-01|Os01g0955100; Similar to Calmodulin-like protein (Fragment).; K13448 calcium-binding protein CML (A)	Probable calcium-binding protein CML31 GN=B1139B11.15 OS=Oryza sativa subsp. japonica (Rice) PE=2 SV=1	Os01g0955100 [Oryza sativa Japonica Group]
Novel.101	LNC2544	Os04g0416100	Molecular Function: DNA binding (GO:0003677);; Molecular Function: DNA binding transcription factor activity (GO:0003700);; Cellular Component: nucleus (GO:0005634);; Cellular Component: transcription factor complex (GO:0005667);; Cellular Component: mitochondrion (GO:0005739);; Biological Process: regulation of transcription, DNA-templated (GO:0006355);;	K06620|5.23119e-39|obr:102709641|transcription factor E2FA-like; K06620 transcription factor E2F3 (A)	Transcription factor E2FB GN=E2FB OS=Arabidopsis thaliana (Mouse-ear cress) PE=1 SV=1	OSIGBa0092M08.5 [Oryza sativa Indica Group]
Novel.101	LNC2544	Os08g0290000	--	--	Pentatricopeptide repeat-containing protein At4g19440, chloroplastic (Precursor) GN=At4g19440 OS=Arabidopsis thaliana (Mouse-ear cress) PE=2 SV=2	Os08g0290000 [Oryza sativa Japonica Group]
Novel.101	LNC2544	Os02g0599150	Molecular Function: protein serine/threonine phosphatase activity (GO:0004722);; Biological Process: protein dephosphorylation (GO:0006470);; Cellular Component: integral component of membrane (GO:0016021);; Molecular Function: metal ion binding (GO:0046872);;	K14803|2.58669e-117|dosa:Os02t0599150-01|Os02g0599150; Hypothetical conserved gene.; K14803 protein phosphatase 2C homolog 2/3 [EC:3.1.3.16] (A)	Probable protein phosphatase 2C 16 OS=Oryza sativa subsp. japonica (Rice) PE=2 SV=1	RecName: Full=Probable protein phosphatase 2C 16; Short=OsPP2C16 [Oryza sativa Japonica Group]
Novel.101	LNC2544	Os02g0599151	Cellular Component: proteasome complex (GO:0000502);; Molecular Function: protein serine/threonine phosphatase activity (GO:0004722);; Biological Process: protein dephosphorylation (GO:0006470);; Biological Process: proteasome-mediated ubiquitin-dependent protein catabolic process (GO:0043161);; Molecular Function: metal ion binding (GO:0046872);;	K14803|1.47634e-113|dosa:Os02t0599151-00|Os02g0599151; Probable protein phosphatase 2C 17.; K14803 protein phosphatase 2C homolog 2/3 [EC:3.1.3.16] (A)	Probable protein phosphatase 2C 17 (Precursor) GN=OSJNBa0038P01.32 OS=Oryza sativa subsp. japonica (Rice) PE=2 SV=1	hypothetical protein OsJ_07394 [Oryza sativa Japonica Group]
Novel.101	LNC2544	Os10g0558600	Cellular Component: mitochondrion (GO:0005739);; Molecular Function: zinc ion binding (GO:0008270);;	--	Pentatricopeptide repeat-containing protein At3g02330 OS=Arabidopsis thaliana (Mouse-ear cress) PE=2 SV=2	putative PPR repeat protein [Oryza sativa Japonica Group]
Novel.101	LNC2544	Os01g0862500	Molecular Function: nucleic acid binding (GO:0003676);; Cellular Component: mitochondrion (GO:0005739);;	--	--	Os01g0280200 [Oryza sativa Japonica Group]
Novel.101	LNC2544	Os07g0297400	Cellular Component: integral component of membrane (GO:0016021);;	--	--	hypothetical protein OsJ_09028 [Oryza sativa Japonica Group]
Novel.101	LNC2544	Os12g0203900	--	--	--	hypothetical protein [Oryza sativa Japonica Group]
Novel.101	LNC2544	Os07g0158900	--	--	F-box/FBD/LRR-repeat protein At1g13570 GN=At1g13570 OS=Arabidopsis thaliana (Mouse-ear cress) PE=2 SV=1	Os07g0158900 [Oryza sativa Japonica Group]
Novel.101	LNC2544	Os07g0641800	--	--	--	Os07g0641800 [Oryza sativa Japonica Group]
Novel.101	LNC2544	Os01g0544700	--	--	--	hypothetical protein OsJ_01655 [Oryza sativa Japonica Group]
Novel.101	LNC6617	Os04g0190000	Molecular Function: D-arabinono-1,4-lactone oxidase activity (GO:0003885);; Cellular Component: mitochondrion (GO:0005739);; Cellular Component: membrane (GO:0016020);; Molecular Function: flavin adenine dinucleotide binding (GO:0050660);; Biological Process: oxidation-reduction process (GO:0055114);;	--	Zinc finger A20 domain-containing stress-associated protein 18 GN=SAP18 OS=Oryza sativa subsp. japonica (Rice) PE=2 SV=1	Os04g0190000 [Oryza sativa Japonica Group]
Novel.101	LNC6617	Os03g0347900	Molecular Function: magnesium ion binding (GO:0000287);; Biological Process: metabolic process (GO:0008152);; Molecular Function: terpene synthase activity (GO:0010333);; Molecular Function: ADP binding (GO:0043531);;	--	Germacrene C/D synthase GN=TPS1 OS=Valeriana officinalis (Valerian) PE=1 SV=1	hypothetical protein OsJ_10829 [Oryza sativa Japonica Group]
Novel.101	LNC6617	Os05g0121100	Cellular Component: mitochondrion (GO:0005739);; Cellular Component: integral component of membrane (GO:0016021);;	--	--	hypothetical protein [Oryza sativa]
Novel.101	LNC6617	Os04g0190000	Molecular Function: D-arabinono-1,4-lactone oxidase activity (GO:0003885);; Cellular Component: mitochondrion (GO:0005739);; Cellular Component: membrane (GO:0016020);; Molecular Function: flavin adenine dinucleotide binding (GO:0050660);; Biological Process: oxidation-reduction process (GO:0055114);;	--	Zinc finger A20 domain-containing stress-associated protein 18 GN=SAP18 OS=Oryza sativa subsp. japonica (Rice) PE=2 SV=1	Os04g0190000 [Oryza sativa Japonica Group]
Novel.101	LNC6617	Os08g0215300	--	--	--	Os08g0215300 [Oryza sativa Japonica Group]
Novel.101	LNC6617	Os02g0653300	Cellular Component: mitochondrion (GO:0005739);; Cellular Component: integral component of membrane (GO:0016021);;	--	--	Os02g0653300 [Oryza sativa Japonica Group]
Novel.101	LNC6617	Os05g0501400	Molecular Function: protein serine/threonine kinase activity (GO:0004674);; Molecular Function: ATP binding (GO:0005524);; Cellular Component: plasma membrane (GO:0005886);; Biological Process: protein phosphorylation (GO:0006468);; Biological Process: defense response (GO:0006952);; Cellular Component: plasmodesma (GO:0009506);; Cellular Component: integral component of membrane (GO:0016021);; B…	--	Receptor-like serine/threonine-protein kinase SD1-8 (Precursor) GN=T6K22.110 OS=Arabidopsis thaliana (Mouse-ear cress) PE=1 SV=1	Os05g0501400 [Oryza sativa Japonica Group]
Novel.101	LNC6617	Os02g0496500	Molecular Function: catalytic activity (GO:0003824);; Cellular Component: mitochondrion (GO:0005739);; Biological Process: DNA repair (GO:0006281);; Molecular Function: 4 iron, 4 sulfur cluster binding (GO:0051539);;	--	Protein ROS1 GN=F1O11.12 OS=Arabidopsis thaliana (Mouse-ear cress) PE=1 SV=2	Os02g0496500 [Oryza sativa Japonica Group]
Novel.101	LNC6617	Os09g0566075	Molecular Function: chorismate mutase activity (GO:0004106);; Molecular Function: prephenate dehydratase activity (GO:0004664);; Biological Process: L-phenylalanine biosynthetic process (GO:0009094);; Cellular Component: chloroplast stroma (GO:0009570);; Molecular Function: amino acid binding (GO:0016597);; Molecular Function: arogenate dehydratase activity (GO:0047769);;	--	Arogenate dehydratase/prephenate dehydratase 6, chloroplastic (Precursor) GN=T23G18.10 OS=Arabidopsis thaliana (Mouse-ear cress) PE=1 SV=1	Os09g0566000 [Oryza sativa Japonica Group]
Novel.101	LNC6617	Os10g0435400	Cellular Component: plastid (GO:0009536);;	--	BTB/POZ and MATH domain-containing protein 1 GN=BPM1 OS=Arabidopsis thaliana (Mouse-ear cress) PE=1 SV=1	Os10g0435400 [Oryza sativa Japonica Group]
Novel.101	LNC6617	Os10g0370400	Molecular Function: ATP binding (GO:0005524);; Biological Process: apoptotic process (GO:0006915);; Biological Process: defense response (GO:0006952);; Molecular Function: ADP binding (GO:0043531);;	--	Disease resistance protein RPP13 GN=RPP13 OS=Arabidopsis thaliana (Mouse-ear cress) PE=2 SV=2	Putative disease resistance gene [Oryza sativa Japonica Group]
Novel.101	LNC6617	Os10g0124100	--	--	--	expressed protein [Oryza sativa Japonica Group]
Novel.101	LNC6617	Os07g0205500	Cellular Component: integral component of membrane (GO:0016021);;	--	--	Os07g0205500 [Oryza sativa Japonica Group]
Novel.101	LNC6617	Os07g0597400	Cellular Component: membrane (GO:0016020);;	--	--	hypothetical protein [Oryza sativa Japonica Group]
Novel.101	LNC6617	Os05g0490400	Cellular Component: integral component of membrane (GO:0016021);;	--	--	Os05g0490400 [Oryza sativa Japonica Group]
Novel.101	LNC6617	Os06g0150600	Molecular Function: transferase activity, transferring acyl groups other than amino-acyl groups (GO:0016747);;	--	Rosmarinate synthase GN=RAS OS=Plectranthus scutellarioides (Coleus) PE=1 SV=1	Os06g0150550 [Oryza sativa Japonica Group]
Novel.101	LNC6617	Os05g0208500	Biological Process: response to light stimulus (GO:0009416);; Biological Process: gibberellin catabolic process (GO:0045487);; Molecular Function: metal ion binding (GO:0046872);; Molecular Function: C-19 gibberellin 2-beta-dioxygenase activity (GO:0052634);; Biological Process: oxidation-reduction process (GO:0055114);;	--	--	Os05g0208500 [Oryza sativa Japonica Group]
Novel.101	LNC6617	Os11g0175400	Molecular Function: glycopeptide alpha-N-acetylgalactosaminidase activity (GO:0033926);;	--	Cytosolic invertase 1 {ECO:0000303|PubMed:18317796} OS=Oryza sativa subsp. japonica (Rice) PE=1 SV=1	Neutral/alkaline invertase, putative, expressed [Oryza sativa Japonica Group]
Novel.101	LNC6617	Os08g0480200	Molecular Function: GTPase activity (GO:0003924);; Molecular Function: signal recognition particle binding (GO:0005047);; Molecular Function: iron ion binding (GO:0005506);; Molecular Function: GTP binding (GO:0005525);; Cellular Component: signal recognition particle receptor complex (GO:0005785);; Biological Process: SRP-dependent cotranslational protein targeting to membrane (GO:0006614);; Cel…	--	Protein SRG1 GN=SRG1 OS=Arabidopsis thaliana (Mouse-ear cress) PE=2 SV=1	Os08g0480200 [Oryza sativa Japonica Group]
Novel.101	LNC6617	Os03g0773700	Molecular Function: protein kinase activity (GO:0004672);; Molecular Function: ATP binding (GO:0005524);; Cellular Component: plasma membrane (GO:0005886);; Biological Process: protein phosphorylation (GO:0006468);; Biological Process: regulation of meristem growth (GO:0010075);; Cellular Component: integral component of membrane (GO:0016021);; Molecular Function: receptor serine/threonine kinase…	--	Leucine-rich repeat receptor-like serine/threonine-protein kinase BAM1 (Precursor) GN=BAM1 OS=Arabidopsis thaliana (Mouse-ear cress) PE=1 SV=1	putative receptor-like protein kinase 1 [Oryza sativa Japonica Group]
Novel.101	LNC6617	Os05g0542500	--	--	Late embryogenesis abundant protein, group 3 OS=Oryza sativa subsp. japonica (Rice) PE=2 SV=1	Os05g0542500 [Oryza sativa Japonica Group]
Novel.101	LNC6617	Os03g0828800	Molecular Function: protein serine/threonine kinase activity (GO:0004674);; Molecular Function: ATP binding (GO:0005524);; Cellular Component: plasma membrane (GO:0005886);; Biological Process: protein phosphorylation (GO:0006468);; Cellular Component: integral component of membrane (GO:0016021);; Molecular Function: carbohydrate binding (GO:0030246);;	--	G-type lectin S-receptor-like serine/threonine-protein kinase RLK1 (Precursor) GN=RLK1 OS=Arabidopsis thaliana (Mouse-ear cress) PE=2 SV=2	Os03g0828800 [Oryza sativa Japonica Group]
Novel.101	LNC6617	Os07g0133500	--	--	--	Os07g0133500 [Oryza sativa Japonica Group]
Novel.101	LNC6617	Os08g0266400	Cellular Component: integral component of membrane (GO:0016021);;	--	Probable LRR receptor-like serine/threonine-protein kinase At4g08850 (Precursor) GN=At4g08850 OS=Arabidopsis thaliana (Mouse-ear cress) PE=2 SV=3	Os08g0266400 [Oryza sativa Japonica Group]
Novel.101	LNC6617	Os05g0162500	Molecular Function: protein serine/threonine kinase activity (GO:0004674);; Molecular Function: ATP binding (GO:0005524);; Cellular Component: mitochondrion (GO:0005739);; Biological Process: protein phosphorylation (GO:0006468);; Cellular Component: integral component of membrane (GO:0016021);;	--	Receptor-like protein kinase HERK 1 (Precursor) OS=Arabidopsis thaliana (Mouse-ear cress) PE=1 SV=1	putative receptor-like protein kinase [Oryza sativa Japonica Group]
Novel.101	LNC6617	Os01g0762400	Molecular Function: nutrient reservoir activity (GO:0045735);;	--	Glutelin type-A 1 basic chain (Precursor) OS=Oryza sativa subsp. japonica (Rice) PE=1 SV=2	glutelin [Oryza sativa]
Novel.101	LNC6617	Os07g0624100	Molecular Function: RNA polymerase II regulatory region sequence-specific DNA binding (GO:0000977);; Molecular Function: DNA binding transcription factor activity (GO:0003700);; Cellular Component: nucleus (GO:0005634);; Biological Process: regulation of transcription by RNA polymerase II (GO:0006357);; Cellular Component: plastid (GO:0009536);; Molecular Function: protein dimerization activity (…	--	Zinc finger BED domain-containing protein RICESLEEPER 2 OS=Oryza sativa subsp. japonica (Rice) PE=2 SV=1	Os07g0624100 [Oryza sativa Japonica Group]
Novel.101	LNC6617	Os06g0104300	Molecular Function: copper ion binding (GO:0005507);; Cellular Component: plant-type cell wall (GO:0009505);; Cellular Component: plasmodesma (GO:0009506);; Molecular Function: oxidoreductase activity, oxidizing metal ions (GO:0016722);;	--	Monocopper oxidase-like protein SKU5 (Precursor) GN=SKU5 OS=Arabidopsis thaliana (Mouse-ear cress) PE=1 SV=1	Os06g0104300 [Oryza sativa Japonica Group]
Novel.101	LNC6617	Os03g0822100	Molecular Function: RNA polymerase II regulatory region sequence-specific DNA binding (GO:0000977);; Molecular Function: DNA binding transcription factor activity (GO:0003700);; Cellular Component: nucleus (GO:0005634);; Biological Process: regulation of transcription by RNA polymerase II (GO:0006357);; Cellular Component: plastid (GO:0009536);; Molecular Function: protein dimerization activity (…	--	Zinc finger BED domain-containing protein RICESLEEPER 2 OS=Oryza sativa subsp. japonica (Rice) PE=2 SV=1	Os07g0624100 [Oryza sativa Japonica Group]
Novel.101	LNC6617	Os01g0719300	Cellular Component: integral component of plasma membrane (GO:0005887);; Biological Process: sulfate transport (GO:0008272);; Molecular Function: sulfate transmembrane transporter activity (GO:0015116);; Biological Process: transmembrane transport (GO:0055085);;	K17471|9.60852e-143|osa:4324697|Os01g0719300; K17471 sulfate transporter 3 (A)	Sulfate transporter 3.1 OS=Arabidopsis thaliana (Mouse-ear cress) PE=2 SV=1	hypothetical protein OsI_03536 [Oryza sativa Indica Group]
Novel.101	LNC6617	Os11g0474400	--	--	--	Os11g0474400 [Oryza sativa Japonica Group]
Novel.101	LNC6617	Os02g0450000	Molecular Function: nucleic acid binding (GO:0003676);;	--	--	Os02g0450000 [Oryza sativa Japonica Group]
Novel.101	LNC6617	Os02g0280700	Molecular Function: iron ion binding (GO:0005506);; Molecular Function: methyltransferase activity (GO:0008168);; Biological Process: methylation (GO:0032259);; Molecular Function: dioxygenase activity (GO:0051213);; Biological Process: oxidation-reduction process (GO:0055114);;	--	Codeine O-demethylase GN=CODM OS=Papaver somniferum (Opium poppy) PE=1 SV=1	Os02g0280700 [Oryza sativa Japonica Group]
Novel.101	LNC6617	Os02g0153000	--	--	--	hypothetical protein OsJ_05412 [Oryza sativa Japonica Group]
Novel.101	LNC6617	Os02g0628100	Cellular Component: nucleus (GO:0005634);; Cellular Component: cytosol (GO:0005829);; Cellular Component: plastid (GO:0009536);; Biological Process: cytokinin biosynthetic process (GO:0009691);; Molecular Function: hydrolase activity, hydrolyzing N-glycosyl compounds (GO:0016799);;	--	Probable cytokinin riboside 5&apos;-monophosphate phosphoribohydrolase LOGL2 GN=OsJ_07599 OS=Oryza sativa subsp. japonica (Rice) PE=3 SV=1	hypothetical protein OsI_08151 [Oryza sativa Indica Group]
Novel.101	LNC6617	Os01g0955100	Molecular Function: calcium ion binding (GO:0005509);;	K13448|4.09913e-108|dosa:Os01t0955100-01|Os01g0955100; Similar to Calmodulin-like protein (Fragment).; K13448 calcium-binding protein CML (A)	Probable calcium-binding protein CML31 GN=B1139B11.15 OS=Oryza sativa subsp. japonica (Rice) PE=2 SV=1	Os01g0955100 [Oryza sativa Japonica Group]
Novel.101	LNC6617	Os04g0416100	Molecular Function: DNA binding (GO:0003677);; Molecular Function: DNA binding transcription factor activity (GO:0003700);; Cellular Component: nucleus (GO:0005634);; Cellular Component: transcription factor complex (GO:0005667);; Cellular Component: mitochondrion (GO:0005739);; Biological Process: regulation of transcription, DNA-templated (GO:0006355);;	K06620|5.23119e-39|obr:102709641|transcription factor E2FA-like; K06620 transcription factor E2F3 (A)	Transcription factor E2FB GN=E2FB OS=Arabidopsis thaliana (Mouse-ear cress) PE=1 SV=1	OSIGBa0092M08.5 [Oryza sativa Indica Group]
Novel.101	LNC6617	Os08g0290000	--	--	Pentatricopeptide repeat-containing protein At4g19440, chloroplastic (Precursor) GN=At4g19440 OS=Arabidopsis thaliana (Mouse-ear cress) PE=2 SV=2	Os08g0290000 [Oryza sativa Japonica Group]
Novel.101	LNC6617	Os02g0599150	Molecular Function: protein serine/threonine phosphatase activity (GO:0004722);; Biological Process: protein dephosphorylation (GO:0006470);; Cellular Component: integral component of membrane (GO:0016021);; Molecular Function: metal ion binding (GO:0046872);;	K14803|2.58669e-117|dosa:Os02t0599150-01|Os02g0599150; Hypothetical conserved gene.; K14803 protein phosphatase 2C homolog 2/3 [EC:3.1.3.16] (A)	Probable protein phosphatase 2C 16 OS=Oryza sativa subsp. japonica (Rice) PE=2 SV=1	RecName: Full=Probable protein phosphatase 2C 16; Short=OsPP2C16 [Oryza sativa Japonica Group]
Novel.101	LNC6617	Os02g0599151	Cellular Component: proteasome complex (GO:0000502);; Molecular Function: protein serine/threonine phosphatase activity (GO:0004722);; Biological Process: protein dephosphorylation (GO:0006470);; Biological Process: proteasome-mediated ubiquitin-dependent protein catabolic process (GO:0043161);; Molecular Function: metal ion binding (GO:0046872);;	K14803|1.47634e-113|dosa:Os02t0599151-00|Os02g0599151; Probable protein phosphatase 2C 17.; K14803 protein phosphatase 2C homolog 2/3 [EC:3.1.3.16] (A)	Probable protein phosphatase 2C 17 (Precursor) GN=OSJNBa0038P01.32 OS=Oryza sativa subsp. japonica (Rice) PE=2 SV=1	hypothetical protein OsJ_07394 [Oryza sativa Japonica Group]
Novel.101	LNC6617	Os10g0558600	Cellular Component: mitochondrion (GO:0005739);; Molecular Function: zinc ion binding (GO:0008270);;	--	Pentatricopeptide repeat-containing protein At3g02330 OS=Arabidopsis thaliana (Mouse-ear cress) PE=2 SV=2	putative PPR repeat protein [Oryza sativa Japonica Group]
Novel.101	LNC6617	Os01g0862500	Molecular Function: nucleic acid binding (GO:0003676);; Cellular Component: mitochondrion (GO:0005739);;	--	--	Os01g0280200 [Oryza sativa Japonica Group]
Novel.101	LNC6617	Os07g0297400	Cellular Component: integral component of membrane (GO:0016021);;	--	--	hypothetical protein OsJ_09028 [Oryza sativa Japonica Group]
Novel.101	LNC6617	Os12g0203900	--	--	--	hypothetical protein [Oryza sativa Japonica Group]
Novel.101	LNC6617	Os07g0158900	--	--	F-box/FBD/LRR-repeat protein At1g13570 GN=At1g13570 OS=Arabidopsis thaliana (Mouse-ear cress) PE=2 SV=1	Os07g0158900 [Oryza sativa Japonica Group]
Novel.101	LNC6617	Os07g0641800	--	--	--	Os07g0641800 [Oryza sativa Japonica Group]
Novel.101	LNC6617	Os01g0544700	--	--	--	hypothetical protein OsJ_01655 [Oryza sativa Japonica Group]
Novel.101	LNC1613	Os04g0190000	Molecular Function: D-arabinono-1,4-lactone oxidase activity (GO:0003885);; Cellular Component: mitochondrion (GO:0005739);; Cellular Component: membrane (GO:0016020);; Molecular Function: flavin adenine dinucleotide binding (GO:0050660);; Biological Process: oxidation-reduction process (GO:0055114);;	--	Zinc finger A20 domain-containing stress-associated protein 18 GN=SAP18 OS=Oryza sativa subsp. japonica (Rice) PE=2 SV=1	Os04g0190000 [Oryza sativa Japonica Group]
Novel.101	LNC1613	Os03g0347900	Molecular Function: magnesium ion binding (GO:0000287);; Biological Process: metabolic process (GO:0008152);; Molecular Function: terpene synthase activity (GO:0010333);; Molecular Function: ADP binding (GO:0043531);;	--	Germacrene C/D synthase GN=TPS1 OS=Valeriana officinalis (Valerian) PE=1 SV=1	hypothetical protein OsJ_10829 [Oryza sativa Japonica Group]
Novel.101	LNC1613	Os05g0121100	Cellular Component: mitochondrion (GO:0005739);; Cellular Component: integral component of membrane (GO:0016021);;	--	--	hypothetical protein [Oryza sativa]
Novel.101	LNC1613	Os04g0190000	Molecular Function: D-arabinono-1,4-lactone oxidase activity (GO:0003885);; Cellular Component: mitochondrion (GO:0005739);; Cellular Component: membrane (GO:0016020);; Molecular Function: flavin adenine dinucleotide binding (GO:0050660);; Biological Process: oxidation-reduction process (GO:0055114);;	--	Zinc finger A20 domain-containing stress-associated protein 18 GN=SAP18 OS=Oryza sativa subsp. japonica (Rice) PE=2 SV=1	Os04g0190000 [Oryza sativa Japonica Group]
Novel.101	LNC1613	Os08g0215300	--	--	--	Os08g0215300 [Oryza sativa Japonica Group]
Novel.101	LNC1613	Os02g0653300	Cellular Component: mitochondrion (GO:0005739);; Cellular Component: integral component of membrane (GO:0016021);;	--	--	Os02g0653300 [Oryza sativa Japonica Group]
Novel.101	LNC1613	Os05g0501400	Molecular Function: protein serine/threonine kinase activity (GO:0004674);; Molecular Function: ATP binding (GO:0005524);; Cellular Component: plasma membrane (GO:0005886);; Biological Process: protein phosphorylation (GO:0006468);; Biological Process: defense response (GO:0006952);; Cellular Component: plasmodesma (GO:0009506);; Cellular Component: integral component of membrane (GO:0016021);; B…	--	Receptor-like serine/threonine-protein kinase SD1-8 (Precursor) GN=T6K22.110 OS=Arabidopsis thaliana (Mouse-ear cress) PE=1 SV=1	Os05g0501400 [Oryza sativa Japonica Group]
Novel.101	LNC1613	Os02g0496500	Molecular Function: catalytic activity (GO:0003824);; Cellular Component: mitochondrion (GO:0005739);; Biological Process: DNA repair (GO:0006281);; Molecular Function: 4 iron, 4 sulfur cluster binding (GO:0051539);;	--	Protein ROS1 GN=F1O11.12 OS=Arabidopsis thaliana (Mouse-ear cress) PE=1 SV=2	Os02g0496500 [Oryza sativa Japonica Group]
Novel.101	LNC1613	Os09g0566075	Molecular Function: chorismate mutase activity (GO:0004106);; Molecular Function: prephenate dehydratase activity (GO:0004664);; Biological Process: L-phenylalanine biosynthetic process (GO:0009094);; Cellular Component: chloroplast stroma (GO:0009570);; Molecular Function: amino acid binding (GO:0016597);; Molecular Function: arogenate dehydratase activity (GO:0047769);;	--	Arogenate dehydratase/prephenate dehydratase 6, chloroplastic (Precursor) GN=T23G18.10 OS=Arabidopsis thaliana (Mouse-ear cress) PE=1 SV=1	Os09g0566000 [Oryza sativa Japonica Group]
Novel.101	LNC1613	Os10g0435400	Cellular Component: plastid (GO:0009536);;	--	BTB/POZ and MATH domain-containing protein 1 GN=BPM1 OS=Arabidopsis thaliana (Mouse-ear cress) PE=1 SV=1	Os10g0435400 [Oryza sativa Japonica Group]
Novel.101	LNC1613	Os10g0370400	Molecular Function: ATP binding (GO:0005524);; Biological Process: apoptotic process (GO:0006915);; Biological Process: defense response (GO:0006952);; Molecular Function: ADP binding (GO:0043531);;	--	Disease resistance protein RPP13 GN=RPP13 OS=Arabidopsis thaliana (Mouse-ear cress) PE=2 SV=2	Putative disease resistance gene [Oryza sativa Japonica Group]
Novel.101	LNC1613	Os10g0124100	--	--	--	expressed protein [Oryza sativa Japonica Group]
Novel.101	LNC1613	Os07g0205500	Cellular Component: integral component of membrane (GO:0016021);;	--	--	Os07g0205500 [Oryza sativa Japonica Group]
Novel.101	LNC1613	Os07g0597400	Cellular Component: membrane (GO:0016020);;	--	--	hypothetical protein [Oryza sativa Japonica Group]
Novel.101	LNC1613	Os05g0490400	Cellular Component: integral component of membrane (GO:0016021);;	--	--	Os05g0490400 [Oryza sativa Japonica Group]
Novel.101	LNC1613	Os06g0150600	Molecular Function: transferase activity, transferring acyl groups other than amino-acyl groups (GO:0016747);;	--	Rosmarinate synthase GN=RAS OS=Plectranthus scutellarioides (Coleus) PE=1 SV=1	Os06g0150550 [Oryza sativa Japonica Group]
Novel.101	LNC1613	Os05g0208500	Biological Process: response to light stimulus (GO:0009416);; Biological Process: gibberellin catabolic process (GO:0045487);; Molecular Function: metal ion binding (GO:0046872);; Molecular Function: C-19 gibberellin 2-beta-dioxygenase activity (GO:0052634);; Biological Process: oxidation-reduction process (GO:0055114);;	--	--	Os05g0208500 [Oryza sativa Japonica Group]
Novel.101	LNC1613	Os11g0175400	Molecular Function: glycopeptide alpha-N-acetylgalactosaminidase activity (GO:0033926);;	--	Cytosolic invertase 1 {ECO:0000303|PubMed:18317796} OS=Oryza sativa subsp. japonica (Rice) PE=1 SV=1	Neutral/alkaline invertase, putative, expressed [Oryza sativa Japonica Group]
Novel.101	LNC1613	Os08g0480200	Molecular Function: GTPase activity (GO:0003924);; Molecular Function: signal recognition particle binding (GO:0005047);; Molecular Function: iron ion binding (GO:0005506);; Molecular Function: GTP binding (GO:0005525);; Cellular Component: signal recognition particle receptor complex (GO:0005785);; Biological Process: SRP-dependent cotranslational protein targeting to membrane (GO:0006614);; Cel…	--	Protein SRG1 GN=SRG1 OS=Arabidopsis thaliana (Mouse-ear cress) PE=2 SV=1	Os08g0480200 [Oryza sativa Japonica Group]
Novel.101	LNC1613	Os03g0773700	Molecular Function: protein kinase activity (GO:0004672);; Molecular Function: ATP binding (GO:0005524);; Cellular Component: plasma membrane (GO:0005886);; Biological Process: protein phosphorylation (GO:0006468);; Biological Process: regulation of meristem growth (GO:0010075);; Cellular Component: integral component of membrane (GO:0016021);; Molecular Function: receptor serine/threonine kinase…	--	Leucine-rich repeat receptor-like serine/threonine-protein kinase BAM1 (Precursor) GN=BAM1 OS=Arabidopsis thaliana (Mouse-ear cress) PE=1 SV=1	putative receptor-like protein kinase 1 [Oryza sativa Japonica Group]
Novel.101	LNC1613	Os05g0542500	--	--	Late embryogenesis abundant protein, group 3 OS=Oryza sativa subsp. japonica (Rice) PE=2 SV=1	Os05g0542500 [Oryza sativa Japonica Group]
Novel.101	LNC1613	Os03g0828800	Molecular Function: protein serine/threonine kinase activity (GO:0004674);; Molecular Function: ATP binding (GO:0005524);; Cellular Component: plasma membrane (GO:0005886);; Biological Process: protein phosphorylation (GO:0006468);; Cellular Component: integral component of membrane (GO:0016021);; Molecular Function: carbohydrate binding (GO:0030246);;	--	G-type lectin S-receptor-like serine/threonine-protein kinase RLK1 (Precursor) GN=RLK1 OS=Arabidopsis thaliana (Mouse-ear cress) PE=2 SV=2	Os03g0828800 [Oryza sativa Japonica Group]
Novel.101	LNC1613	Os07g0133500	--	--	--	Os07g0133500 [Oryza sativa Japonica Group]
Novel.101	LNC1613	Os08g0266400	Cellular Component: integral component of membrane (GO:0016021);;	--	Probable LRR receptor-like serine/threonine-protein kinase At4g08850 (Precursor) GN=At4g08850 OS=Arabidopsis thaliana (Mouse-ear cress) PE=2 SV=3	Os08g0266400 [Oryza sativa Japonica Group]
Novel.101	LNC1613	Os05g0162500	Molecular Function: protein serine/threonine kinase activity (GO:0004674);; Molecular Function: ATP binding (GO:0005524);; Cellular Component: mitochondrion (GO:0005739);; Biological Process: protein phosphorylation (GO:0006468);; Cellular Component: integral component of membrane (GO:0016021);;	--	Receptor-like protein kinase HERK 1 (Precursor) OS=Arabidopsis thaliana (Mouse-ear cress) PE=1 SV=1	putative receptor-like protein kinase [Oryza sativa Japonica Group]
Novel.101	LNC1613	Os01g0762400	Molecular Function: nutrient reservoir activity (GO:0045735);;	--	Glutelin type-A 1 basic chain (Precursor) OS=Oryza sativa subsp. japonica (Rice) PE=1 SV=2	glutelin [Oryza sativa]
Novel.101	LNC1613	Os07g0624100	Molecular Function: RNA polymerase II regulatory region sequence-specific DNA binding (GO:0000977);; Molecular Function: DNA binding transcription factor activity (GO:0003700);; Cellular Component: nucleus (GO:0005634);; Biological Process: regulation of transcription by RNA polymerase II (GO:0006357);; Cellular Component: plastid (GO:0009536);; Molecular Function: protein dimerization activity (…	--	Zinc finger BED domain-containing protein RICESLEEPER 2 OS=Oryza sativa subsp. japonica (Rice) PE=2 SV=1	Os07g0624100 [Oryza sativa Japonica Group]
Novel.101	LNC1613	Os06g0104300	Molecular Function: copper ion binding (GO:0005507);; Cellular Component: plant-type cell wall (GO:0009505);; Cellular Component: plasmodesma (GO:0009506);; Molecular Function: oxidoreductase activity, oxidizing metal ions (GO:0016722);;	--	Monocopper oxidase-like protein SKU5 (Precursor) GN=SKU5 OS=Arabidopsis thaliana (Mouse-ear cress) PE=1 SV=1	Os06g0104300 [Oryza sativa Japonica Group]
Novel.101	LNC1613	Os03g0822100	Molecular Function: RNA polymerase II regulatory region sequence-specific DNA binding (GO:0000977);; Molecular Function: DNA binding transcription factor activity (GO:0003700);; Cellular Component: nucleus (GO:0005634);; Biological Process: regulation of transcription by RNA polymerase II (GO:0006357);; Cellular Component: plastid (GO:0009536);; Molecular Function: protein dimerization activity (…	--	Zinc finger BED domain-containing protein RICESLEEPER 2 OS=Oryza sativa subsp. japonica (Rice) PE=2 SV=1	Os07g0624100 [Oryza sativa Japonica Group]
Novel.101	LNC1613	Os01g0719300	Cellular Component: integral component of plasma membrane (GO:0005887);; Biological Process: sulfate transport (GO:0008272);; Molecular Function: sulfate transmembrane transporter activity (GO:0015116);; Biological Process: transmembrane transport (GO:0055085);;	K17471|9.60852e-143|osa:4324697|Os01g0719300; K17471 sulfate transporter 3 (A)	Sulfate transporter 3.1 OS=Arabidopsis thaliana (Mouse-ear cress) PE=2 SV=1	hypothetical protein OsI_03536 [Oryza sativa Indica Group]
Novel.101	LNC1613	Os11g0474400	--	--	--	Os11g0474400 [Oryza sativa Japonica Group]
Novel.101	LNC1613	Os02g0450000	Molecular Function: nucleic acid binding (GO:0003676);;	--	--	Os02g0450000 [Oryza sativa Japonica Group]
Novel.101	LNC1613	Os02g0280700	Molecular Function: iron ion binding (GO:0005506);; Molecular Function: methyltransferase activity (GO:0008168);; Biological Process: methylation (GO:0032259);; Molecular Function: dioxygenase activity (GO:0051213);; Biological Process: oxidation-reduction process (GO:0055114);;	--	Codeine O-demethylase GN=CODM OS=Papaver somniferum (Opium poppy) PE=1 SV=1	Os02g0280700 [Oryza sativa Japonica Group]
Novel.101	LNC1613	Os02g0153000	--	--	--	hypothetical protein OsJ_05412 [Oryza sativa Japonica Group]
Novel.101	LNC1613	Os02g0628100	Cellular Component: nucleus (GO:0005634);; Cellular Component: cytosol (GO:0005829);; Cellular Component: plastid (GO:0009536);; Biological Process: cytokinin biosynthetic process (GO:0009691);; Molecular Function: hydrolase activity, hydrolyzing N-glycosyl compounds (GO:0016799);;	--	Probable cytokinin riboside 5&apos;-monophosphate phosphoribohydrolase LOGL2 GN=OsJ_07599 OS=Oryza sativa subsp. japonica (Rice) PE=3 SV=1	hypothetical protein OsI_08151 [Oryza sativa Indica Group]
Novel.101	LNC1613	Os01g0955100	Molecular Function: calcium ion binding (GO:0005509);;	K13448|4.09913e-108|dosa:Os01t0955100-01|Os01g0955100; Similar to Calmodulin-like protein (Fragment).; K13448 calcium-binding protein CML (A)	Probable calcium-binding protein CML31 GN=B1139B11.15 OS=Oryza sativa subsp. japonica (Rice) PE=2 SV=1	Os01g0955100 [Oryza sativa Japonica Group]
Novel.101	LNC1613	Os04g0416100	Molecular Function: DNA binding (GO:0003677);; Molecular Function: DNA binding transcription factor activity (GO:0003700);; Cellular Component: nucleus (GO:0005634);; Cellular Component: transcription factor complex (GO:0005667);; Cellular Component: mitochondrion (GO:0005739);; Biological Process: regulation of transcription, DNA-templated (GO:0006355);;	K06620|5.23119e-39|obr:102709641|transcription factor E2FA-like; K06620 transcription factor E2F3 (A)	Transcription factor E2FB GN=E2FB OS=Arabidopsis thaliana (Mouse-ear cress) PE=1 SV=1	OSIGBa0092M08.5 [Oryza sativa Indica Group]
Novel.101	LNC1613	Os08g0290000	--	--	Pentatricopeptide repeat-containing protein At4g19440, chloroplastic (Precursor) GN=At4g19440 OS=Arabidopsis thaliana (Mouse-ear cress) PE=2 SV=2	Os08g0290000 [Oryza sativa Japonica Group]
Novel.101	LNC1613	Os02g0599150	Molecular Function: protein serine/threonine phosphatase activity (GO:0004722);; Biological Process: protein dephosphorylation (GO:0006470);; Cellular Component: integral component of membrane (GO:0016021);; Molecular Function: metal ion binding (GO:0046872);;	K14803|2.58669e-117|dosa:Os02t0599150-01|Os02g0599150; Hypothetical conserved gene.; K14803 protein phosphatase 2C homolog 2/3 [EC:3.1.3.16] (A)	Probable protein phosphatase 2C 16 OS=Oryza sativa subsp. japonica (Rice) PE=2 SV=1	RecName: Full=Probable protein phosphatase 2C 16; Short=OsPP2C16 [Oryza sativa Japonica Group]
Novel.101	LNC1613	Os02g0599151	Cellular Component: proteasome complex (GO:0000502);; Molecular Function: protein serine/threonine phosphatase activity (GO:0004722);; Biological Process: protein dephosphorylation (GO:0006470);; Biological Process: proteasome-mediated ubiquitin-dependent protein catabolic process (GO:0043161);; Molecular Function: metal ion binding (GO:0046872);;	K14803|1.47634e-113|dosa:Os02t0599151-00|Os02g0599151; Probable protein phosphatase 2C 17.; K14803 protein phosphatase 2C homolog 2/3 [EC:3.1.3.16] (A)	Probable protein phosphatase 2C 17 (Precursor) GN=OSJNBa0038P01.32 OS=Oryza sativa subsp. japonica (Rice) PE=2 SV=1	hypothetical protein OsJ_07394 [Oryza sativa Japonica Group]
Novel.101	LNC1613	Os10g0558600	Cellular Component: mitochondrion (GO:0005739);; Molecular Function: zinc ion binding (GO:0008270);;	--	Pentatricopeptide repeat-containing protein At3g02330 OS=Arabidopsis thaliana (Mouse-ear cress) PE=2 SV=2	putative PPR repeat protein [Oryza sativa Japonica Group]
Novel.101	LNC1613	Os01g0862500	Molecular Function: nucleic acid binding (GO:0003676);; Cellular Component: mitochondrion (GO:0005739);;	--	--	Os01g0280200 [Oryza sativa Japonica Group]
Novel.101	LNC1613	Os07g0297400	Cellular Component: integral component of membrane (GO:0016021);;	--	--	hypothetical protein OsJ_09028 [Oryza sativa Japonica Group]
Novel.101	LNC1613	Os12g0203900	--	--	--	hypothetical protein [Oryza sativa Japonica Group]
Novel.101	LNC1613	Os07g0158900	--	--	F-box/FBD/LRR-repeat protein At1g13570 GN=At1g13570 OS=Arabidopsis thaliana (Mouse-ear cress) PE=2 SV=1	Os07g0158900 [Oryza sativa Japonica Group]
Novel.101	LNC1613	Os07g0641800	--	--	--	Os07g0641800 [Oryza sativa Japonica Group]
Novel.101	LNC1613	Os01g0544700	--	--	--	hypothetical protein OsJ_01655 [Oryza sativa Japonica Group]
Novel.101	LNC6474	Os04g0190000	Molecular Function: D-arabinono-1,4-lactone oxidase activity (GO:0003885);; Cellular Component: mitochondrion (GO:0005739);; Cellular Component: membrane (GO:0016020);; Molecular Function: flavin adenine dinucleotide binding (GO:0050660);; Biological Process: oxidation-reduction process (GO:0055114);;	--	Zinc finger A20 domain-containing stress-associated protein 18 GN=SAP18 OS=Oryza sativa subsp. japonica (Rice) PE=2 SV=1	Os04g0190000 [Oryza sativa Japonica Group]
Novel.101	LNC6474	Os03g0347900	Molecular Function: magnesium ion binding (GO:0000287);; Biological Process: metabolic process (GO:0008152);; Molecular Function: terpene synthase activity (GO:0010333);; Molecular Function: ADP binding (GO:0043531);;	--	Germacrene C/D synthase GN=TPS1 OS=Valeriana officinalis (Valerian) PE=1 SV=1	hypothetical protein OsJ_10829 [Oryza sativa Japonica Group]
Novel.101	LNC6474	Os05g0121100	Cellular Component: mitochondrion (GO:0005739);; Cellular Component: integral component of membrane (GO:0016021);;	--	--	hypothetical protein [Oryza sativa]
Novel.101	LNC6474	Os04g0190000	Molecular Function: D-arabinono-1,4-lactone oxidase activity (GO:0003885);; Cellular Component: mitochondrion (GO:0005739);; Cellular Component: membrane (GO:0016020);; Molecular Function: flavin adenine dinucleotide binding (GO:0050660);; Biological Process: oxidation-reduction process (GO:0055114);;	--	Zinc finger A20 domain-containing stress-associated protein 18 GN=SAP18 OS=Oryza sativa subsp. japonica (Rice) PE=2 SV=1	Os04g0190000 [Oryza sativa Japonica Group]
Novel.101	LNC6474	Os08g0215300	--	--	--	Os08g0215300 [Oryza sativa Japonica Group]
Novel.101	LNC6474	Os02g0653300	Cellular Component: mitochondrion (GO:0005739);; Cellular Component: integral component of membrane (GO:0016021);;	--	--	Os02g0653300 [Oryza sativa Japonica Group]
Novel.101	LNC6474	Os05g0501400	Molecular Function: protein serine/threonine kinase activity (GO:0004674);; Molecular Function: ATP binding (GO:0005524);; Cellular Component: plasma membrane (GO:0005886);; Biological Process: protein phosphorylation (GO:0006468);; Biological Process: defense response (GO:0006952);; Cellular Component: plasmodesma (GO:0009506);; Cellular Component: integral component of membrane (GO:0016021);; B…	--	Receptor-like serine/threonine-protein kinase SD1-8 (Precursor) GN=T6K22.110 OS=Arabidopsis thaliana (Mouse-ear cress) PE=1 SV=1	Os05g0501400 [Oryza sativa Japonica Group]
Novel.101	LNC6474	Os02g0496500	Molecular Function: catalytic activity (GO:0003824);; Cellular Component: mitochondrion (GO:0005739);; Biological Process: DNA repair (GO:0006281);; Molecular Function: 4 iron, 4 sulfur cluster binding (GO:0051539);;	--	Protein ROS1 GN=F1O11.12 OS=Arabidopsis thaliana (Mouse-ear cress) PE=1 SV=2	Os02g0496500 [Oryza sativa Japonica Group]
Novel.101	LNC6474	Os09g0566075	Molecular Function: chorismate mutase activity (GO:0004106);; Molecular Function: prephenate dehydratase activity (GO:0004664);; Biological Process: L-phenylalanine biosynthetic process (GO:0009094);; Cellular Component: chloroplast stroma (GO:0009570);; Molecular Function: amino acid binding (GO:0016597);; Molecular Function: arogenate dehydratase activity (GO:0047769);;	--	Arogenate dehydratase/prephenate dehydratase 6, chloroplastic (Precursor) GN=T23G18.10 OS=Arabidopsis thaliana (Mouse-ear cress) PE=1 SV=1	Os09g0566000 [Oryza sativa Japonica Group]
Novel.101	LNC6474	Os10g0435400	Cellular Component: plastid (GO:0009536);;	--	BTB/POZ and MATH domain-containing protein 1 GN=BPM1 OS=Arabidopsis thaliana (Mouse-ear cress) PE=1 SV=1	Os10g0435400 [Oryza sativa Japonica Group]
Novel.101	LNC6474	Os10g0370400	Molecular Function: ATP binding (GO:0005524);; Biological Process: apoptotic process (GO:0006915);; Biological Process: defense response (GO:0006952);; Molecular Function: ADP binding (GO:0043531);;	--	Disease resistance protein RPP13 GN=RPP13 OS=Arabidopsis thaliana (Mouse-ear cress) PE=2 SV=2	Putative disease resistance gene [Oryza sativa Japonica Group]
Novel.101	LNC6474	Os10g0124100	--	--	--	expressed protein [Oryza sativa Japonica Group]
Novel.101	LNC6474	Os07g0205500	Cellular Component: integral component of membrane (GO:0016021);;	--	--	Os07g0205500 [Oryza sativa Japonica Group]
Novel.101	LNC6474	Os07g0597400	Cellular Component: membrane (GO:0016020);;	--	--	hypothetical protein [Oryza sativa Japonica Group]
Novel.101	LNC6474	Os05g0490400	Cellular Component: integral component of membrane (GO:0016021);;	--	--	Os05g0490400 [Oryza sativa Japonica Group]
Novel.101	LNC6474	Os06g0150600	Molecular Function: transferase activity, transferring acyl groups other than amino-acyl groups (GO:0016747);;	--	Rosmarinate synthase GN=RAS OS=Plectranthus scutellarioides (Coleus) PE=1 SV=1	Os06g0150550 [Oryza sativa Japonica Group]
Novel.101	LNC6474	Os05g0208500	Biological Process: response to light stimulus (GO:0009416);; Biological Process: gibberellin catabolic process (GO:0045487);; Molecular Function: metal ion binding (GO:0046872);; Molecular Function: C-19 gibberellin 2-beta-dioxygenase activity (GO:0052634);; Biological Process: oxidation-reduction process (GO:0055114);;	--	--	Os05g0208500 [Oryza sativa Japonica Group]
Novel.101	LNC6474	Os11g0175400	Molecular Function: glycopeptide alpha-N-acetylgalactosaminidase activity (GO:0033926);;	--	Cytosolic invertase 1 {ECO:0000303|PubMed:18317796} OS=Oryza sativa subsp. japonica (Rice) PE=1 SV=1	Neutral/alkaline invertase, putative, expressed [Oryza sativa Japonica Group]
Novel.101	LNC6474	Os08g0480200	Molecular Function: GTPase activity (GO:0003924);; Molecular Function: signal recognition particle binding (GO:0005047);; Molecular Function: iron ion binding (GO:0005506);; Molecular Function: GTP binding (GO:0005525);; Cellular Component: signal recognition particle receptor complex (GO:0005785);; Biological Process: SRP-dependent cotranslational protein targeting to membrane (GO:0006614);; Cel…	--	Protein SRG1 GN=SRG1 OS=Arabidopsis thaliana (Mouse-ear cress) PE=2 SV=1	Os08g0480200 [Oryza sativa Japonica Group]
Novel.101	LNC6474	Os03g0773700	Molecular Function: protein kinase activity (GO:0004672);; Molecular Function: ATP binding (GO:0005524);; Cellular Component: plasma membrane (GO:0005886);; Biological Process: protein phosphorylation (GO:0006468);; Biological Process: regulation of meristem growth (GO:0010075);; Cellular Component: integral component of membrane (GO:0016021);; Molecular Function: receptor serine/threonine kinase…	--	Leucine-rich repeat receptor-like serine/threonine-protein kinase BAM1 (Precursor) GN=BAM1 OS=Arabidopsis thaliana (Mouse-ear cress) PE=1 SV=1	putative receptor-like protein kinase 1 [Oryza sativa Japonica Group]
Novel.101	LNC6474	Os05g0542500	--	--	Late embryogenesis abundant protein, group 3 OS=Oryza sativa subsp. japonica (Rice) PE=2 SV=1	Os05g0542500 [Oryza sativa Japonica Group]
Novel.101	LNC6474	Os03g0828800	Molecular Function: protein serine/threonine kinase activity (GO:0004674);; Molecular Function: ATP binding (GO:0005524);; Cellular Component: plasma membrane (GO:0005886);; Biological Process: protein phosphorylation (GO:0006468);; Cellular Component: integral component of membrane (GO:0016021);; Molecular Function: carbohydrate binding (GO:0030246);;	--	G-type lectin S-receptor-like serine/threonine-protein kinase RLK1 (Precursor) GN=RLK1 OS=Arabidopsis thaliana (Mouse-ear cress) PE=2 SV=2	Os03g0828800 [Oryza sativa Japonica Group]
Novel.101	LNC6474	Os07g0133500	--	--	--	Os07g0133500 [Oryza sativa Japonica Group]
Novel.101	LNC6474	Os08g0266400	Cellular Component: integral component of membrane (GO:0016021);;	--	Probable LRR receptor-like serine/threonine-protein kinase At4g08850 (Precursor) GN=At4g08850 OS=Arabidopsis thaliana (Mouse-ear cress) PE=2 SV=3	Os08g0266400 [Oryza sativa Japonica Group]
Novel.101	LNC6474	Os05g0162500	Molecular Function: protein serine/threonine kinase activity (GO:0004674);; Molecular Function: ATP binding (GO:0005524);; Cellular Component: mitochondrion (GO:0005739);; Biological Process: protein phosphorylation (GO:0006468);; Cellular Component: integral component of membrane (GO:0016021);;	--	Receptor-like protein kinase HERK 1 (Precursor) OS=Arabidopsis thaliana (Mouse-ear cress) PE=1 SV=1	putative receptor-like protein kinase [Oryza sativa Japonica Group]
Novel.101	LNC6474	Os01g0762400	Molecular Function: nutrient reservoir activity (GO:0045735);;	--	Glutelin type-A 1 basic chain (Precursor) OS=Oryza sativa subsp. japonica (Rice) PE=1 SV=2	glutelin [Oryza sativa]
Novel.101	LNC6474	Os07g0624100	Molecular Function: RNA polymerase II regulatory region sequence-specific DNA binding (GO:0000977);; Molecular Function: DNA binding transcription factor activity (GO:0003700);; Cellular Component: nucleus (GO:0005634);; Biological Process: regulation of transcription by RNA polymerase II (GO:0006357);; Cellular Component: plastid (GO:0009536);; Molecular Function: protein dimerization activity (…	--	Zinc finger BED domain-containing protein RICESLEEPER 2 OS=Oryza sativa subsp. japonica (Rice) PE=2 SV=1	Os07g0624100 [Oryza sativa Japonica Group]
Novel.101	LNC6474	Os06g0104300	Molecular Function: copper ion binding (GO:0005507);; Cellular Component: plant-type cell wall (GO:0009505);; Cellular Component: plasmodesma (GO:0009506);; Molecular Function: oxidoreductase activity, oxidizing metal ions (GO:0016722);;	--	Monocopper oxidase-like protein SKU5 (Precursor) GN=SKU5 OS=Arabidopsis thaliana (Mouse-ear cress) PE=1 SV=1	Os06g0104300 [Oryza sativa Japonica Group]
Novel.101	LNC6474	Os03g0822100	Molecular Function: RNA polymerase II regulatory region sequence-specific DNA binding (GO:0000977);; Molecular Function: DNA binding transcription factor activity (GO:0003700);; Cellular Component: nucleus (GO:0005634);; Biological Process: regulation of transcription by RNA polymerase II (GO:0006357);; Cellular Component: plastid (GO:0009536);; Molecular Function: protein dimerization activity (…	--	Zinc finger BED domain-containing protein RICESLEEPER 2 OS=Oryza sativa subsp. japonica (Rice) PE=2 SV=1	Os07g0624100 [Oryza sativa Japonica Group]
Novel.101	LNC6474	Os01g0719300	Cellular Component: integral component of plasma membrane (GO:0005887);; Biological Process: sulfate transport (GO:0008272);; Molecular Function: sulfate transmembrane transporter activity (GO:0015116);; Biological Process: transmembrane transport (GO:0055085);;	K17471|9.60852e-143|osa:4324697|Os01g0719300; K17471 sulfate transporter 3 (A)	Sulfate transporter 3.1 OS=Arabidopsis thaliana (Mouse-ear cress) PE=2 SV=1	hypothetical protein OsI_03536 [Oryza sativa Indica Group]
Novel.101	LNC6474	Os11g0474400	--	--	--	Os11g0474400 [Oryza sativa Japonica Group]
Novel.101	LNC6474	Os02g0450000	Molecular Function: nucleic acid binding (GO:0003676);;	--	--	Os02g0450000 [Oryza sativa Japonica Group]
Novel.101	LNC6474	Os02g0280700	Molecular Function: iron ion binding (GO:0005506);; Molecular Function: methyltransferase activity (GO:0008168);; Biological Process: methylation (GO:0032259);; Molecular Function: dioxygenase activity (GO:0051213);; Biological Process: oxidation-reduction process (GO:0055114);;	--	Codeine O-demethylase GN=CODM OS=Papaver somniferum (Opium poppy) PE=1 SV=1	Os02g0280700 [Oryza sativa Japonica Group]
Novel.101	LNC6474	Os02g0153000	--	--	--	hypothetical protein OsJ_05412 [Oryza sativa Japonica Group]
Novel.101	LNC6474	Os02g0628100	Cellular Component: nucleus (GO:0005634);; Cellular Component: cytosol (GO:0005829);; Cellular Component: plastid (GO:0009536);; Biological Process: cytokinin biosynthetic process (GO:0009691);; Molecular Function: hydrolase activity, hydrolyzing N-glycosyl compounds (GO:0016799);;	--	Probable cytokinin riboside 5&apos;-monophosphate phosphoribohydrolase LOGL2 GN=OsJ_07599 OS=Oryza sativa subsp. japonica (Rice) PE=3 SV=1	hypothetical protein OsI_08151 [Oryza sativa Indica Group]
Novel.101	LNC6474	Os01g0955100	Molecular Function: calcium ion binding (GO:0005509);;	K13448|4.09913e-108|dosa:Os01t0955100-01|Os01g0955100; Similar to Calmodulin-like protein (Fragment).; K13448 calcium-binding protein CML (A)	Probable calcium-binding protein CML31 GN=B1139B11.15 OS=Oryza sativa subsp. japonica (Rice) PE=2 SV=1	Os01g0955100 [Oryza sativa Japonica Group]
Novel.101	LNC6474	Os04g0416100	Molecular Function: DNA binding (GO:0003677);; Molecular Function: DNA binding transcription factor activity (GO:0003700);; Cellular Component: nucleus (GO:0005634);; Cellular Component: transcription factor complex (GO:0005667);; Cellular Component: mitochondrion (GO:0005739);; Biological Process: regulation of transcription, DNA-templated (GO:0006355);;	K06620|5.23119e-39|obr:102709641|transcription factor E2FA-like; K06620 transcription factor E2F3 (A)	Transcription factor E2FB GN=E2FB OS=Arabidopsis thaliana (Mouse-ear cress) PE=1 SV=1	OSIGBa0092M08.5 [Oryza sativa Indica Group]
Novel.101	LNC6474	Os08g0290000	--	--	Pentatricopeptide repeat-containing protein At4g19440, chloroplastic (Precursor) GN=At4g19440 OS=Arabidopsis thaliana (Mouse-ear cress) PE=2 SV=2	Os08g0290000 [Oryza sativa Japonica Group]
Novel.101	LNC6474	Os02g0599150	Molecular Function: protein serine/threonine phosphatase activity (GO:0004722);; Biological Process: protein dephosphorylation (GO:0006470);; Cellular Component: integral component of membrane (GO:0016021);; Molecular Function: metal ion binding (GO:0046872);;	K14803|2.58669e-117|dosa:Os02t0599150-01|Os02g0599150; Hypothetical conserved gene.; K14803 protein phosphatase 2C homolog 2/3 [EC:3.1.3.16] (A)	Probable protein phosphatase 2C 16 OS=Oryza sativa subsp. japonica (Rice) PE=2 SV=1	RecName: Full=Probable protein phosphatase 2C 16; Short=OsPP2C16 [Oryza sativa Japonica Group]
Novel.101	LNC6474	Os02g0599151	Cellular Component: proteasome complex (GO:0000502);; Molecular Function: protein serine/threonine phosphatase activity (GO:0004722);; Biological Process: protein dephosphorylation (GO:0006470);; Biological Process: proteasome-mediated ubiquitin-dependent protein catabolic process (GO:0043161);; Molecular Function: metal ion binding (GO:0046872);;	K14803|1.47634e-113|dosa:Os02t0599151-00|Os02g0599151; Probable protein phosphatase 2C 17.; K14803 protein phosphatase 2C homolog 2/3 [EC:3.1.3.16] (A)	Probable protein phosphatase 2C 17 (Precursor) GN=OSJNBa0038P01.32 OS=Oryza sativa subsp. japonica (Rice) PE=2 SV=1	hypothetical protein OsJ_07394 [Oryza sativa Japonica Group]
Novel.101	LNC6474	Os10g0558600	Cellular Component: mitochondrion (GO:0005739);; Molecular Function: zinc ion binding (GO:0008270);;	--	Pentatricopeptide repeat-containing protein At3g02330 OS=Arabidopsis thaliana (Mouse-ear cress) PE=2 SV=2	putative PPR repeat protein [Oryza sativa Japonica Group]
Novel.101	LNC6474	Os01g0862500	Molecular Function: nucleic acid binding (GO:0003676);; Cellular Component: mitochondrion (GO:0005739);;	--	--	Os01g0280200 [Oryza sativa Japonica Group]
Novel.101	LNC6474	Os07g0297400	Cellular Component: integral component of membrane (GO:0016021);;	--	--	hypothetical protein OsJ_09028 [Oryza sativa Japonica Group]
Novel.101	LNC6474	Os12g0203900	--	--	--	hypothetical protein [Oryza sativa Japonica Group]
Novel.101	LNC6474	Os07g0158900	--	--	F-box/FBD/LRR-repeat protein At1g13570 GN=At1g13570 OS=Arabidopsis thaliana (Mouse-ear cress) PE=2 SV=1	Os07g0158900 [Oryza sativa Japonica Group]
Novel.101	LNC6474	Os07g0641800	--	--	--	Os07g0641800 [Oryza sativa Japonica Group]
Novel.101	LNC6474	Os01g0544700	--	--	--	hypothetical protein OsJ_01655 [Oryza sativa Japonica Group]
Novel.101	LNC1608	Os04g0190000	Molecular Function: D-arabinono-1,4-lactone oxidase activity (GO:0003885);; Cellular Component: mitochondrion (GO:0005739);; Cellular Component: membrane (GO:0016020);; Molecular Function: flavin adenine dinucleotide binding (GO:0050660);; Biological Process: oxidation-reduction process (GO:0055114);;	--	Zinc finger A20 domain-containing stress-associated protein 18 GN=SAP18 OS=Oryza sativa subsp. japonica (Rice) PE=2 SV=1	Os04g0190000 [Oryza sativa Japonica Group]
Novel.101	LNC1608	Os03g0347900	Molecular Function: magnesium ion binding (GO:0000287);; Biological Process: metabolic process (GO:0008152);; Molecular Function: terpene synthase activity (GO:0010333);; Molecular Function: ADP binding (GO:0043531);;	--	Germacrene C/D synthase GN=TPS1 OS=Valeriana officinalis (Valerian) PE=1 SV=1	hypothetical protein OsJ_10829 [Oryza sativa Japonica Group]
Novel.101	LNC1608	Os05g0121100	Cellular Component: mitochondrion (GO:0005739);; Cellular Component: integral component of membrane (GO:0016021);;	--	--	hypothetical protein [Oryza sativa]
Novel.101	LNC1608	Os04g0190000	Molecular Function: D-arabinono-1,4-lactone oxidase activity (GO:0003885);; Cellular Component: mitochondrion (GO:0005739);; Cellular Component: membrane (GO:0016020);; Molecular Function: flavin adenine dinucleotide binding (GO:0050660);; Biological Process: oxidation-reduction process (GO:0055114);;	--	Zinc finger A20 domain-containing stress-associated protein 18 GN=SAP18 OS=Oryza sativa subsp. japonica (Rice) PE=2 SV=1	Os04g0190000 [Oryza sativa Japonica Group]
Novel.101	LNC1608	Os08g0215300	--	--	--	Os08g0215300 [Oryza sativa Japonica Group]
Novel.101	LNC1608	Os02g0653300	Cellular Component: mitochondrion (GO:0005739);; Cellular Component: integral component of membrane (GO:0016021);;	--	--	Os02g0653300 [Oryza sativa Japonica Group]
Novel.101	LNC1608	Os05g0501400	Molecular Function: protein serine/threonine kinase activity (GO:0004674);; Molecular Function: ATP binding (GO:0005524);; Cellular Component: plasma membrane (GO:0005886);; Biological Process: protein phosphorylation (GO:0006468);; Biological Process: defense response (GO:0006952);; Cellular Component: plasmodesma (GO:0009506);; Cellular Component: integral component of membrane (GO:0016021);; B…	--	Receptor-like serine/threonine-protein kinase SD1-8 (Precursor) GN=T6K22.110 OS=Arabidopsis thaliana (Mouse-ear cress) PE=1 SV=1	Os05g0501400 [Oryza sativa Japonica Group]
Novel.101	LNC1608	Os02g0496500	Molecular Function: catalytic activity (GO:0003824);; Cellular Component: mitochondrion (GO:0005739);; Biological Process: DNA repair (GO:0006281);; Molecular Function: 4 iron, 4 sulfur cluster binding (GO:0051539);;	--	Protein ROS1 GN=F1O11.12 OS=Arabidopsis thaliana (Mouse-ear cress) PE=1 SV=2	Os02g0496500 [Oryza sativa Japonica Group]
Novel.101	LNC1608	Os09g0566075	Molecular Function: chorismate mutase activity (GO:0004106);; Molecular Function: prephenate dehydratase activity (GO:0004664);; Biological Process: L-phenylalanine biosynthetic process (GO:0009094);; Cellular Component: chloroplast stroma (GO:0009570);; Molecular Function: amino acid binding (GO:0016597);; Molecular Function: arogenate dehydratase activity (GO:0047769);;	--	Arogenate dehydratase/prephenate dehydratase 6, chloroplastic (Precursor) GN=T23G18.10 OS=Arabidopsis thaliana (Mouse-ear cress) PE=1 SV=1	Os09g0566000 [Oryza sativa Japonica Group]
Novel.101	LNC1608	Os10g0435400	Cellular Component: plastid (GO:0009536);;	--	BTB/POZ and MATH domain-containing protein 1 GN=BPM1 OS=Arabidopsis thaliana (Mouse-ear cress) PE=1 SV=1	Os10g0435400 [Oryza sativa Japonica Group]
Novel.101	LNC1608	Os10g0370400	Molecular Function: ATP binding (GO:0005524);; Biological Process: apoptotic process (GO:0006915);; Biological Process: defense response (GO:0006952);; Molecular Function: ADP binding (GO:0043531);;	--	Disease resistance protein RPP13 GN=RPP13 OS=Arabidopsis thaliana (Mouse-ear cress) PE=2 SV=2	Putative disease resistance gene [Oryza sativa Japonica Group]
Novel.101	LNC1608	Os10g0124100	--	--	--	expressed protein [Oryza sativa Japonica Group]
Novel.101	LNC1608	Os07g0205500	Cellular Component: integral component of membrane (GO:0016021);;	--	--	Os07g0205500 [Oryza sativa Japonica Group]
Novel.101	LNC1608	Os07g0597400	Cellular Component: membrane (GO:0016020);;	--	--	hypothetical protein [Oryza sativa Japonica Group]
Novel.101	LNC1608	Os05g0490400	Cellular Component: integral component of membrane (GO:0016021);;	--	--	Os05g0490400 [Oryza sativa Japonica Group]
Novel.101	LNC1608	Os06g0150600	Molecular Function: transferase activity, transferring acyl groups other than amino-acyl groups (GO:0016747);;	--	Rosmarinate synthase GN=RAS OS=Plectranthus scutellarioides (Coleus) PE=1 SV=1	Os06g0150550 [Oryza sativa Japonica Group]
Novel.101	LNC1608	Os05g0208500	Biological Process: response to light stimulus (GO:0009416);; Biological Process: gibberellin catabolic process (GO:0045487);; Molecular Function: metal ion binding (GO:0046872);; Molecular Function: C-19 gibberellin 2-beta-dioxygenase activity (GO:0052634);; Biological Process: oxidation-reduction process (GO:0055114);;	--	--	Os05g0208500 [Oryza sativa Japonica Group]
Novel.101	LNC1608	Os11g0175400	Molecular Function: glycopeptide alpha-N-acetylgalactosaminidase activity (GO:0033926);;	--	Cytosolic invertase 1 {ECO:0000303|PubMed:18317796} OS=Oryza sativa subsp. japonica (Rice) PE=1 SV=1	Neutral/alkaline invertase, putative, expressed [Oryza sativa Japonica Group]
Novel.101	LNC1608	Os08g0480200	Molecular Function: GTPase activity (GO:0003924);; Molecular Function: signal recognition particle binding (GO:0005047);; Molecular Function: iron ion binding (GO:0005506);; Molecular Function: GTP binding (GO:0005525);; Cellular Component: signal recognition particle receptor complex (GO:0005785);; Biological Process: SRP-dependent cotranslational protein targeting to membrane (GO:0006614);; Cel…	--	Protein SRG1 GN=SRG1 OS=Arabidopsis thaliana (Mouse-ear cress) PE=2 SV=1	Os08g0480200 [Oryza sativa Japonica Group]
Novel.101	LNC1608	Os03g0773700	Molecular Function: protein kinase activity (GO:0004672);; Molecular Function: ATP binding (GO:0005524);; Cellular Component: plasma membrane (GO:0005886);; Biological Process: protein phosphorylation (GO:0006468);; Biological Process: regulation of meristem growth (GO:0010075);; Cellular Component: integral component of membrane (GO:0016021);; Molecular Function: receptor serine/threonine kinase…	--	Leucine-rich repeat receptor-like serine/threonine-protein kinase BAM1 (Precursor) GN=BAM1 OS=Arabidopsis thaliana (Mouse-ear cress) PE=1 SV=1	putative receptor-like protein kinase 1 [Oryza sativa Japonica Group]
Novel.101	LNC1608	Os05g0542500	--	--	Late embryogenesis abundant protein, group 3 OS=Oryza sativa subsp. japonica (Rice) PE=2 SV=1	Os05g0542500 [Oryza sativa Japonica Group]
Novel.101	LNC1608	Os03g0828800	Molecular Function: protein serine/threonine kinase activity (GO:0004674);; Molecular Function: ATP binding (GO:0005524);; Cellular Component: plasma membrane (GO:0005886);; Biological Process: protein phosphorylation (GO:0006468);; Cellular Component: integral component of membrane (GO:0016021);; Molecular Function: carbohydrate binding (GO:0030246);;	--	G-type lectin S-receptor-like serine/threonine-protein kinase RLK1 (Precursor) GN=RLK1 OS=Arabidopsis thaliana (Mouse-ear cress) PE=2 SV=2	Os03g0828800 [Oryza sativa Japonica Group]
Novel.101	LNC1608	Os07g0133500	--	--	--	Os07g0133500 [Oryza sativa Japonica Group]
Novel.101	LNC1608	Os08g0266400	Cellular Component: integral component of membrane (GO:0016021);;	--	Probable LRR receptor-like serine/threonine-protein kinase At4g08850 (Precursor) GN=At4g08850 OS=Arabidopsis thaliana (Mouse-ear cress) PE=2 SV=3	Os08g0266400 [Oryza sativa Japonica Group]
Novel.101	LNC1608	Os05g0162500	Molecular Function: protein serine/threonine kinase activity (GO:0004674);; Molecular Function: ATP binding (GO:0005524);; Cellular Component: mitochondrion (GO:0005739);; Biological Process: protein phosphorylation (GO:0006468);; Cellular Component: integral component of membrane (GO:0016021);;	--	Receptor-like protein kinase HERK 1 (Precursor) OS=Arabidopsis thaliana (Mouse-ear cress) PE=1 SV=1	putative receptor-like protein kinase [Oryza sativa Japonica Group]
Novel.101	LNC1608	Os01g0762400	Molecular Function: nutrient reservoir activity (GO:0045735);;	--	Glutelin type-A 1 basic chain (Precursor) OS=Oryza sativa subsp. japonica (Rice) PE=1 SV=2	glutelin [Oryza sativa]
Novel.101	LNC1608	Os07g0624100	Molecular Function: RNA polymerase II regulatory region sequence-specific DNA binding (GO:0000977);; Molecular Function: DNA binding transcription factor activity (GO:0003700);; Cellular Component: nucleus (GO:0005634);; Biological Process: regulation of transcription by RNA polymerase II (GO:0006357);; Cellular Component: plastid (GO:0009536);; Molecular Function: protein dimerization activity (…	--	Zinc finger BED domain-containing protein RICESLEEPER 2 OS=Oryza sativa subsp. japonica (Rice) PE=2 SV=1	Os07g0624100 [Oryza sativa Japonica Group]
Novel.101	LNC1608	Os06g0104300	Molecular Function: copper ion binding (GO:0005507);; Cellular Component: plant-type cell wall (GO:0009505);; Cellular Component: plasmodesma (GO:0009506);; Molecular Function: oxidoreductase activity, oxidizing metal ions (GO:0016722);;	--	Monocopper oxidase-like protein SKU5 (Precursor) GN=SKU5 OS=Arabidopsis thaliana (Mouse-ear cress) PE=1 SV=1	Os06g0104300 [Oryza sativa Japonica Group]
Novel.101	LNC1608	Os03g0822100	Molecular Function: RNA polymerase II regulatory region sequence-specific DNA binding (GO:0000977);; Molecular Function: DNA binding transcription factor activity (GO:0003700);; Cellular Component: nucleus (GO:0005634);; Biological Process: regulation of transcription by RNA polymerase II (GO:0006357);; Cellular Component: plastid (GO:0009536);; Molecular Function: protein dimerization activity (…	--	Zinc finger BED domain-containing protein RICESLEEPER 2 OS=Oryza sativa subsp. japonica (Rice) PE=2 SV=1	Os07g0624100 [Oryza sativa Japonica Group]
Novel.101	LNC1608	Os01g0719300	Cellular Component: integral component of plasma membrane (GO:0005887);; Biological Process: sulfate transport (GO:0008272);; Molecular Function: sulfate transmembrane transporter activity (GO:0015116);; Biological Process: transmembrane transport (GO:0055085);;	K17471|9.60852e-143|osa:4324697|Os01g0719300; K17471 sulfate transporter 3 (A)	Sulfate transporter 3.1 OS=Arabidopsis thaliana (Mouse-ear cress) PE=2 SV=1	hypothetical protein OsI_03536 [Oryza sativa Indica Group]
Novel.101	LNC1608	Os11g0474400	--	--	--	Os11g0474400 [Oryza sativa Japonica Group]
Novel.101	LNC1608	Os02g0450000	Molecular Function: nucleic acid binding (GO:0003676);;	--	--	Os02g0450000 [Oryza sativa Japonica Group]
Novel.101	LNC1608	Os02g0280700	Molecular Function: iron ion binding (GO:0005506);; Molecular Function: methyltransferase activity (GO:0008168);; Biological Process: methylation (GO:0032259);; Molecular Function: dioxygenase activity (GO:0051213);; Biological Process: oxidation-reduction process (GO:0055114);;	--	Codeine O-demethylase GN=CODM OS=Papaver somniferum (Opium poppy) PE=1 SV=1	Os02g0280700 [Oryza sativa Japonica Group]
Novel.101	LNC1608	Os02g0153000	--	--	--	hypothetical protein OsJ_05412 [Oryza sativa Japonica Group]
Novel.101	LNC1608	Os02g0628100	Cellular Component: nucleus (GO:0005634);; Cellular Component: cytosol (GO:0005829);; Cellular Component: plastid (GO:0009536);; Biological Process: cytokinin biosynthetic process (GO:0009691);; Molecular Function: hydrolase activity, hydrolyzing N-glycosyl compounds (GO:0016799);;	--	Probable cytokinin riboside 5&apos;-monophosphate phosphoribohydrolase LOGL2 GN=OsJ_07599 OS=Oryza sativa subsp. japonica (Rice) PE=3 SV=1	hypothetical protein OsI_08151 [Oryza sativa Indica Group]
Novel.101	LNC1608	Os01g0955100	Molecular Function: calcium ion binding (GO:0005509);;	K13448|4.09913e-108|dosa:Os01t0955100-01|Os01g0955100; Similar to Calmodulin-like protein (Fragment).; K13448 calcium-binding protein CML (A)	Probable calcium-binding protein CML31 GN=B1139B11.15 OS=Oryza sativa subsp. japonica (Rice) PE=2 SV=1	Os01g0955100 [Oryza sativa Japonica Group]
Novel.101	LNC1608	Os04g0416100	Molecular Function: DNA binding (GO:0003677);; Molecular Function: DNA binding transcription factor activity (GO:0003700);; Cellular Component: nucleus (GO:0005634);; Cellular Component: transcription factor complex (GO:0005667);; Cellular Component: mitochondrion (GO:0005739);; Biological Process: regulation of transcription, DNA-templated (GO:0006355);;	K06620|5.23119e-39|obr:102709641|transcription factor E2FA-like; K06620 transcription factor E2F3 (A)	Transcription factor E2FB GN=E2FB OS=Arabidopsis thaliana (Mouse-ear cress) PE=1 SV=1	OSIGBa0092M08.5 [Oryza sativa Indica Group]
Novel.101	LNC1608	Os08g0290000	--	--	Pentatricopeptide repeat-containing protein At4g19440, chloroplastic (Precursor) GN=At4g19440 OS=Arabidopsis thaliana (Mouse-ear cress) PE=2 SV=2	Os08g0290000 [Oryza sativa Japonica Group]
Novel.101	LNC1608	Os02g0599150	Molecular Function: protein serine/threonine phosphatase activity (GO:0004722);; Biological Process: protein dephosphorylation (GO:0006470);; Cellular Component: integral component of membrane (GO:0016021);; Molecular Function: metal ion binding (GO:0046872);;	K14803|2.58669e-117|dosa:Os02t0599150-01|Os02g0599150; Hypothetical conserved gene.; K14803 protein phosphatase 2C homolog 2/3 [EC:3.1.3.16] (A)	Probable protein phosphatase 2C 16 OS=Oryza sativa subsp. japonica (Rice) PE=2 SV=1	RecName: Full=Probable protein phosphatase 2C 16; Short=OsPP2C16 [Oryza sativa Japonica Group]
Novel.101	LNC1608	Os02g0599151	Cellular Component: proteasome complex (GO:0000502);; Molecular Function: protein serine/threonine phosphatase activity (GO:0004722);; Biological Process: protein dephosphorylation (GO:0006470);; Biological Process: proteasome-mediated ubiquitin-dependent protein catabolic process (GO:0043161);; Molecular Function: metal ion binding (GO:0046872);;	K14803|1.47634e-113|dosa:Os02t0599151-00|Os02g0599151; Probable protein phosphatase 2C 17.; K14803 protein phosphatase 2C homolog 2/3 [EC:3.1.3.16] (A)	Probable protein phosphatase 2C 17 (Precursor) GN=OSJNBa0038P01.32 OS=Oryza sativa subsp. japonica (Rice) PE=2 SV=1	hypothetical protein OsJ_07394 [Oryza sativa Japonica Group]
Novel.101	LNC1608	Os10g0558600	Cellular Component: mitochondrion (GO:0005739);; Molecular Function: zinc ion binding (GO:0008270);;	--	Pentatricopeptide repeat-containing protein At3g02330 OS=Arabidopsis thaliana (Mouse-ear cress) PE=2 SV=2	putative PPR repeat protein [Oryza sativa Japonica Group]
Novel.101	LNC1608	Os01g0862500	Molecular Function: nucleic acid binding (GO:0003676);; Cellular Component: mitochondrion (GO:0005739);;	--	--	Os01g0280200 [Oryza sativa Japonica Group]
Novel.101	LNC1608	Os07g0297400	Cellular Component: integral component of membrane (GO:0016021);;	--	--	hypothetical protein OsJ_09028 [Oryza sativa Japonica Group]
Novel.101	LNC1608	Os12g0203900	--	--	--	hypothetical protein [Oryza sativa Japonica Group]
Novel.101	LNC1608	Os07g0158900	--	--	F-box/FBD/LRR-repeat protein At1g13570 GN=At1g13570 OS=Arabidopsis thaliana (Mouse-ear cress) PE=2 SV=1	Os07g0158900 [Oryza sativa Japonica Group]
Novel.101	LNC1608	Os07g0641800	--	--	--	Os07g0641800 [Oryza sativa Japonica Group]
Novel.101	LNC1608	Os01g0544700	--	--	--	hypothetical protein OsJ_01655 [Oryza sativa Japonica Group]
Novel.101	LNC0010	Os04g0190000	Molecular Function: D-arabinono-1,4-lactone oxidase activity (GO:0003885);; Cellular Component: mitochondrion (GO:0005739);; Cellular Component: membrane (GO:0016020);; Molecular Function: flavin adenine dinucleotide binding (GO:0050660);; Biological Process: oxidation-reduction process (GO:0055114);;	--	Zinc finger A20 domain-containing stress-associated protein 18 GN=SAP18 OS=Oryza sativa subsp. japonica (Rice) PE=2 SV=1	Os04g0190000 [Oryza sativa Japonica Group]
Novel.101	LNC0010	Os03g0347900	Molecular Function: magnesium ion binding (GO:0000287);; Biological Process: metabolic process (GO:0008152);; Molecular Function: terpene synthase activity (GO:0010333);; Molecular Function: ADP binding (GO:0043531);;	--	Germacrene C/D synthase GN=TPS1 OS=Valeriana officinalis (Valerian) PE=1 SV=1	hypothetical protein OsJ_10829 [Oryza sativa Japonica Group]
Novel.101	LNC0010	Os05g0121100	Cellular Component: mitochondrion (GO:0005739);; Cellular Component: integral component of membrane (GO:0016021);;	--	--	hypothetical protein [Oryza sativa]
Novel.101	LNC0010	Os04g0190000	Molecular Function: D-arabinono-1,4-lactone oxidase activity (GO:0003885);; Cellular Component: mitochondrion (GO:0005739);; Cellular Component: membrane (GO:0016020);; Molecular Function: flavin adenine dinucleotide binding (GO:0050660);; Biological Process: oxidation-reduction process (GO:0055114);;	--	Zinc finger A20 domain-containing stress-associated protein 18 GN=SAP18 OS=Oryza sativa subsp. japonica (Rice) PE=2 SV=1	Os04g0190000 [Oryza sativa Japonica Group]
Novel.101	LNC0010	Os08g0215300	--	--	--	Os08g0215300 [Oryza sativa Japonica Group]
Novel.101	LNC0010	Os02g0653300	Cellular Component: mitochondrion (GO:0005739);; Cellular Component: integral component of membrane (GO:0016021);;	--	--	Os02g0653300 [Oryza sativa Japonica Group]
Novel.101	LNC0010	Os05g0501400	Molecular Function: protein serine/threonine kinase activity (GO:0004674);; Molecular Function: ATP binding (GO:0005524);; Cellular Component: plasma membrane (GO:0005886);; Biological Process: protein phosphorylation (GO:0006468);; Biological Process: defense response (GO:0006952);; Cellular Component: plasmodesma (GO:0009506);; Cellular Component: integral component of membrane (GO:0016021);; B…	--	Receptor-like serine/threonine-protein kinase SD1-8 (Precursor) GN=T6K22.110 OS=Arabidopsis thaliana (Mouse-ear cress) PE=1 SV=1	Os05g0501400 [Oryza sativa Japonica Group]
Novel.101	LNC0010	Os02g0496500	Molecular Function: catalytic activity (GO:0003824);; Cellular Component: mitochondrion (GO:0005739);; Biological Process: DNA repair (GO:0006281);; Molecular Function: 4 iron, 4 sulfur cluster binding (GO:0051539);;	--	Protein ROS1 GN=F1O11.12 OS=Arabidopsis thaliana (Mouse-ear cress) PE=1 SV=2	Os02g0496500 [Oryza sativa Japonica Group]
Novel.101	LNC0010	Os09g0566075	Molecular Function: chorismate mutase activity (GO:0004106);; Molecular Function: prephenate dehydratase activity (GO:0004664);; Biological Process: L-phenylalanine biosynthetic process (GO:0009094);; Cellular Component: chloroplast stroma (GO:0009570);; Molecular Function: amino acid binding (GO:0016597);; Molecular Function: arogenate dehydratase activity (GO:0047769);;	--	Arogenate dehydratase/prephenate dehydratase 6, chloroplastic (Precursor) GN=T23G18.10 OS=Arabidopsis thaliana (Mouse-ear cress) PE=1 SV=1	Os09g0566000 [Oryza sativa Japonica Group]
Novel.101	LNC0010	Os10g0435400	Cellular Component: plastid (GO:0009536);;	--	BTB/POZ and MATH domain-containing protein 1 GN=BPM1 OS=Arabidopsis thaliana (Mouse-ear cress) PE=1 SV=1	Os10g0435400 [Oryza sativa Japonica Group]
Novel.101	LNC0010	Os10g0370400	Molecular Function: ATP binding (GO:0005524);; Biological Process: apoptotic process (GO:0006915);; Biological Process: defense response (GO:0006952);; Molecular Function: ADP binding (GO:0043531);;	--	Disease resistance protein RPP13 GN=RPP13 OS=Arabidopsis thaliana (Mouse-ear cress) PE=2 SV=2	Putative disease resistance gene [Oryza sativa Japonica Group]
Novel.101	LNC0010	Os10g0124100	--	--	--	expressed protein [Oryza sativa Japonica Group]
Novel.101	LNC0010	Os07g0205500	Cellular Component: integral component of membrane (GO:0016021);;	--	--	Os07g0205500 [Oryza sativa Japonica Group]
Novel.101	LNC0010	Os07g0597400	Cellular Component: membrane (GO:0016020);;	--	--	hypothetical protein [Oryza sativa Japonica Group]
Novel.101	LNC0010	Os05g0490400	Cellular Component: integral component of membrane (GO:0016021);;	--	--	Os05g0490400 [Oryza sativa Japonica Group]
Novel.101	LNC0010	Os06g0150600	Molecular Function: transferase activity, transferring acyl groups other than amino-acyl groups (GO:0016747);;	--	Rosmarinate synthase GN=RAS OS=Plectranthus scutellarioides (Coleus) PE=1 SV=1	Os06g0150550 [Oryza sativa Japonica Group]
Novel.101	LNC0010	Os05g0208500	Biological Process: response to light stimulus (GO:0009416);; Biological Process: gibberellin catabolic process (GO:0045487);; Molecular Function: metal ion binding (GO:0046872);; Molecular Function: C-19 gibberellin 2-beta-dioxygenase activity (GO:0052634);; Biological Process: oxidation-reduction process (GO:0055114);;	--	--	Os05g0208500 [Oryza sativa Japonica Group]
Novel.101	LNC0010	Os11g0175400	Molecular Function: glycopeptide alpha-N-acetylgalactosaminidase activity (GO:0033926);;	--	Cytosolic invertase 1 {ECO:0000303|PubMed:18317796} OS=Oryza sativa subsp. japonica (Rice) PE=1 SV=1	Neutral/alkaline invertase, putative, expressed [Oryza sativa Japonica Group]
Novel.101	LNC0010	Os08g0480200	Molecular Function: GTPase activity (GO:0003924);; Molecular Function: signal recognition particle binding (GO:0005047);; Molecular Function: iron ion binding (GO:0005506);; Molecular Function: GTP binding (GO:0005525);; Cellular Component: signal recognition particle receptor complex (GO:0005785);; Biological Process: SRP-dependent cotranslational protein targeting to membrane (GO:0006614);; Cel…	--	Protein SRG1 GN=SRG1 OS=Arabidopsis thaliana (Mouse-ear cress) PE=2 SV=1	Os08g0480200 [Oryza sativa Japonica Group]
Novel.101	LNC0010	Os03g0773700	Molecular Function: protein kinase activity (GO:0004672);; Molecular Function: ATP binding (GO:0005524);; Cellular Component: plasma membrane (GO:0005886);; Biological Process: protein phosphorylation (GO:0006468);; Biological Process: regulation of meristem growth (GO:0010075);; Cellular Component: integral component of membrane (GO:0016021);; Molecular Function: receptor serine/threonine kinase…	--	Leucine-rich repeat receptor-like serine/threonine-protein kinase BAM1 (Precursor) GN=BAM1 OS=Arabidopsis thaliana (Mouse-ear cress) PE=1 SV=1	putative receptor-like protein kinase 1 [Oryza sativa Japonica Group]
Novel.101	LNC0010	Os05g0542500	--	--	Late embryogenesis abundant protein, group 3 OS=Oryza sativa subsp. japonica (Rice) PE=2 SV=1	Os05g0542500 [Oryza sativa Japonica Group]
Novel.101	LNC0010	Os03g0828800	Molecular Function: protein serine/threonine kinase activity (GO:0004674);; Molecular Function: ATP binding (GO:0005524);; Cellular Component: plasma membrane (GO:0005886);; Biological Process: protein phosphorylation (GO:0006468);; Cellular Component: integral component of membrane (GO:0016021);; Molecular Function: carbohydrate binding (GO:0030246);;	--	G-type lectin S-receptor-like serine/threonine-protein kinase RLK1 (Precursor) GN=RLK1 OS=Arabidopsis thaliana (Mouse-ear cress) PE=2 SV=2	Os03g0828800 [Oryza sativa Japonica Group]
Novel.101	LNC0010	Os07g0133500	--	--	--	Os07g0133500 [Oryza sativa Japonica Group]
Novel.101	LNC0010	Os08g0266400	Cellular Component: integral component of membrane (GO:0016021);;	--	Probable LRR receptor-like serine/threonine-protein kinase At4g08850 (Precursor) GN=At4g08850 OS=Arabidopsis thaliana (Mouse-ear cress) PE=2 SV=3	Os08g0266400 [Oryza sativa Japonica Group]
Novel.101	LNC0010	Os05g0162500	Molecular Function: protein serine/threonine kinase activity (GO:0004674);; Molecular Function: ATP binding (GO:0005524);; Cellular Component: mitochondrion (GO:0005739);; Biological Process: protein phosphorylation (GO:0006468);; Cellular Component: integral component of membrane (GO:0016021);;	--	Receptor-like protein kinase HERK 1 (Precursor) OS=Arabidopsis thaliana (Mouse-ear cress) PE=1 SV=1	putative receptor-like protein kinase [Oryza sativa Japonica Group]
Novel.101	LNC0010	Os01g0762400	Molecular Function: nutrient reservoir activity (GO:0045735);;	--	Glutelin type-A 1 basic chain (Precursor) OS=Oryza sativa subsp. japonica (Rice) PE=1 SV=2	glutelin [Oryza sativa]
Novel.101	LNC0010	Os07g0624100	Molecular Function: RNA polymerase II regulatory region sequence-specific DNA binding (GO:0000977);; Molecular Function: DNA binding transcription factor activity (GO:0003700);; Cellular Component: nucleus (GO:0005634);; Biological Process: regulation of transcription by RNA polymerase II (GO:0006357);; Cellular Component: plastid (GO:0009536);; Molecular Function: protein dimerization activity (…	--	Zinc finger BED domain-containing protein RICESLEEPER 2 OS=Oryza sativa subsp. japonica (Rice) PE=2 SV=1	Os07g0624100 [Oryza sativa Japonica Group]
Novel.101	LNC0010	Os06g0104300	Molecular Function: copper ion binding (GO:0005507);; Cellular Component: plant-type cell wall (GO:0009505);; Cellular Component: plasmodesma (GO:0009506);; Molecular Function: oxidoreductase activity, oxidizing metal ions (GO:0016722);;	--	Monocopper oxidase-like protein SKU5 (Precursor) GN=SKU5 OS=Arabidopsis thaliana (Mouse-ear cress) PE=1 SV=1	Os06g0104300 [Oryza sativa Japonica Group]
Novel.101	LNC0010	Os03g0822100	Molecular Function: RNA polymerase II regulatory region sequence-specific DNA binding (GO:0000977);; Molecular Function: DNA binding transcription factor activity (GO:0003700);; Cellular Component: nucleus (GO:0005634);; Biological Process: regulation of transcription by RNA polymerase II (GO:0006357);; Cellular Component: plastid (GO:0009536);; Molecular Function: protein dimerization activity (…	--	Zinc finger BED domain-containing protein RICESLEEPER 2 OS=Oryza sativa subsp. japonica (Rice) PE=2 SV=1	Os07g0624100 [Oryza sativa Japonica Group]
Novel.101	LNC0010	Os01g0719300	Cellular Component: integral component of plasma membrane (GO:0005887);; Biological Process: sulfate transport (GO:0008272);; Molecular Function: sulfate transmembrane transporter activity (GO:0015116);; Biological Process: transmembrane transport (GO:0055085);;	K17471|9.60852e-143|osa:4324697|Os01g0719300; K17471 sulfate transporter 3 (A)	Sulfate transporter 3.1 OS=Arabidopsis thaliana (Mouse-ear cress) PE=2 SV=1	hypothetical protein OsI_03536 [Oryza sativa Indica Group]
Novel.101	LNC0010	Os11g0474400	--	--	--	Os11g0474400 [Oryza sativa Japonica Group]
Novel.101	LNC0010	Os02g0450000	Molecular Function: nucleic acid binding (GO:0003676);;	--	--	Os02g0450000 [Oryza sativa Japonica Group]
Novel.101	LNC0010	Os02g0280700	Molecular Function: iron ion binding (GO:0005506);; Molecular Function: methyltransferase activity (GO:0008168);; Biological Process: methylation (GO:0032259);; Molecular Function: dioxygenase activity (GO:0051213);; Biological Process: oxidation-reduction process (GO:0055114);;	--	Codeine O-demethylase GN=CODM OS=Papaver somniferum (Opium poppy) PE=1 SV=1	Os02g0280700 [Oryza sativa Japonica Group]
Novel.101	LNC0010	Os02g0153000	--	--	--	hypothetical protein OsJ_05412 [Oryza sativa Japonica Group]
Novel.101	LNC0010	Os02g0628100	Cellular Component: nucleus (GO:0005634);; Cellular Component: cytosol (GO:0005829);; Cellular Component: plastid (GO:0009536);; Biological Process: cytokinin biosynthetic process (GO:0009691);; Molecular Function: hydrolase activity, hydrolyzing N-glycosyl compounds (GO:0016799);;	--	Probable cytokinin riboside 5&apos;-monophosphate phosphoribohydrolase LOGL2 GN=OsJ_07599 OS=Oryza sativa subsp. japonica (Rice) PE=3 SV=1	hypothetical protein OsI_08151 [Oryza sativa Indica Group]
Novel.101	LNC0010	Os01g0955100	Molecular Function: calcium ion binding (GO:0005509);;	K13448|4.09913e-108|dosa:Os01t0955100-01|Os01g0955100; Similar to Calmodulin-like protein (Fragment).; K13448 calcium-binding protein CML (A)	Probable calcium-binding protein CML31 GN=B1139B11.15 OS=Oryza sativa subsp. japonica (Rice) PE=2 SV=1	Os01g0955100 [Oryza sativa Japonica Group]
Novel.101	LNC0010	Os04g0416100	Molecular Function: DNA binding (GO:0003677);; Molecular Function: DNA binding transcription factor activity (GO:0003700);; Cellular Component: nucleus (GO:0005634);; Cellular Component: transcription factor complex (GO:0005667);; Cellular Component: mitochondrion (GO:0005739);; Biological Process: regulation of transcription, DNA-templated (GO:0006355);;	K06620|5.23119e-39|obr:102709641|transcription factor E2FA-like; K06620 transcription factor E2F3 (A)	Transcription factor E2FB GN=E2FB OS=Arabidopsis thaliana (Mouse-ear cress) PE=1 SV=1	OSIGBa0092M08.5 [Oryza sativa Indica Group]
Novel.101	LNC0010	Os08g0290000	--	--	Pentatricopeptide repeat-containing protein At4g19440, chloroplastic (Precursor) GN=At4g19440 OS=Arabidopsis thaliana (Mouse-ear cress) PE=2 SV=2	Os08g0290000 [Oryza sativa Japonica Group]
Novel.101	LNC0010	Os02g0599150	Molecular Function: protein serine/threonine phosphatase activity (GO:0004722);; Biological Process: protein dephosphorylation (GO:0006470);; Cellular Component: integral component of membrane (GO:0016021);; Molecular Function: metal ion binding (GO:0046872);;	K14803|2.58669e-117|dosa:Os02t0599150-01|Os02g0599150; Hypothetical conserved gene.; K14803 protein phosphatase 2C homolog 2/3 [EC:3.1.3.16] (A)	Probable protein phosphatase 2C 16 OS=Oryza sativa subsp. japonica (Rice) PE=2 SV=1	RecName: Full=Probable protein phosphatase 2C 16; Short=OsPP2C16 [Oryza sativa Japonica Group]
Novel.101	LNC0010	Os02g0599151	Cellular Component: proteasome complex (GO:0000502);; Molecular Function: protein serine/threonine phosphatase activity (GO:0004722);; Biological Process: protein dephosphorylation (GO:0006470);; Biological Process: proteasome-mediated ubiquitin-dependent protein catabolic process (GO:0043161);; Molecular Function: metal ion binding (GO:0046872);;	K14803|1.47634e-113|dosa:Os02t0599151-00|Os02g0599151; Probable protein phosphatase 2C 17.; K14803 protein phosphatase 2C homolog 2/3 [EC:3.1.3.16] (A)	Probable protein phosphatase 2C 17 (Precursor) GN=OSJNBa0038P01.32 OS=Oryza sativa subsp. japonica (Rice) PE=2 SV=1	hypothetical protein OsJ_07394 [Oryza sativa Japonica Group]
Novel.101	LNC0010	Os10g0558600	Cellular Component: mitochondrion (GO:0005739);; Molecular Function: zinc ion binding (GO:0008270);;	--	Pentatricopeptide repeat-containing protein At3g02330 OS=Arabidopsis thaliana (Mouse-ear cress) PE=2 SV=2	putative PPR repeat protein [Oryza sativa Japonica Group]
Novel.101	LNC0010	Os01g0862500	Molecular Function: nucleic acid binding (GO:0003676);; Cellular Component: mitochondrion (GO:0005739);;	--	--	Os01g0280200 [Oryza sativa Japonica Group]
Novel.101	LNC0010	Os07g0297400	Cellular Component: integral component of membrane (GO:0016021);;	--	--	hypothetical protein OsJ_09028 [Oryza sativa Japonica Group]
Novel.101	LNC0010	Os12g0203900	--	--	--	hypothetical protein [Oryza sativa Japonica Group]
Novel.101	LNC0010	Os07g0158900	--	--	F-box/FBD/LRR-repeat protein At1g13570 GN=At1g13570 OS=Arabidopsis thaliana (Mouse-ear cress) PE=2 SV=1	Os07g0158900 [Oryza sativa Japonica Group]
Novel.101	LNC0010	Os07g0641800	--	--	--	Os07g0641800 [Oryza sativa Japonica Group]
Novel.101	LNC0010	Os01g0544700	--	--	--	hypothetical protein OsJ_01655 [Oryza sativa Japonica Group]
Novel.101	LNC6040	Os04g0190000	Molecular Function: D-arabinono-1,4-lactone oxidase activity (GO:0003885);; Cellular Component: mitochondrion (GO:0005739);; Cellular Component: membrane (GO:0016020);; Molecular Function: flavin adenine dinucleotide binding (GO:0050660);; Biological Process: oxidation-reduction process (GO:0055114);;	--	Zinc finger A20 domain-containing stress-associated protein 18 GN=SAP18 OS=Oryza sativa subsp. japonica (Rice) PE=2 SV=1	Os04g0190000 [Oryza sativa Japonica Group]
Novel.101	LNC6040	Os03g0347900	Molecular Function: magnesium ion binding (GO:0000287);; Biological Process: metabolic process (GO:0008152);; Molecular Function: terpene synthase activity (GO:0010333);; Molecular Function: ADP binding (GO:0043531);;	--	Germacrene C/D synthase GN=TPS1 OS=Valeriana officinalis (Valerian) PE=1 SV=1	hypothetical protein OsJ_10829 [Oryza sativa Japonica Group]
Novel.101	LNC6040	Os05g0121100	Cellular Component: mitochondrion (GO:0005739);; Cellular Component: integral component of membrane (GO:0016021);;	--	--	hypothetical protein [Oryza sativa]
Novel.101	LNC6040	Os04g0190000	Molecular Function: D-arabinono-1,4-lactone oxidase activity (GO:0003885);; Cellular Component: mitochondrion (GO:0005739);; Cellular Component: membrane (GO:0016020);; Molecular Function: flavin adenine dinucleotide binding (GO:0050660);; Biological Process: oxidation-reduction process (GO:0055114);;	--	Zinc finger A20 domain-containing stress-associated protein 18 GN=SAP18 OS=Oryza sativa subsp. japonica (Rice) PE=2 SV=1	Os04g0190000 [Oryza sativa Japonica Group]
Novel.101	LNC6040	Os08g0215300	--	--	--	Os08g0215300 [Oryza sativa Japonica Group]
Novel.101	LNC6040	Os02g0653300	Cellular Component: mitochondrion (GO:0005739);; Cellular Component: integral component of membrane (GO:0016021);;	--	--	Os02g0653300 [Oryza sativa Japonica Group]
Novel.101	LNC6040	Os05g0501400	Molecular Function: protein serine/threonine kinase activity (GO:0004674);; Molecular Function: ATP binding (GO:0005524);; Cellular Component: plasma membrane (GO:0005886);; Biological Process: protein phosphorylation (GO:0006468);; Biological Process: defense response (GO:0006952);; Cellular Component: plasmodesma (GO:0009506);; Cellular Component: integral component of membrane (GO:0016021);; B…	--	Receptor-like serine/threonine-protein kinase SD1-8 (Precursor) GN=T6K22.110 OS=Arabidopsis thaliana (Mouse-ear cress) PE=1 SV=1	Os05g0501400 [Oryza sativa Japonica Group]
Novel.101	LNC6040	Os02g0496500	Molecular Function: catalytic activity (GO:0003824);; Cellular Component: mitochondrion (GO:0005739);; Biological Process: DNA repair (GO:0006281);; Molecular Function: 4 iron, 4 sulfur cluster binding (GO:0051539);;	--	Protein ROS1 GN=F1O11.12 OS=Arabidopsis thaliana (Mouse-ear cress) PE=1 SV=2	Os02g0496500 [Oryza sativa Japonica Group]
Novel.101	LNC6040	Os09g0566075	Molecular Function: chorismate mutase activity (GO:0004106);; Molecular Function: prephenate dehydratase activity (GO:0004664);; Biological Process: L-phenylalanine biosynthetic process (GO:0009094);; Cellular Component: chloroplast stroma (GO:0009570);; Molecular Function: amino acid binding (GO:0016597);; Molecular Function: arogenate dehydratase activity (GO:0047769);;	--	Arogenate dehydratase/prephenate dehydratase 6, chloroplastic (Precursor) GN=T23G18.10 OS=Arabidopsis thaliana (Mouse-ear cress) PE=1 SV=1	Os09g0566000 [Oryza sativa Japonica Group]
Novel.101	LNC6040	Os10g0435400	Cellular Component: plastid (GO:0009536);;	--	BTB/POZ and MATH domain-containing protein 1 GN=BPM1 OS=Arabidopsis thaliana (Mouse-ear cress) PE=1 SV=1	Os10g0435400 [Oryza sativa Japonica Group]
Novel.101	LNC6040	Os10g0370400	Molecular Function: ATP binding (GO:0005524);; Biological Process: apoptotic process (GO:0006915);; Biological Process: defense response (GO:0006952);; Molecular Function: ADP binding (GO:0043531);;	--	Disease resistance protein RPP13 GN=RPP13 OS=Arabidopsis thaliana (Mouse-ear cress) PE=2 SV=2	Putative disease resistance gene [Oryza sativa Japonica Group]
Novel.101	LNC6040	Os10g0124100	--	--	--	expressed protein [Oryza sativa Japonica Group]
Novel.101	LNC6040	Os07g0205500	Cellular Component: integral component of membrane (GO:0016021);;	--	--	Os07g0205500 [Oryza sativa Japonica Group]
Novel.101	LNC6040	Os07g0597400	Cellular Component: membrane (GO:0016020);;	--	--	hypothetical protein [Oryza sativa Japonica Group]
Novel.101	LNC6040	Os05g0490400	Cellular Component: integral component of membrane (GO:0016021);;	--	--	Os05g0490400 [Oryza sativa Japonica Group]
Novel.101	LNC6040	Os06g0150600	Molecular Function: transferase activity, transferring acyl groups other than amino-acyl groups (GO:0016747);;	--	Rosmarinate synthase GN=RAS OS=Plectranthus scutellarioides (Coleus) PE=1 SV=1	Os06g0150550 [Oryza sativa Japonica Group]
Novel.101	LNC6040	Os05g0208500	Biological Process: response to light stimulus (GO:0009416);; Biological Process: gibberellin catabolic process (GO:0045487);; Molecular Function: metal ion binding (GO:0046872);; Molecular Function: C-19 gibberellin 2-beta-dioxygenase activity (GO:0052634);; Biological Process: oxidation-reduction process (GO:0055114);;	--	--	Os05g0208500 [Oryza sativa Japonica Group]
Novel.101	LNC6040	Os11g0175400	Molecular Function: glycopeptide alpha-N-acetylgalactosaminidase activity (GO:0033926);;	--	Cytosolic invertase 1 {ECO:0000303|PubMed:18317796} OS=Oryza sativa subsp. japonica (Rice) PE=1 SV=1	Neutral/alkaline invertase, putative, expressed [Oryza sativa Japonica Group]
Novel.101	LNC6040	Os08g0480200	Molecular Function: GTPase activity (GO:0003924);; Molecular Function: signal recognition particle binding (GO:0005047);; Molecular Function: iron ion binding (GO:0005506);; Molecular Function: GTP binding (GO:0005525);; Cellular Component: signal recognition particle receptor complex (GO:0005785);; Biological Process: SRP-dependent cotranslational protein targeting to membrane (GO:0006614);; Cel…	--	Protein SRG1 GN=SRG1 OS=Arabidopsis thaliana (Mouse-ear cress) PE=2 SV=1	Os08g0480200 [Oryza sativa Japonica Group]
Novel.101	LNC6040	Os03g0773700	Molecular Function: protein kinase activity (GO:0004672);; Molecular Function: ATP binding (GO:0005524);; Cellular Component: plasma membrane (GO:0005886);; Biological Process: protein phosphorylation (GO:0006468);; Biological Process: regulation of meristem growth (GO:0010075);; Cellular Component: integral component of membrane (GO:0016021);; Molecular Function: receptor serine/threonine kinase…	--	Leucine-rich repeat receptor-like serine/threonine-protein kinase BAM1 (Precursor) GN=BAM1 OS=Arabidopsis thaliana (Mouse-ear cress) PE=1 SV=1	putative receptor-like protein kinase 1 [Oryza sativa Japonica Group]
Novel.101	LNC6040	Os05g0542500	--	--	Late embryogenesis abundant protein, group 3 OS=Oryza sativa subsp. japonica (Rice) PE=2 SV=1	Os05g0542500 [Oryza sativa Japonica Group]
Novel.101	LNC6040	Os03g0828800	Molecular Function: protein serine/threonine kinase activity (GO:0004674);; Molecular Function: ATP binding (GO:0005524);; Cellular Component: plasma membrane (GO:0005886);; Biological Process: protein phosphorylation (GO:0006468);; Cellular Component: integral component of membrane (GO:0016021);; Molecular Function: carbohydrate binding (GO:0030246);;	--	G-type lectin S-receptor-like serine/threonine-protein kinase RLK1 (Precursor) GN=RLK1 OS=Arabidopsis thaliana (Mouse-ear cress) PE=2 SV=2	Os03g0828800 [Oryza sativa Japonica Group]
Novel.101	LNC6040	Os07g0133500	--	--	--	Os07g0133500 [Oryza sativa Japonica Group]
Novel.101	LNC6040	Os08g0266400	Cellular Component: integral component of membrane (GO:0016021);;	--	Probable LRR receptor-like serine/threonine-protein kinase At4g08850 (Precursor) GN=At4g08850 OS=Arabidopsis thaliana (Mouse-ear cress) PE=2 SV=3	Os08g0266400 [Oryza sativa Japonica Group]
Novel.101	LNC6040	Os05g0162500	Molecular Function: protein serine/threonine kinase activity (GO:0004674);; Molecular Function: ATP binding (GO:0005524);; Cellular Component: mitochondrion (GO:0005739);; Biological Process: protein phosphorylation (GO:0006468);; Cellular Component: integral component of membrane (GO:0016021);;	--	Receptor-like protein kinase HERK 1 (Precursor) OS=Arabidopsis thaliana (Mouse-ear cress) PE=1 SV=1	putative receptor-like protein kinase [Oryza sativa Japonica Group]
Novel.101	LNC6040	Os01g0762400	Molecular Function: nutrient reservoir activity (GO:0045735);;	--	Glutelin type-A 1 basic chain (Precursor) OS=Oryza sativa subsp. japonica (Rice) PE=1 SV=2	glutelin [Oryza sativa]
Novel.101	LNC6040	Os07g0624100	Molecular Function: RNA polymerase II regulatory region sequence-specific DNA binding (GO:0000977);; Molecular Function: DNA binding transcription factor activity (GO:0003700);; Cellular Component: nucleus (GO:0005634);; Biological Process: regulation of transcription by RNA polymerase II (GO:0006357);; Cellular Component: plastid (GO:0009536);; Molecular Function: protein dimerization activity (…	--	Zinc finger BED domain-containing protein RICESLEEPER 2 OS=Oryza sativa subsp. japonica (Rice) PE=2 SV=1	Os07g0624100 [Oryza sativa Japonica Group]
Novel.101	LNC6040	Os06g0104300	Molecular Function: copper ion binding (GO:0005507);; Cellular Component: plant-type cell wall (GO:0009505);; Cellular Component: plasmodesma (GO:0009506);; Molecular Function: oxidoreductase activity, oxidizing metal ions (GO:0016722);;	--	Monocopper oxidase-like protein SKU5 (Precursor) GN=SKU5 OS=Arabidopsis thaliana (Mouse-ear cress) PE=1 SV=1	Os06g0104300 [Oryza sativa Japonica Group]
Novel.101	LNC6040	Os03g0822100	Molecular Function: RNA polymerase II regulatory region sequence-specific DNA binding (GO:0000977);; Molecular Function: DNA binding transcription factor activity (GO:0003700);; Cellular Component: nucleus (GO:0005634);; Biological Process: regulation of transcription by RNA polymerase II (GO:0006357);; Cellular Component: plastid (GO:0009536);; Molecular Function: protein dimerization activity (…	--	Zinc finger BED domain-containing protein RICESLEEPER 2 OS=Oryza sativa subsp. japonica (Rice) PE=2 SV=1	Os07g0624100 [Oryza sativa Japonica Group]
Novel.101	LNC6040	Os01g0719300	Cellular Component: integral component of plasma membrane (GO:0005887);; Biological Process: sulfate transport (GO:0008272);; Molecular Function: sulfate transmembrane transporter activity (GO:0015116);; Biological Process: transmembrane transport (GO:0055085);;	K17471|9.60852e-143|osa:4324697|Os01g0719300; K17471 sulfate transporter 3 (A)	Sulfate transporter 3.1 OS=Arabidopsis thaliana (Mouse-ear cress) PE=2 SV=1	hypothetical protein OsI_03536 [Oryza sativa Indica Group]
Novel.101	LNC6040	Os11g0474400	--	--	--	Os11g0474400 [Oryza sativa Japonica Group]
Novel.101	LNC6040	Os02g0450000	Molecular Function: nucleic acid binding (GO:0003676);;	--	--	Os02g0450000 [Oryza sativa Japonica Group]
Novel.101	LNC6040	Os02g0280700	Molecular Function: iron ion binding (GO:0005506);; Molecular Function: methyltransferase activity (GO:0008168);; Biological Process: methylation (GO:0032259);; Molecular Function: dioxygenase activity (GO:0051213);; Biological Process: oxidation-reduction process (GO:0055114);;	--	Codeine O-demethylase GN=CODM OS=Papaver somniferum (Opium poppy) PE=1 SV=1	Os02g0280700 [Oryza sativa Japonica Group]
Novel.101	LNC6040	Os02g0153000	--	--	--	hypothetical protein OsJ_05412 [Oryza sativa Japonica Group]
Novel.101	LNC6040	Os02g0628100	Cellular Component: nucleus (GO:0005634);; Cellular Component: cytosol (GO:0005829);; Cellular Component: plastid (GO:0009536);; Biological Process: cytokinin biosynthetic process (GO:0009691);; Molecular Function: hydrolase activity, hydrolyzing N-glycosyl compounds (GO:0016799);;	--	Probable cytokinin riboside 5&apos;-monophosphate phosphoribohydrolase LOGL2 GN=OsJ_07599 OS=Oryza sativa subsp. japonica (Rice) PE=3 SV=1	hypothetical protein OsI_08151 [Oryza sativa Indica Group]
Novel.101	LNC6040	Os01g0955100	Molecular Function: calcium ion binding (GO:0005509);;	K13448|4.09913e-108|dosa:Os01t0955100-01|Os01g0955100; Similar to Calmodulin-like protein (Fragment).; K13448 calcium-binding protein CML (A)	Probable calcium-binding protein CML31 GN=B1139B11.15 OS=Oryza sativa subsp. japonica (Rice) PE=2 SV=1	Os01g0955100 [Oryza sativa Japonica Group]
Novel.101	LNC6040	Os04g0416100	Molecular Function: DNA binding (GO:0003677);; Molecular Function: DNA binding transcription factor activity (GO:0003700);; Cellular Component: nucleus (GO:0005634);; Cellular Component: transcription factor complex (GO:0005667);; Cellular Component: mitochondrion (GO:0005739);; Biological Process: regulation of transcription, DNA-templated (GO:0006355);;	K06620|5.23119e-39|obr:102709641|transcription factor E2FA-like; K06620 transcription factor E2F3 (A)	Transcription factor E2FB GN=E2FB OS=Arabidopsis thaliana (Mouse-ear cress) PE=1 SV=1	OSIGBa0092M08.5 [Oryza sativa Indica Group]
Novel.101	LNC6040	Os08g0290000	--	--	Pentatricopeptide repeat-containing protein At4g19440, chloroplastic (Precursor) GN=At4g19440 OS=Arabidopsis thaliana (Mouse-ear cress) PE=2 SV=2	Os08g0290000 [Oryza sativa Japonica Group]
Novel.101	LNC6040	Os02g0599150	Molecular Function: protein serine/threonine phosphatase activity (GO:0004722);; Biological Process: protein dephosphorylation (GO:0006470);; Cellular Component: integral component of membrane (GO:0016021);; Molecular Function: metal ion binding (GO:0046872);;	K14803|2.58669e-117|dosa:Os02t0599150-01|Os02g0599150; Hypothetical conserved gene.; K14803 protein phosphatase 2C homolog 2/3 [EC:3.1.3.16] (A)	Probable protein phosphatase 2C 16 OS=Oryza sativa subsp. japonica (Rice) PE=2 SV=1	RecName: Full=Probable protein phosphatase 2C 16; Short=OsPP2C16 [Oryza sativa Japonica Group]
Novel.101	LNC6040	Os02g0599151	Cellular Component: proteasome complex (GO:0000502);; Molecular Function: protein serine/threonine phosphatase activity (GO:0004722);; Biological Process: protein dephosphorylation (GO:0006470);; Biological Process: proteasome-mediated ubiquitin-dependent protein catabolic process (GO:0043161);; Molecular Function: metal ion binding (GO:0046872);;	K14803|1.47634e-113|dosa:Os02t0599151-00|Os02g0599151; Probable protein phosphatase 2C 17.; K14803 protein phosphatase 2C homolog 2/3 [EC:3.1.3.16] (A)	Probable protein phosphatase 2C 17 (Precursor) GN=OSJNBa0038P01.32 OS=Oryza sativa subsp. japonica (Rice) PE=2 SV=1	hypothetical protein OsJ_07394 [Oryza sativa Japonica Group]
Novel.101	LNC6040	Os10g0558600	Cellular Component: mitochondrion (GO:0005739);; Molecular Function: zinc ion binding (GO:0008270);;	--	Pentatricopeptide repeat-containing protein At3g02330 OS=Arabidopsis thaliana (Mouse-ear cress) PE=2 SV=2	putative PPR repeat protein [Oryza sativa Japonica Group]
Novel.101	LNC6040	Os01g0862500	Molecular Function: nucleic acid binding (GO:0003676);; Cellular Component: mitochondrion (GO:0005739);;	--	--	Os01g0280200 [Oryza sativa Japonica Group]
Novel.101	LNC6040	Os07g0297400	Cellular Component: integral component of membrane (GO:0016021);;	--	--	hypothetical protein OsJ_09028 [Oryza sativa Japonica Group]
Novel.101	LNC6040	Os12g0203900	--	--	--	hypothetical protein [Oryza sativa Japonica Group]
Novel.101	LNC6040	Os07g0158900	--	--	F-box/FBD/LRR-repeat protein At1g13570 GN=At1g13570 OS=Arabidopsis thaliana (Mouse-ear cress) PE=2 SV=1	Os07g0158900 [Oryza sativa Japonica Group]
Novel.101	LNC6040	Os07g0641800	--	--	--	Os07g0641800 [Oryza sativa Japonica Group]
Novel.101	LNC6040	Os01g0544700	--	--	--	hypothetical protein OsJ_01655 [Oryza sativa Japonica Group]
Novel.104	LNC1803	Os11g0475000	--	--	--	Os11g0475000 [Oryza sativa Japonica Group]
Novel.104	LNC1803	Os02g0771600	Biological Process: ethylene biosynthetic process (GO:0009693);; Molecular Function: metal ion binding (GO:0046872);; Molecular Function: dioxygenase activity (GO:0051213);; Biological Process: oxidation-reduction process (GO:0055114);;	K05933|3.01324e-121|osa:4330873|Os02g0771600; K05933 aminocyclopropanecarboxylate oxidase [EC:1.14.17.4] (A)	1-aminocyclopropane-1-carboxylate oxidase GN=ACO OS=Actinidia deliciosa (Kiwi) PE=2 SV=1	Os02g0771600 [Oryza sativa Japonica Group]
Novel.104	LNC1803	Os06g0580100	Cellular Component: integral component of membrane (GO:0016021);;	--	--	Os06g0580100 [Oryza sativa Japonica Group]
Novel.104	LNC1803	Os11g0475000	--	--	--	Os11g0475000 [Oryza sativa Japonica Group]
Novel.104	LNC1803	Os04g0558700	--	--	--	Os04g0558700 [Oryza sativa Japonica Group]
Novel.104	LNC1803	Os11g0199000	Cellular Component: mitochondrion (GO:0005739);; Biological Process: signal transduction (GO:0007165);; Molecular Function: galactosylgalactosylxylosylprotein 3-beta-glucuronosyltransferase activity (GO:0015018);; Cellular Component: integral component of membrane (GO:0016021);;	--	--	hypothetical protein OsJ_33279 [Oryza sativa Japonica Group]
Novel.104	LNC1803	Os05g0188700	--	--	Leucine-rich repeat extensin-like protein 6 (Precursor) GN=LRX6 OS=Arabidopsis thaliana (Mouse-ear cress) PE=2 SV=1	Os05g0188700 [Oryza sativa Japonica Group]
Novel.104	LNC1803	Os08g0238100	--	--	Pentatricopeptide repeat-containing protein At2g37320 GN=PCMP-E50 OS=Arabidopsis thaliana (Mouse-ear cress) PE=2 SV=1	Os11g0275400 [Oryza sativa Japonica Group]
Novel.104	LNC1803	Os11g0275400	--	--	Pentatricopeptide repeat-containing protein At2g37320 GN=PCMP-E50 OS=Arabidopsis thaliana (Mouse-ear cress) PE=2 SV=1	Os11g0275400 [Oryza sativa Japonica Group]
Novel.104	LNC1803	Os08g0203350	--	--	--	Os08g0203350 [Oryza sativa Japonica Group]
Novel.104	LNC1803	Os07g0573200	Biological Process: sulfate assimilation (GO:0000103);; Molecular Function: adenylylsulfate kinase activity (GO:0004020);; Molecular Function: ATP binding (GO:0005524);; Cellular Component: cytosol (GO:0005829);; Cellular Component: plastid (GO:0009536);; Biological Process: phosphorylation (GO:0016310);; Biological Process: male gamete generation (GO:0048232);;	--	--	Os07g0573200 [Oryza sativa Japonica Group]
Novel.104	LNC1803	Os05g0473900	Molecular Function: oxidoreductase activity (GO:0016491);;	--	Phytanoyl-CoA dioxygenase 2 GN=Os05g0473900 OS=Oryza sativa subsp. japonica (Rice) PE=2 SV=1	Os05g0473900 [Oryza sativa Japonica Group]
Novel.104	LNC1803	Os07g0164100	Molecular Function: zinc ion binding (GO:0008270);; Biological Process: DNA mediated transformation (GO:0009294);; Cellular Component: plastid (GO:0009536);; Molecular Function: hydrolase activity (GO:0016787);;	K11407|5.44015e-86|osa:4342472|Os07g0164100; K11407 histone deacetylase 6 [EC:3.5.1.98] (A)	Histone deacetylase 15 GN=HDA15 OS=Arabidopsis thaliana (Mouse-ear cress) PE=2 SV=2	putative histone deacetylase [Oryza sativa Japonica Group]
Novel.104	LNC1803	Os02g0593600	--	--	Plant intracellular Ras-group-related LRR protein 2 OS=Oryza sativa subsp. japonica (Rice) PE=2 SV=1	Os02g0593600 [Oryza sativa Japonica Group]
Novel.104	LNC1803	Os04g0638100	Molecular Function: transferase activity, transferring acyl groups other than amino-acyl groups (GO:0016747);;	--	Malonyl-CoA:anthocyanidin 5-O-glucoside-6&apos;&apos;-O-malonyltransferase GN=5MAT OS=Arabidopsis thaliana (Mouse-ear cress) PE=1 SV=1	PREDICTED: LOW QUALITY PROTEIN: agmatine coumaroyltransferase-like [Oryza brachyantha]
Novel.104	LNC1803	Os06g0704000	Molecular Function: nucleic acid binding (GO:0003676);;	--	--	Os06g0704000 [Oryza sativa Japonica Group]
Novel.104	LNC1803	Os02g0199800	Biological Process: pollen maturation (GO:0010152);; Cellular Component: membrane (GO:0016020);; Biological Process: calcium-mediated signaling (GO:0019722);; Biological Process: phosphatidylinositol-mediated signaling (GO:0048015);;	--	C2 and GRAM domain-containing protein At1g03370 GN=At1g03370 OS=Arabidopsis thaliana (Mouse-ear cress) PE=2 SV=4	hypothetical protein OsJ_05785 [Oryza sativa Japonica Group]
Novel.104	LNC1803	Os02g0136800	Cellular Component: mitochondrion (GO:0005739);;	--	--	Os02g0136800 [Oryza sativa Japonica Group]
Novel.104	LNC1803	Os07g0523400	Molecular Function: transporter activity (GO:0005215);; Cellular Component: integral component of membrane (GO:0016021);; Biological Process: carbohydrate transmembrane transport (GO:0034219);;	K15283|4.56814e-106|dosa:Os07t0523400-01|Os07g0523400; Glucose-6-phosphate/phosphate-translocator precursor.; K15283 solute carrier family 35, member E1 (A)	Glucose-6-phosphate/phosphate translocator 2, chloroplastic (Precursor) GN=GPT2 OS=Arabidopsis thaliana (Mouse-ear cress) PE=2 SV=2	unnamed protein product [Oryza sativa Japonica Group]
Novel.104	LNC1803	Os07g0160100	Molecular Function: DNA binding (GO:0003677);; Cellular Component: nucleus (GO:0005634);; Biological Process: cell differentiation (GO:0030154);; Molecular Function: metal ion binding (GO:0046872);; Biological Process: specification of floral organ number (GO:0048833);;	--	Protein YABBY 1 OS=Oryza sativa subsp. japonica (Rice) PE=2 SV=1	Os07g0160100 [Oryza sativa Japonica Group]
Novel.104	LNC1803	Os11g0238400	Cellular Component: mitochondrion (GO:0005739);;	--	--	Os11g0238400 [Oryza sativa Japonica Group]
Novel.104	LNC1803	Os01g0227100	Biological Process: PSII associated light-harvesting complex II catabolic process (GO:0010304);; Biological Process: chlorophyll catabolic process (GO:0015996);; Molecular Function: chlorophyll(ide) b reductase activity (GO:0034256);; Cellular Component: plastid membrane (GO:0042170);;	K13606|3.10174e-44|osa:4327178|Os01g0227100; K13606 chlorophyll(ide) b reductase [EC:1.1.1.294] (A)	Probable chlorophyll(ide) b reductase NYC1, chloroplastic (Precursor) OS=Oryza sativa subsp. japonica (Rice) PE=1 SV=1	hypothetical protein OsI_00981 [Oryza sativa Indica Group]
Novel.104	LNC1803	Os05g0550200	Cellular Component: cytosol (GO:0005829);; Cellular Component: plastid (GO:0009536);; Biological Process: chloroplast avoidance movement (GO:0009903);; Biological Process: chloroplast accumulation movement (GO:0009904);; Cellular Component: membrane (GO:0016020);;	--	Reticulon-like protein B5 GN=RTNLB5 OS=Arabidopsis thaliana (Mouse-ear cress) PE=1 SV=1	hypothetical protein OsI_20879 [Oryza sativa Indica Group]
Novel.104	LNC1803	Os10g0497300	Cellular Component: mitochondrion (GO:0005739);; Biological Process: metabolic process (GO:0008152);; Molecular Function: transferase activity, transferring acyl groups (GO:0016746);;	--	Protein Rf1, mitochondrial (Precursor) GN=Rf1 OS=Oryza sativa subsp. indica (Rice) PE=2 SV=1	Os10g0497300 [Oryza sativa Japonica Group]
Novel.104	LNC1803	Os01g0852100	Molecular Function: calmodulin-dependent protein kinase activity (GO:0004683);; Molecular Function: calmodulin binding (GO:0005516);; Molecular Function: ATP binding (GO:0005524);; Biological Process: protein phosphorylation (GO:0006468);; Cellular Component: plastid (GO:0009536);; Cellular Component: membrane (GO:0016020);;	K04733|1.24514e-87|obr:102715158|calmodulin-binding receptor-like cytoplasmic kinase 1-like; K04733 interleukin-1 receptor-associated kinase 4 [EC:2.7.11.1] (A)	Calmodulin-binding receptor-like cytoplasmic kinase 2 OS=Arabidopsis thaliana (Mouse-ear cress) PE=2 SV=1	putative calcium/calmodulin-regulated receptor-like kinase [Oryza sativa Japonica Group]
Novel.104	LNC1803	Os06g0494250	Molecular Function: protein serine/threonine kinase activity (GO:0004674);; Molecular Function: ATP binding (GO:0005524);; Cellular Component: mitochondrion (GO:0005739);; Cellular Component: plasma membrane (GO:0005886);; Biological Process: protein phosphorylation (GO:0006468);; Cellular Component: integral component of membrane (GO:0016021);; Molecular Function: carbohydrate binding (GO:003024…	--	G-type lectin S-receptor-like serine/threonine-protein kinase SD2-5 (Precursor) GN=SD25 OS=Arabidopsis thaliana (Mouse-ear cress) PE=1 SV=1	hypothetical protein OsJ_21426 [Oryza sativa Japonica Group]
Novel.104	LNC1803	Os07g0521800	Cellular Component: integral component of membrane (GO:0016021);; Molecular Function: ADP binding (GO:0043531);;	--	Putative disease resistance RPP13-like protein 1 GN=RPPL1 OS=Arabidopsis thaliana (Mouse-ear cress) PE=3 SV=1	Os07g0521800 [Oryza sativa Japonica Group]
Novel.104	LNC1861	Os11g0475000	--	--	--	Os11g0475000 [Oryza sativa Japonica Group]
Novel.104	LNC1861	Os02g0771600	Biological Process: ethylene biosynthetic process (GO:0009693);; Molecular Function: metal ion binding (GO:0046872);; Molecular Function: dioxygenase activity (GO:0051213);; Biological Process: oxidation-reduction process (GO:0055114);;	K05933|3.01324e-121|osa:4330873|Os02g0771600; K05933 aminocyclopropanecarboxylate oxidase [EC:1.14.17.4] (A)	1-aminocyclopropane-1-carboxylate oxidase GN=ACO OS=Actinidia deliciosa (Kiwi) PE=2 SV=1	Os02g0771600 [Oryza sativa Japonica Group]
Novel.104	LNC1861	Os06g0580100	Cellular Component: integral component of membrane (GO:0016021);;	--	--	Os06g0580100 [Oryza sativa Japonica Group]
Novel.104	LNC1861	Os11g0475000	--	--	--	Os11g0475000 [Oryza sativa Japonica Group]
Novel.104	LNC1861	Os04g0558700	--	--	--	Os04g0558700 [Oryza sativa Japonica Group]
Novel.104	LNC1861	Os11g0199000	Cellular Component: mitochondrion (GO:0005739);; Biological Process: signal transduction (GO:0007165);; Molecular Function: galactosylgalactosylxylosylprotein 3-beta-glucuronosyltransferase activity (GO:0015018);; Cellular Component: integral component of membrane (GO:0016021);;	--	--	hypothetical protein OsJ_33279 [Oryza sativa Japonica Group]
Novel.104	LNC1861	Os05g0188700	--	--	Leucine-rich repeat extensin-like protein 6 (Precursor) GN=LRX6 OS=Arabidopsis thaliana (Mouse-ear cress) PE=2 SV=1	Os05g0188700 [Oryza sativa Japonica Group]
Novel.104	LNC1861	Os08g0238100	--	--	Pentatricopeptide repeat-containing protein At2g37320 GN=PCMP-E50 OS=Arabidopsis thaliana (Mouse-ear cress) PE=2 SV=1	Os11g0275400 [Oryza sativa Japonica Group]
Novel.104	LNC1861	Os11g0275400	--	--	Pentatricopeptide repeat-containing protein At2g37320 GN=PCMP-E50 OS=Arabidopsis thaliana (Mouse-ear cress) PE=2 SV=1	Os11g0275400 [Oryza sativa Japonica Group]
Novel.104	LNC1861	Os08g0203350	--	--	--	Os08g0203350 [Oryza sativa Japonica Group]
Novel.104	LNC1861	Os07g0573200	Biological Process: sulfate assimilation (GO:0000103);; Molecular Function: adenylylsulfate kinase activity (GO:0004020);; Molecular Function: ATP binding (GO:0005524);; Cellular Component: cytosol (GO:0005829);; Cellular Component: plastid (GO:0009536);; Biological Process: phosphorylation (GO:0016310);; Biological Process: male gamete generation (GO:0048232);;	--	--	Os07g0573200 [Oryza sativa Japonica Group]
Novel.104	LNC1861	Os05g0473900	Molecular Function: oxidoreductase activity (GO:0016491);;	--	Phytanoyl-CoA dioxygenase 2 GN=Os05g0473900 OS=Oryza sativa subsp. japonica (Rice) PE=2 SV=1	Os05g0473900 [Oryza sativa Japonica Group]
Novel.104	LNC1861	Os07g0164100	Molecular Function: zinc ion binding (GO:0008270);; Biological Process: DNA mediated transformation (GO:0009294);; Cellular Component: plastid (GO:0009536);; Molecular Function: hydrolase activity (GO:0016787);;	K11407|5.44015e-86|osa:4342472|Os07g0164100; K11407 histone deacetylase 6 [EC:3.5.1.98] (A)	Histone deacetylase 15 GN=HDA15 OS=Arabidopsis thaliana (Mouse-ear cress) PE=2 SV=2	putative histone deacetylase [Oryza sativa Japonica Group]
Novel.104	LNC1861	Os02g0593600	--	--	Plant intracellular Ras-group-related LRR protein 2 OS=Oryza sativa subsp. japonica (Rice) PE=2 SV=1	Os02g0593600 [Oryza sativa Japonica Group]
Novel.104	LNC1861	Os04g0638100	Molecular Function: transferase activity, transferring acyl groups other than amino-acyl groups (GO:0016747);;	--	Malonyl-CoA:anthocyanidin 5-O-glucoside-6&apos;&apos;-O-malonyltransferase GN=5MAT OS=Arabidopsis thaliana (Mouse-ear cress) PE=1 SV=1	PREDICTED: LOW QUALITY PROTEIN: agmatine coumaroyltransferase-like [Oryza brachyantha]
Novel.104	LNC1861	Os06g0704000	Molecular Function: nucleic acid binding (GO:0003676);;	--	--	Os06g0704000 [Oryza sativa Japonica Group]
Novel.104	LNC1861	Os02g0199800	Biological Process: pollen maturation (GO:0010152);; Cellular Component: membrane (GO:0016020);; Biological Process: calcium-mediated signaling (GO:0019722);; Biological Process: phosphatidylinositol-mediated signaling (GO:0048015);;	--	C2 and GRAM domain-containing protein At1g03370 GN=At1g03370 OS=Arabidopsis thaliana (Mouse-ear cress) PE=2 SV=4	hypothetical protein OsJ_05785 [Oryza sativa Japonica Group]
Novel.104	LNC1861	Os02g0136800	Cellular Component: mitochondrion (GO:0005739);;	--	--	Os02g0136800 [Oryza sativa Japonica Group]
Novel.104	LNC1861	Os07g0523400	Molecular Function: transporter activity (GO:0005215);; Cellular Component: integral component of membrane (GO:0016021);; Biological Process: carbohydrate transmembrane transport (GO:0034219);;	K15283|4.56814e-106|dosa:Os07t0523400-01|Os07g0523400; Glucose-6-phosphate/phosphate-translocator precursor.; K15283 solute carrier family 35, member E1 (A)	Glucose-6-phosphate/phosphate translocator 2, chloroplastic (Precursor) GN=GPT2 OS=Arabidopsis thaliana (Mouse-ear cress) PE=2 SV=2	unnamed protein product [Oryza sativa Japonica Group]
Novel.104	LNC1861	Os07g0160100	Molecular Function: DNA binding (GO:0003677);; Cellular Component: nucleus (GO:0005634);; Biological Process: cell differentiation (GO:0030154);; Molecular Function: metal ion binding (GO:0046872);; Biological Process: specification of floral organ number (GO:0048833);;	--	Protein YABBY 1 OS=Oryza sativa subsp. japonica (Rice) PE=2 SV=1	Os07g0160100 [Oryza sativa Japonica Group]
Novel.104	LNC1861	Os11g0238400	Cellular Component: mitochondrion (GO:0005739);;	--	--	Os11g0238400 [Oryza sativa Japonica Group]
Novel.104	LNC1861	Os01g0227100	Biological Process: PSII associated light-harvesting complex II catabolic process (GO:0010304);; Biological Process: chlorophyll catabolic process (GO:0015996);; Molecular Function: chlorophyll(ide) b reductase activity (GO:0034256);; Cellular Component: plastid membrane (GO:0042170);;	K13606|3.10174e-44|osa:4327178|Os01g0227100; K13606 chlorophyll(ide) b reductase [EC:1.1.1.294] (A)	Probable chlorophyll(ide) b reductase NYC1, chloroplastic (Precursor) OS=Oryza sativa subsp. japonica (Rice) PE=1 SV=1	hypothetical protein OsI_00981 [Oryza sativa Indica Group]
Novel.104	LNC1861	Os05g0550200	Cellular Component: cytosol (GO:0005829);; Cellular Component: plastid (GO:0009536);; Biological Process: chloroplast avoidance movement (GO:0009903);; Biological Process: chloroplast accumulation movement (GO:0009904);; Cellular Component: membrane (GO:0016020);;	--	Reticulon-like protein B5 GN=RTNLB5 OS=Arabidopsis thaliana (Mouse-ear cress) PE=1 SV=1	hypothetical protein OsI_20879 [Oryza sativa Indica Group]
Novel.104	LNC1861	Os10g0497300	Cellular Component: mitochondrion (GO:0005739);; Biological Process: metabolic process (GO:0008152);; Molecular Function: transferase activity, transferring acyl groups (GO:0016746);;	--	Protein Rf1, mitochondrial (Precursor) GN=Rf1 OS=Oryza sativa subsp. indica (Rice) PE=2 SV=1	Os10g0497300 [Oryza sativa Japonica Group]
Novel.104	LNC1861	Os01g0852100	Molecular Function: calmodulin-dependent protein kinase activity (GO:0004683);; Molecular Function: calmodulin binding (GO:0005516);; Molecular Function: ATP binding (GO:0005524);; Biological Process: protein phosphorylation (GO:0006468);; Cellular Component: plastid (GO:0009536);; Cellular Component: membrane (GO:0016020);;	K04733|1.24514e-87|obr:102715158|calmodulin-binding receptor-like cytoplasmic kinase 1-like; K04733 interleukin-1 receptor-associated kinase 4 [EC:2.7.11.1] (A)	Calmodulin-binding receptor-like cytoplasmic kinase 2 OS=Arabidopsis thaliana (Mouse-ear cress) PE=2 SV=1	putative calcium/calmodulin-regulated receptor-like kinase [Oryza sativa Japonica Group]
Novel.104	LNC1861	Os06g0494250	Molecular Function: protein serine/threonine kinase activity (GO:0004674);; Molecular Function: ATP binding (GO:0005524);; Cellular Component: mitochondrion (GO:0005739);; Cellular Component: plasma membrane (GO:0005886);; Biological Process: protein phosphorylation (GO:0006468);; Cellular Component: integral component of membrane (GO:0016021);; Molecular Function: carbohydrate binding (GO:003024…	--	G-type lectin S-receptor-like serine/threonine-protein kinase SD2-5 (Precursor) GN=SD25 OS=Arabidopsis thaliana (Mouse-ear cress) PE=1 SV=1	hypothetical protein OsJ_21426 [Oryza sativa Japonica Group]
Novel.104	LNC1861	Os07g0521800	Cellular Component: integral component of membrane (GO:0016021);; Molecular Function: ADP binding (GO:0043531);;	--	Putative disease resistance RPP13-like protein 1 GN=RPPL1 OS=Arabidopsis thaliana (Mouse-ear cress) PE=3 SV=1	Os07g0521800 [Oryza sativa Japonica Group]
Novel.104	LNC6908	Os11g0475000	--	--	--	Os11g0475000 [Oryza sativa Japonica Group]
Novel.104	LNC6908	Os02g0771600	Biological Process: ethylene biosynthetic process (GO:0009693);; Molecular Function: metal ion binding (GO:0046872);; Molecular Function: dioxygenase activity (GO:0051213);; Biological Process: oxidation-reduction process (GO:0055114);;	K05933|3.01324e-121|osa:4330873|Os02g0771600; K05933 aminocyclopropanecarboxylate oxidase [EC:1.14.17.4] (A)	1-aminocyclopropane-1-carboxylate oxidase GN=ACO OS=Actinidia deliciosa (Kiwi) PE=2 SV=1	Os02g0771600 [Oryza sativa Japonica Group]
Novel.104	LNC6908	Os06g0580100	Cellular Component: integral component of membrane (GO:0016021);;	--	--	Os06g0580100 [Oryza sativa Japonica Group]
Novel.104	LNC6908	Os11g0475000	--	--	--	Os11g0475000 [Oryza sativa Japonica Group]
Novel.104	LNC6908	Os04g0558700	--	--	--	Os04g0558700 [Oryza sativa Japonica Group]
Novel.104	LNC6908	Os11g0199000	Cellular Component: mitochondrion (GO:0005739);; Biological Process: signal transduction (GO:0007165);; Molecular Function: galactosylgalactosylxylosylprotein 3-beta-glucuronosyltransferase activity (GO:0015018);; Cellular Component: integral component of membrane (GO:0016021);;	--	--	hypothetical protein OsJ_33279 [Oryza sativa Japonica Group]
Novel.104	LNC6908	Os05g0188700	--	--	Leucine-rich repeat extensin-like protein 6 (Precursor) GN=LRX6 OS=Arabidopsis thaliana (Mouse-ear cress) PE=2 SV=1	Os05g0188700 [Oryza sativa Japonica Group]
Novel.104	LNC6908	Os08g0238100	--	--	Pentatricopeptide repeat-containing protein At2g37320 GN=PCMP-E50 OS=Arabidopsis thaliana (Mouse-ear cress) PE=2 SV=1	Os11g0275400 [Oryza sativa Japonica Group]
Novel.104	LNC6908	Os11g0275400	--	--	Pentatricopeptide repeat-containing protein At2g37320 GN=PCMP-E50 OS=Arabidopsis thaliana (Mouse-ear cress) PE=2 SV=1	Os11g0275400 [Oryza sativa Japonica Group]
Novel.104	LNC6908	Os08g0203350	--	--	--	Os08g0203350 [Oryza sativa Japonica Group]
Novel.104	LNC6908	Os07g0573200	Biological Process: sulfate assimilation (GO:0000103);; Molecular Function: adenylylsulfate kinase activity (GO:0004020);; Molecular Function: ATP binding (GO:0005524);; Cellular Component: cytosol (GO:0005829);; Cellular Component: plastid (GO:0009536);; Biological Process: phosphorylation (GO:0016310);; Biological Process: male gamete generation (GO:0048232);;	--	--	Os07g0573200 [Oryza sativa Japonica Group]
Novel.104	LNC6908	Os05g0473900	Molecular Function: oxidoreductase activity (GO:0016491);;	--	Phytanoyl-CoA dioxygenase 2 GN=Os05g0473900 OS=Oryza sativa subsp. japonica (Rice) PE=2 SV=1	Os05g0473900 [Oryza sativa Japonica Group]
Novel.104	LNC6908	Os07g0164100	Molecular Function: zinc ion binding (GO:0008270);; Biological Process: DNA mediated transformation (GO:0009294);; Cellular Component: plastid (GO:0009536);; Molecular Function: hydrolase activity (GO:0016787);;	K11407|5.44015e-86|osa:4342472|Os07g0164100; K11407 histone deacetylase 6 [EC:3.5.1.98] (A)	Histone deacetylase 15 GN=HDA15 OS=Arabidopsis thaliana (Mouse-ear cress) PE=2 SV=2	putative histone deacetylase [Oryza sativa Japonica Group]
Novel.104	LNC6908	Os02g0593600	--	--	Plant intracellular Ras-group-related LRR protein 2 OS=Oryza sativa subsp. japonica (Rice) PE=2 SV=1	Os02g0593600 [Oryza sativa Japonica Group]
Novel.104	LNC6908	Os04g0638100	Molecular Function: transferase activity, transferring acyl groups other than amino-acyl groups (GO:0016747);;	--	Malonyl-CoA:anthocyanidin 5-O-glucoside-6&apos;&apos;-O-malonyltransferase GN=5MAT OS=Arabidopsis thaliana (Mouse-ear cress) PE=1 SV=1	PREDICTED: LOW QUALITY PROTEIN: agmatine coumaroyltransferase-like [Oryza brachyantha]
Novel.104	LNC6908	Os06g0704000	Molecular Function: nucleic acid binding (GO:0003676);;	--	--	Os06g0704000 [Oryza sativa Japonica Group]
Novel.104	LNC6908	Os02g0199800	Biological Process: pollen maturation (GO:0010152);; Cellular Component: membrane (GO:0016020);; Biological Process: calcium-mediated signaling (GO:0019722);; Biological Process: phosphatidylinositol-mediated signaling (GO:0048015);;	--	C2 and GRAM domain-containing protein At1g03370 GN=At1g03370 OS=Arabidopsis thaliana (Mouse-ear cress) PE=2 SV=4	hypothetical protein OsJ_05785 [Oryza sativa Japonica Group]
Novel.104	LNC6908	Os02g0136800	Cellular Component: mitochondrion (GO:0005739);;	--	--	Os02g0136800 [Oryza sativa Japonica Group]
Novel.104	LNC6908	Os07g0523400	Molecular Function: transporter activity (GO:0005215);; Cellular Component: integral component of membrane (GO:0016021);; Biological Process: carbohydrate transmembrane transport (GO:0034219);;	K15283|4.56814e-106|dosa:Os07t0523400-01|Os07g0523400; Glucose-6-phosphate/phosphate-translocator precursor.; K15283 solute carrier family 35, member E1 (A)	Glucose-6-phosphate/phosphate translocator 2, chloroplastic (Precursor) GN=GPT2 OS=Arabidopsis thaliana (Mouse-ear cress) PE=2 SV=2	unnamed protein product [Oryza sativa Japonica Group]
Novel.104	LNC6908	Os07g0160100	Molecular Function: DNA binding (GO:0003677);; Cellular Component: nucleus (GO:0005634);; Biological Process: cell differentiation (GO:0030154);; Molecular Function: metal ion binding (GO:0046872);; Biological Process: specification of floral organ number (GO:0048833);;	--	Protein YABBY 1 OS=Oryza sativa subsp. japonica (Rice) PE=2 SV=1	Os07g0160100 [Oryza sativa Japonica Group]
Novel.104	LNC6908	Os11g0238400	Cellular Component: mitochondrion (GO:0005739);;	--	--	Os11g0238400 [Oryza sativa Japonica Group]
Novel.104	LNC6908	Os01g0227100	Biological Process: PSII associated light-harvesting complex II catabolic process (GO:0010304);; Biological Process: chlorophyll catabolic process (GO:0015996);; Molecular Function: chlorophyll(ide) b reductase activity (GO:0034256);; Cellular Component: plastid membrane (GO:0042170);;	K13606|3.10174e-44|osa:4327178|Os01g0227100; K13606 chlorophyll(ide) b reductase [EC:1.1.1.294] (A)	Probable chlorophyll(ide) b reductase NYC1, chloroplastic (Precursor) OS=Oryza sativa subsp. japonica (Rice) PE=1 SV=1	hypothetical protein OsI_00981 [Oryza sativa Indica Group]
Novel.104	LNC6908	Os05g0550200	Cellular Component: cytosol (GO:0005829);; Cellular Component: plastid (GO:0009536);; Biological Process: chloroplast avoidance movement (GO:0009903);; Biological Process: chloroplast accumulation movement (GO:0009904);; Cellular Component: membrane (GO:0016020);;	--	Reticulon-like protein B5 GN=RTNLB5 OS=Arabidopsis thaliana (Mouse-ear cress) PE=1 SV=1	hypothetical protein OsI_20879 [Oryza sativa Indica Group]
Novel.104	LNC6908	Os10g0497300	Cellular Component: mitochondrion (GO:0005739);; Biological Process: metabolic process (GO:0008152);; Molecular Function: transferase activity, transferring acyl groups (GO:0016746);;	--	Protein Rf1, mitochondrial (Precursor) GN=Rf1 OS=Oryza sativa subsp. indica (Rice) PE=2 SV=1	Os10g0497300 [Oryza sativa Japonica Group]
Novel.104	LNC6908	Os01g0852100	Molecular Function: calmodulin-dependent protein kinase activity (GO:0004683);; Molecular Function: calmodulin binding (GO:0005516);; Molecular Function: ATP binding (GO:0005524);; Biological Process: protein phosphorylation (GO:0006468);; Cellular Component: plastid (GO:0009536);; Cellular Component: membrane (GO:0016020);;	K04733|1.24514e-87|obr:102715158|calmodulin-binding receptor-like cytoplasmic kinase 1-like; K04733 interleukin-1 receptor-associated kinase 4 [EC:2.7.11.1] (A)	Calmodulin-binding receptor-like cytoplasmic kinase 2 OS=Arabidopsis thaliana (Mouse-ear cress) PE=2 SV=1	putative calcium/calmodulin-regulated receptor-like kinase [Oryza sativa Japonica Group]
Novel.104	LNC6908	Os06g0494250	Molecular Function: protein serine/threonine kinase activity (GO:0004674);; Molecular Function: ATP binding (GO:0005524);; Cellular Component: mitochondrion (GO:0005739);; Cellular Component: plasma membrane (GO:0005886);; Biological Process: protein phosphorylation (GO:0006468);; Cellular Component: integral component of membrane (GO:0016021);; Molecular Function: carbohydrate binding (GO:003024…	--	G-type lectin S-receptor-like serine/threonine-protein kinase SD2-5 (Precursor) GN=SD25 OS=Arabidopsis thaliana (Mouse-ear cress) PE=1 SV=1	hypothetical protein OsJ_21426 [Oryza sativa Japonica Group]
Novel.104	LNC6908	Os07g0521800	Cellular Component: integral component of membrane (GO:0016021);; Molecular Function: ADP binding (GO:0043531);;	--	Putative disease resistance RPP13-like protein 1 GN=RPPL1 OS=Arabidopsis thaliana (Mouse-ear cress) PE=3 SV=1	Os07g0521800 [Oryza sativa Japonica Group]
Novel.104	LNC2026	Os11g0475000	--	--	--	Os11g0475000 [Oryza sativa Japonica Group]
Novel.104	LNC2026	Os02g0771600	Biological Process: ethylene biosynthetic process (GO:0009693);; Molecular Function: metal ion binding (GO:0046872);; Molecular Function: dioxygenase activity (GO:0051213);; Biological Process: oxidation-reduction process (GO:0055114);;	K05933|3.01324e-121|osa:4330873|Os02g0771600; K05933 aminocyclopropanecarboxylate oxidase [EC:1.14.17.4] (A)	1-aminocyclopropane-1-carboxylate oxidase GN=ACO OS=Actinidia deliciosa (Kiwi) PE=2 SV=1	Os02g0771600 [Oryza sativa Japonica Group]
Novel.104	LNC2026	Os06g0580100	Cellular Component: integral component of membrane (GO:0016021);;	--	--	Os06g0580100 [Oryza sativa Japonica Group]
Novel.104	LNC2026	Os11g0475000	--	--	--	Os11g0475000 [Oryza sativa Japonica Group]
Novel.104	LNC2026	Os04g0558700	--	--	--	Os04g0558700 [Oryza sativa Japonica Group]
Novel.104	LNC2026	Os11g0199000	Cellular Component: mitochondrion (GO:0005739);; Biological Process: signal transduction (GO:0007165);; Molecular Function: galactosylgalactosylxylosylprotein 3-beta-glucuronosyltransferase activity (GO:0015018);; Cellular Component: integral component of membrane (GO:0016021);;	--	--	hypothetical protein OsJ_33279 [Oryza sativa Japonica Group]
Novel.104	LNC2026	Os05g0188700	--	--	Leucine-rich repeat extensin-like protein 6 (Precursor) GN=LRX6 OS=Arabidopsis thaliana (Mouse-ear cress) PE=2 SV=1	Os05g0188700 [Oryza sativa Japonica Group]
Novel.104	LNC2026	Os08g0238100	--	--	Pentatricopeptide repeat-containing protein At2g37320 GN=PCMP-E50 OS=Arabidopsis thaliana (Mouse-ear cress) PE=2 SV=1	Os11g0275400 [Oryza sativa Japonica Group]
Novel.104	LNC2026	Os11g0275400	--	--	Pentatricopeptide repeat-containing protein At2g37320 GN=PCMP-E50 OS=Arabidopsis thaliana (Mouse-ear cress) PE=2 SV=1	Os11g0275400 [Oryza sativa Japonica Group]
Novel.104	LNC2026	Os08g0203350	--	--	--	Os08g0203350 [Oryza sativa Japonica Group]
Novel.104	LNC2026	Os07g0573200	Biological Process: sulfate assimilation (GO:0000103);; Molecular Function: adenylylsulfate kinase activity (GO:0004020);; Molecular Function: ATP binding (GO:0005524);; Cellular Component: cytosol (GO:0005829);; Cellular Component: plastid (GO:0009536);; Biological Process: phosphorylation (GO:0016310);; Biological Process: male gamete generation (GO:0048232);;	--	--	Os07g0573200 [Oryza sativa Japonica Group]
Novel.104	LNC2026	Os05g0473900	Molecular Function: oxidoreductase activity (GO:0016491);;	--	Phytanoyl-CoA dioxygenase 2 GN=Os05g0473900 OS=Oryza sativa subsp. japonica (Rice) PE=2 SV=1	Os05g0473900 [Oryza sativa Japonica Group]
Novel.104	LNC2026	Os07g0164100	Molecular Function: zinc ion binding (GO:0008270);; Biological Process: DNA mediated transformation (GO:0009294);; Cellular Component: plastid (GO:0009536);; Molecular Function: hydrolase activity (GO:0016787);;	K11407|5.44015e-86|osa:4342472|Os07g0164100; K11407 histone deacetylase 6 [EC:3.5.1.98] (A)	Histone deacetylase 15 GN=HDA15 OS=Arabidopsis thaliana (Mouse-ear cress) PE=2 SV=2	putative histone deacetylase [Oryza sativa Japonica Group]
Novel.104	LNC2026	Os02g0593600	--	--	Plant intracellular Ras-group-related LRR protein 2 OS=Oryza sativa subsp. japonica (Rice) PE=2 SV=1	Os02g0593600 [Oryza sativa Japonica Group]
Novel.104	LNC2026	Os04g0638100	Molecular Function: transferase activity, transferring acyl groups other than amino-acyl groups (GO:0016747);;	--	Malonyl-CoA:anthocyanidin 5-O-glucoside-6&apos;&apos;-O-malonyltransferase GN=5MAT OS=Arabidopsis thaliana (Mouse-ear cress) PE=1 SV=1	PREDICTED: LOW QUALITY PROTEIN: agmatine coumaroyltransferase-like [Oryza brachyantha]
Novel.104	LNC2026	Os06g0704000	Molecular Function: nucleic acid binding (GO:0003676);;	--	--	Os06g0704000 [Oryza sativa Japonica Group]
Novel.104	LNC2026	Os02g0199800	Biological Process: pollen maturation (GO:0010152);; Cellular Component: membrane (GO:0016020);; Biological Process: calcium-mediated signaling (GO:0019722);; Biological Process: phosphatidylinositol-mediated signaling (GO:0048015);;	--	C2 and GRAM domain-containing protein At1g03370 GN=At1g03370 OS=Arabidopsis thaliana (Mouse-ear cress) PE=2 SV=4	hypothetical protein OsJ_05785 [Oryza sativa Japonica Group]
Novel.104	LNC2026	Os02g0136800	Cellular Component: mitochondrion (GO:0005739);;	--	--	Os02g0136800 [Oryza sativa Japonica Group]
Novel.104	LNC2026	Os07g0523400	Molecular Function: transporter activity (GO:0005215);; Cellular Component: integral component of membrane (GO:0016021);; Biological Process: carbohydrate transmembrane transport (GO:0034219);;	K15283|4.56814e-106|dosa:Os07t0523400-01|Os07g0523400; Glucose-6-phosphate/phosphate-translocator precursor.; K15283 solute carrier family 35, member E1 (A)	Glucose-6-phosphate/phosphate translocator 2, chloroplastic (Precursor) GN=GPT2 OS=Arabidopsis thaliana (Mouse-ear cress) PE=2 SV=2	unnamed protein product [Oryza sativa Japonica Group]
Novel.104	LNC2026	Os07g0160100	Molecular Function: DNA binding (GO:0003677);; Cellular Component: nucleus (GO:0005634);; Biological Process: cell differentiation (GO:0030154);; Molecular Function: metal ion binding (GO:0046872);; Biological Process: specification of floral organ number (GO:0048833);;	--	Protein YABBY 1 OS=Oryza sativa subsp. japonica (Rice) PE=2 SV=1	Os07g0160100 [Oryza sativa Japonica Group]
Novel.104	LNC2026	Os11g0238400	Cellular Component: mitochondrion (GO:0005739);;	--	--	Os11g0238400 [Oryza sativa Japonica Group]
Novel.104	LNC2026	Os01g0227100	Biological Process: PSII associated light-harvesting complex II catabolic process (GO:0010304);; Biological Process: chlorophyll catabolic process (GO:0015996);; Molecular Function: chlorophyll(ide) b reductase activity (GO:0034256);; Cellular Component: plastid membrane (GO:0042170);;	K13606|3.10174e-44|osa:4327178|Os01g0227100; K13606 chlorophyll(ide) b reductase [EC:1.1.1.294] (A)	Probable chlorophyll(ide) b reductase NYC1, chloroplastic (Precursor) OS=Oryza sativa subsp. japonica (Rice) PE=1 SV=1	hypothetical protein OsI_00981 [Oryza sativa Indica Group]
Novel.104	LNC2026	Os05g0550200	Cellular Component: cytosol (GO:0005829);; Cellular Component: plastid (GO:0009536);; Biological Process: chloroplast avoidance movement (GO:0009903);; Biological Process: chloroplast accumulation movement (GO:0009904);; Cellular Component: membrane (GO:0016020);;	--	Reticulon-like protein B5 GN=RTNLB5 OS=Arabidopsis thaliana (Mouse-ear cress) PE=1 SV=1	hypothetical protein OsI_20879 [Oryza sativa Indica Group]
Novel.104	LNC2026	Os10g0497300	Cellular Component: mitochondrion (GO:0005739);; Biological Process: metabolic process (GO:0008152);; Molecular Function: transferase activity, transferring acyl groups (GO:0016746);;	--	Protein Rf1, mitochondrial (Precursor) GN=Rf1 OS=Oryza sativa subsp. indica (Rice) PE=2 SV=1	Os10g0497300 [Oryza sativa Japonica Group]
Novel.104	LNC2026	Os01g0852100	Molecular Function: calmodulin-dependent protein kinase activity (GO:0004683);; Molecular Function: calmodulin binding (GO:0005516);; Molecular Function: ATP binding (GO:0005524);; Biological Process: protein phosphorylation (GO:0006468);; Cellular Component: plastid (GO:0009536);; Cellular Component: membrane (GO:0016020);;	K04733|1.24514e-87|obr:102715158|calmodulin-binding receptor-like cytoplasmic kinase 1-like; K04733 interleukin-1 receptor-associated kinase 4 [EC:2.7.11.1] (A)	Calmodulin-binding receptor-like cytoplasmic kinase 2 OS=Arabidopsis thaliana (Mouse-ear cress) PE=2 SV=1	putative calcium/calmodulin-regulated receptor-like kinase [Oryza sativa Japonica Group]
Novel.104	LNC2026	Os06g0494250	Molecular Function: protein serine/threonine kinase activity (GO:0004674);; Molecular Function: ATP binding (GO:0005524);; Cellular Component: mitochondrion (GO:0005739);; Cellular Component: plasma membrane (GO:0005886);; Biological Process: protein phosphorylation (GO:0006468);; Cellular Component: integral component of membrane (GO:0016021);; Molecular Function: carbohydrate binding (GO:003024…	--	G-type lectin S-receptor-like serine/threonine-protein kinase SD2-5 (Precursor) GN=SD25 OS=Arabidopsis thaliana (Mouse-ear cress) PE=1 SV=1	hypothetical protein OsJ_21426 [Oryza sativa Japonica Group]
Novel.104	LNC2026	Os07g0521800	Cellular Component: integral component of membrane (GO:0016021);; Molecular Function: ADP binding (GO:0043531);;	--	Putative disease resistance RPP13-like protein 1 GN=RPPL1 OS=Arabidopsis thaliana (Mouse-ear cress) PE=3 SV=1	Os07g0521800 [Oryza sativa Japonica Group]
Novel.104	LNC2260	Os11g0475000	--	--	--	Os11g0475000 [Oryza sativa Japonica Group]
Novel.104	LNC2260	Os02g0771600	Biological Process: ethylene biosynthetic process (GO:0009693);; Molecular Function: metal ion binding (GO:0046872);; Molecular Function: dioxygenase activity (GO:0051213);; Biological Process: oxidation-reduction process (GO:0055114);;	K05933|3.01324e-121|osa:4330873|Os02g0771600; K05933 aminocyclopropanecarboxylate oxidase [EC:1.14.17.4] (A)	1-aminocyclopropane-1-carboxylate oxidase GN=ACO OS=Actinidia deliciosa (Kiwi) PE=2 SV=1	Os02g0771600 [Oryza sativa Japonica Group]
Novel.104	LNC2260	Os06g0580100	Cellular Component: integral component of membrane (GO:0016021);;	--	--	Os06g0580100 [Oryza sativa Japonica Group]
Novel.104	LNC2260	Os11g0475000	--	--	--	Os11g0475000 [Oryza sativa Japonica Group]
Novel.104	LNC2260	Os04g0558700	--	--	--	Os04g0558700 [Oryza sativa Japonica Group]
Novel.104	LNC2260	Os11g0199000	Cellular Component: mitochondrion (GO:0005739);; Biological Process: signal transduction (GO:0007165);; Molecular Function: galactosylgalactosylxylosylprotein 3-beta-glucuronosyltransferase activity (GO:0015018);; Cellular Component: integral component of membrane (GO:0016021);;	--	--	hypothetical protein OsJ_33279 [Oryza sativa Japonica Group]
Novel.104	LNC2260	Os05g0188700	--	--	Leucine-rich repeat extensin-like protein 6 (Precursor) GN=LRX6 OS=Arabidopsis thaliana (Mouse-ear cress) PE=2 SV=1	Os05g0188700 [Oryza sativa Japonica Group]
Novel.104	LNC2260	Os08g0238100	--	--	Pentatricopeptide repeat-containing protein At2g37320 GN=PCMP-E50 OS=Arabidopsis thaliana (Mouse-ear cress) PE=2 SV=1	Os11g0275400 [Oryza sativa Japonica Group]
Novel.104	LNC2260	Os11g0275400	--	--	Pentatricopeptide repeat-containing protein At2g37320 GN=PCMP-E50 OS=Arabidopsis thaliana (Mouse-ear cress) PE=2 SV=1	Os11g0275400 [Oryza sativa Japonica Group]
Novel.104	LNC2260	Os08g0203350	--	--	--	Os08g0203350 [Oryza sativa Japonica Group]
Novel.104	LNC2260	Os07g0573200	Biological Process: sulfate assimilation (GO:0000103);; Molecular Function: adenylylsulfate kinase activity (GO:0004020);; Molecular Function: ATP binding (GO:0005524);; Cellular Component: cytosol (GO:0005829);; Cellular Component: plastid (GO:0009536);; Biological Process: phosphorylation (GO:0016310);; Biological Process: male gamete generation (GO:0048232);;	--	--	Os07g0573200 [Oryza sativa Japonica Group]
Novel.104	LNC2260	Os05g0473900	Molecular Function: oxidoreductase activity (GO:0016491);;	--	Phytanoyl-CoA dioxygenase 2 GN=Os05g0473900 OS=Oryza sativa subsp. japonica (Rice) PE=2 SV=1	Os05g0473900 [Oryza sativa Japonica Group]
Novel.104	LNC2260	Os07g0164100	Molecular Function: zinc ion binding (GO:0008270);; Biological Process: DNA mediated transformation (GO:0009294);; Cellular Component: plastid (GO:0009536);; Molecular Function: hydrolase activity (GO:0016787);;	K11407|5.44015e-86|osa:4342472|Os07g0164100; K11407 histone deacetylase 6 [EC:3.5.1.98] (A)	Histone deacetylase 15 GN=HDA15 OS=Arabidopsis thaliana (Mouse-ear cress) PE=2 SV=2	putative histone deacetylase [Oryza sativa Japonica Group]
Novel.104	LNC2260	Os02g0593600	--	--	Plant intracellular Ras-group-related LRR protein 2 OS=Oryza sativa subsp. japonica (Rice) PE=2 SV=1	Os02g0593600 [Oryza sativa Japonica Group]
Novel.104	LNC2260	Os04g0638100	Molecular Function: transferase activity, transferring acyl groups other than amino-acyl groups (GO:0016747);;	--	Malonyl-CoA:anthocyanidin 5-O-glucoside-6&apos;&apos;-O-malonyltransferase GN=5MAT OS=Arabidopsis thaliana (Mouse-ear cress) PE=1 SV=1	PREDICTED: LOW QUALITY PROTEIN: agmatine coumaroyltransferase-like [Oryza brachyantha]
Novel.104	LNC2260	Os06g0704000	Molecular Function: nucleic acid binding (GO:0003676);;	--	--	Os06g0704000 [Oryza sativa Japonica Group]
Novel.104	LNC2260	Os02g0199800	Biological Process: pollen maturation (GO:0010152);; Cellular Component: membrane (GO:0016020);; Biological Process: calcium-mediated signaling (GO:0019722);; Biological Process: phosphatidylinositol-mediated signaling (GO:0048015);;	--	C2 and GRAM domain-containing protein At1g03370 GN=At1g03370 OS=Arabidopsis thaliana (Mouse-ear cress) PE=2 SV=4	hypothetical protein OsJ_05785 [Oryza sativa Japonica Group]
Novel.104	LNC2260	Os02g0136800	Cellular Component: mitochondrion (GO:0005739);;	--	--	Os02g0136800 [Oryza sativa Japonica Group]
Novel.104	LNC2260	Os07g0523400	Molecular Function: transporter activity (GO:0005215);; Cellular Component: integral component of membrane (GO:0016021);; Biological Process: carbohydrate transmembrane transport (GO:0034219);;	K15283|4.56814e-106|dosa:Os07t0523400-01|Os07g0523400; Glucose-6-phosphate/phosphate-translocator precursor.; K15283 solute carrier family 35, member E1 (A)	Glucose-6-phosphate/phosphate translocator 2, chloroplastic (Precursor) GN=GPT2 OS=Arabidopsis thaliana (Mouse-ear cress) PE=2 SV=2	unnamed protein product [Oryza sativa Japonica Group]
Novel.104	LNC2260	Os07g0160100	Molecular Function: DNA binding (GO:0003677);; Cellular Component: nucleus (GO:0005634);; Biological Process: cell differentiation (GO:0030154);; Molecular Function: metal ion binding (GO:0046872);; Biological Process: specification of floral organ number (GO:0048833);;	--	Protein YABBY 1 OS=Oryza sativa subsp. japonica (Rice) PE=2 SV=1	Os07g0160100 [Oryza sativa Japonica Group]
Novel.104	LNC2260	Os11g0238400	Cellular Component: mitochondrion (GO:0005739);;	--	--	Os11g0238400 [Oryza sativa Japonica Group]
Novel.104	LNC2260	Os01g0227100	Biological Process: PSII associated light-harvesting complex II catabolic process (GO:0010304);; Biological Process: chlorophyll catabolic process (GO:0015996);; Molecular Function: chlorophyll(ide) b reductase activity (GO:0034256);; Cellular Component: plastid membrane (GO:0042170);;	K13606|3.10174e-44|osa:4327178|Os01g0227100; K13606 chlorophyll(ide) b reductase [EC:1.1.1.294] (A)	Probable chlorophyll(ide) b reductase NYC1, chloroplastic (Precursor) OS=Oryza sativa subsp. japonica (Rice) PE=1 SV=1	hypothetical protein OsI_00981 [Oryza sativa Indica Group]
Novel.104	LNC2260	Os05g0550200	Cellular Component: cytosol (GO:0005829);; Cellular Component: plastid (GO:0009536);; Biological Process: chloroplast avoidance movement (GO:0009903);; Biological Process: chloroplast accumulation movement (GO:0009904);; Cellular Component: membrane (GO:0016020);;	--	Reticulon-like protein B5 GN=RTNLB5 OS=Arabidopsis thaliana (Mouse-ear cress) PE=1 SV=1	hypothetical protein OsI_20879 [Oryza sativa Indica Group]
Novel.104	LNC2260	Os10g0497300	Cellular Component: mitochondrion (GO:0005739);; Biological Process: metabolic process (GO:0008152);; Molecular Function: transferase activity, transferring acyl groups (GO:0016746);;	--	Protein Rf1, mitochondrial (Precursor) GN=Rf1 OS=Oryza sativa subsp. indica (Rice) PE=2 SV=1	Os10g0497300 [Oryza sativa Japonica Group]
Novel.104	LNC2260	Os01g0852100	Molecular Function: calmodulin-dependent protein kinase activity (GO:0004683);; Molecular Function: calmodulin binding (GO:0005516);; Molecular Function: ATP binding (GO:0005524);; Biological Process: protein phosphorylation (GO:0006468);; Cellular Component: plastid (GO:0009536);; Cellular Component: membrane (GO:0016020);;	K04733|1.24514e-87|obr:102715158|calmodulin-binding receptor-like cytoplasmic kinase 1-like; K04733 interleukin-1 receptor-associated kinase 4 [EC:2.7.11.1] (A)	Calmodulin-binding receptor-like cytoplasmic kinase 2 OS=Arabidopsis thaliana (Mouse-ear cress) PE=2 SV=1	putative calcium/calmodulin-regulated receptor-like kinase [Oryza sativa Japonica Group]
Novel.104	LNC2260	Os06g0494250	Molecular Function: protein serine/threonine kinase activity (GO:0004674);; Molecular Function: ATP binding (GO:0005524);; Cellular Component: mitochondrion (GO:0005739);; Cellular Component: plasma membrane (GO:0005886);; Biological Process: protein phosphorylation (GO:0006468);; Cellular Component: integral component of membrane (GO:0016021);; Molecular Function: carbohydrate binding (GO:003024…	--	G-type lectin S-receptor-like serine/threonine-protein kinase SD2-5 (Precursor) GN=SD25 OS=Arabidopsis thaliana (Mouse-ear cress) PE=1 SV=1	hypothetical protein OsJ_21426 [Oryza sativa Japonica Group]
Novel.104	LNC2260	Os07g0521800	Cellular Component: integral component of membrane (GO:0016021);; Molecular Function: ADP binding (GO:0043531);;	--	Putative disease resistance RPP13-like protein 1 GN=RPPL1 OS=Arabidopsis thaliana (Mouse-ear cress) PE=3 SV=1	Os07g0521800 [Oryza sativa Japonica Group]
Novel.104	LNC2615	Os11g0475000	--	--	--	Os11g0475000 [Oryza sativa Japonica Group]
Novel.104	LNC2615	Os02g0771600	Biological Process: ethylene biosynthetic process (GO:0009693);; Molecular Function: metal ion binding (GO:0046872);; Molecular Function: dioxygenase activity (GO:0051213);; Biological Process: oxidation-reduction process (GO:0055114);;	K05933|3.01324e-121|osa:4330873|Os02g0771600; K05933 aminocyclopropanecarboxylate oxidase [EC:1.14.17.4] (A)	1-aminocyclopropane-1-carboxylate oxidase GN=ACO OS=Actinidia deliciosa (Kiwi) PE=2 SV=1	Os02g0771600 [Oryza sativa Japonica Group]
Novel.104	LNC2615	Os06g0580100	Cellular Component: integral component of membrane (GO:0016021);;	--	--	Os06g0580100 [Oryza sativa Japonica Group]
Novel.104	LNC2615	Os11g0475000	--	--	--	Os11g0475000 [Oryza sativa Japonica Group]
Novel.104	LNC2615	Os04g0558700	--	--	--	Os04g0558700 [Oryza sativa Japonica Group]
Novel.104	LNC2615	Os11g0199000	Cellular Component: mitochondrion (GO:0005739);; Biological Process: signal transduction (GO:0007165);; Molecular Function: galactosylgalactosylxylosylprotein 3-beta-glucuronosyltransferase activity (GO:0015018);; Cellular Component: integral component of membrane (GO:0016021);;	--	--	hypothetical protein OsJ_33279 [Oryza sativa Japonica Group]
Novel.104	LNC2615	Os05g0188700	--	--	Leucine-rich repeat extensin-like protein 6 (Precursor) GN=LRX6 OS=Arabidopsis thaliana (Mouse-ear cress) PE=2 SV=1	Os05g0188700 [Oryza sativa Japonica Group]
Novel.104	LNC2615	Os08g0238100	--	--	Pentatricopeptide repeat-containing protein At2g37320 GN=PCMP-E50 OS=Arabidopsis thaliana (Mouse-ear cress) PE=2 SV=1	Os11g0275400 [Oryza sativa Japonica Group]
Novel.104	LNC2615	Os11g0275400	--	--	Pentatricopeptide repeat-containing protein At2g37320 GN=PCMP-E50 OS=Arabidopsis thaliana (Mouse-ear cress) PE=2 SV=1	Os11g0275400 [Oryza sativa Japonica Group]
Novel.104	LNC2615	Os08g0203350	--	--	--	Os08g0203350 [Oryza sativa Japonica Group]
Novel.104	LNC2615	Os07g0573200	Biological Process: sulfate assimilation (GO:0000103);; Molecular Function: adenylylsulfate kinase activity (GO:0004020);; Molecular Function: ATP binding (GO:0005524);; Cellular Component: cytosol (GO:0005829);; Cellular Component: plastid (GO:0009536);; Biological Process: phosphorylation (GO:0016310);; Biological Process: male gamete generation (GO:0048232);;	--	--	Os07g0573200 [Oryza sativa Japonica Group]
Novel.104	LNC2615	Os05g0473900	Molecular Function: oxidoreductase activity (GO:0016491);;	--	Phytanoyl-CoA dioxygenase 2 GN=Os05g0473900 OS=Oryza sativa subsp. japonica (Rice) PE=2 SV=1	Os05g0473900 [Oryza sativa Japonica Group]
Novel.104	LNC2615	Os07g0164100	Molecular Function: zinc ion binding (GO:0008270);; Biological Process: DNA mediated transformation (GO:0009294);; Cellular Component: plastid (GO:0009536);; Molecular Function: hydrolase activity (GO:0016787);;	K11407|5.44015e-86|osa:4342472|Os07g0164100; K11407 histone deacetylase 6 [EC:3.5.1.98] (A)	Histone deacetylase 15 GN=HDA15 OS=Arabidopsis thaliana (Mouse-ear cress) PE=2 SV=2	putative histone deacetylase [Oryza sativa Japonica Group]
Novel.104	LNC2615	Os02g0593600	--	--	Plant intracellular Ras-group-related LRR protein 2 OS=Oryza sativa subsp. japonica (Rice) PE=2 SV=1	Os02g0593600 [Oryza sativa Japonica Group]
Novel.104	LNC2615	Os04g0638100	Molecular Function: transferase activity, transferring acyl groups other than amino-acyl groups (GO:0016747);;	--	Malonyl-CoA:anthocyanidin 5-O-glucoside-6&apos;&apos;-O-malonyltransferase GN=5MAT OS=Arabidopsis thaliana (Mouse-ear cress) PE=1 SV=1	PREDICTED: LOW QUALITY PROTEIN: agmatine coumaroyltransferase-like [Oryza brachyantha]
Novel.104	LNC2615	Os06g0704000	Molecular Function: nucleic acid binding (GO:0003676);;	--	--	Os06g0704000 [Oryza sativa Japonica Group]
Novel.104	LNC2615	Os02g0199800	Biological Process: pollen maturation (GO:0010152);; Cellular Component: membrane (GO:0016020);; Biological Process: calcium-mediated signaling (GO:0019722);; Biological Process: phosphatidylinositol-mediated signaling (GO:0048015);;	--	C2 and GRAM domain-containing protein At1g03370 GN=At1g03370 OS=Arabidopsis thaliana (Mouse-ear cress) PE=2 SV=4	hypothetical protein OsJ_05785 [Oryza sativa Japonica Group]
Novel.104	LNC2615	Os02g0136800	Cellular Component: mitochondrion (GO:0005739);;	--	--	Os02g0136800 [Oryza sativa Japonica Group]
Novel.104	LNC2615	Os07g0523400	Molecular Function: transporter activity (GO:0005215);; Cellular Component: integral component of membrane (GO:0016021);; Biological Process: carbohydrate transmembrane transport (GO:0034219);;	K15283|4.56814e-106|dosa:Os07t0523400-01|Os07g0523400; Glucose-6-phosphate/phosphate-translocator precursor.; K15283 solute carrier family 35, member E1 (A)	Glucose-6-phosphate/phosphate translocator 2, chloroplastic (Precursor) GN=GPT2 OS=Arabidopsis thaliana (Mouse-ear cress) PE=2 SV=2	unnamed protein product [Oryza sativa Japonica Group]
Novel.104	LNC2615	Os07g0160100	Molecular Function: DNA binding (GO:0003677);; Cellular Component: nucleus (GO:0005634);; Biological Process: cell differentiation (GO:0030154);; Molecular Function: metal ion binding (GO:0046872);; Biological Process: specification of floral organ number (GO:0048833);;	--	Protein YABBY 1 OS=Oryza sativa subsp. japonica (Rice) PE=2 SV=1	Os07g0160100 [Oryza sativa Japonica Group]
Novel.104	LNC2615	Os11g0238400	Cellular Component: mitochondrion (GO:0005739);;	--	--	Os11g0238400 [Oryza sativa Japonica Group]
Novel.104	LNC2615	Os01g0227100	Biological Process: PSII associated light-harvesting complex II catabolic process (GO:0010304);; Biological Process: chlorophyll catabolic process (GO:0015996);; Molecular Function: chlorophyll(ide) b reductase activity (GO:0034256);; Cellular Component: plastid membrane (GO:0042170);;	K13606|3.10174e-44|osa:4327178|Os01g0227100; K13606 chlorophyll(ide) b reductase [EC:1.1.1.294] (A)	Probable chlorophyll(ide) b reductase NYC1, chloroplastic (Precursor) OS=Oryza sativa subsp. japonica (Rice) PE=1 SV=1	hypothetical protein OsI_00981 [Oryza sativa Indica Group]
Novel.104	LNC2615	Os05g0550200	Cellular Component: cytosol (GO:0005829);; Cellular Component: plastid (GO:0009536);; Biological Process: chloroplast avoidance movement (GO:0009903);; Biological Process: chloroplast accumulation movement (GO:0009904);; Cellular Component: membrane (GO:0016020);;	--	Reticulon-like protein B5 GN=RTNLB5 OS=Arabidopsis thaliana (Mouse-ear cress) PE=1 SV=1	hypothetical protein OsI_20879 [Oryza sativa Indica Group]
Novel.104	LNC2615	Os10g0497300	Cellular Component: mitochondrion (GO:0005739);; Biological Process: metabolic process (GO:0008152);; Molecular Function: transferase activity, transferring acyl groups (GO:0016746);;	--	Protein Rf1, mitochondrial (Precursor) GN=Rf1 OS=Oryza sativa subsp. indica (Rice) PE=2 SV=1	Os10g0497300 [Oryza sativa Japonica Group]
Novel.104	LNC2615	Os01g0852100	Molecular Function: calmodulin-dependent protein kinase activity (GO:0004683);; Molecular Function: calmodulin binding (GO:0005516);; Molecular Function: ATP binding (GO:0005524);; Biological Process: protein phosphorylation (GO:0006468);; Cellular Component: plastid (GO:0009536);; Cellular Component: membrane (GO:0016020);;	K04733|1.24514e-87|obr:102715158|calmodulin-binding receptor-like cytoplasmic kinase 1-like; K04733 interleukin-1 receptor-associated kinase 4 [EC:2.7.11.1] (A)	Calmodulin-binding receptor-like cytoplasmic kinase 2 OS=Arabidopsis thaliana (Mouse-ear cress) PE=2 SV=1	putative calcium/calmodulin-regulated receptor-like kinase [Oryza sativa Japonica Group]
Novel.104	LNC2615	Os06g0494250	Molecular Function: protein serine/threonine kinase activity (GO:0004674);; Molecular Function: ATP binding (GO:0005524);; Cellular Component: mitochondrion (GO:0005739);; Cellular Component: plasma membrane (GO:0005886);; Biological Process: protein phosphorylation (GO:0006468);; Cellular Component: integral component of membrane (GO:0016021);; Molecular Function: carbohydrate binding (GO:003024…	--	G-type lectin S-receptor-like serine/threonine-protein kinase SD2-5 (Precursor) GN=SD25 OS=Arabidopsis thaliana (Mouse-ear cress) PE=1 SV=1	hypothetical protein OsJ_21426 [Oryza sativa Japonica Group]
Novel.104	LNC2615	Os07g0521800	Cellular Component: integral component of membrane (GO:0016021);; Molecular Function: ADP binding (GO:0043531);;	--	Putative disease resistance RPP13-like protein 1 GN=RPPL1 OS=Arabidopsis thaliana (Mouse-ear cress) PE=3 SV=1	Os07g0521800 [Oryza sativa Japonica Group]
Novel.104	LNC4667	Os11g0475000	--	--	--	Os11g0475000 [Oryza sativa Japonica Group]
Novel.104	LNC4667	Os02g0771600	Biological Process: ethylene biosynthetic process (GO:0009693);; Molecular Function: metal ion binding (GO:0046872);; Molecular Function: dioxygenase activity (GO:0051213);; Biological Process: oxidation-reduction process (GO:0055114);;	K05933|3.01324e-121|osa:4330873|Os02g0771600; K05933 aminocyclopropanecarboxylate oxidase [EC:1.14.17.4] (A)	1-aminocyclopropane-1-carboxylate oxidase GN=ACO OS=Actinidia deliciosa (Kiwi) PE=2 SV=1	Os02g0771600 [Oryza sativa Japonica Group]
Novel.104	LNC4667	Os06g0580100	Cellular Component: integral component of membrane (GO:0016021);;	--	--	Os06g0580100 [Oryza sativa Japonica Group]
Novel.104	LNC4667	Os11g0475000	--	--	--	Os11g0475000 [Oryza sativa Japonica Group]
Novel.104	LNC4667	Os04g0558700	--	--	--	Os04g0558700 [Oryza sativa Japonica Group]
Novel.104	LNC4667	Os11g0199000	Cellular Component: mitochondrion (GO:0005739);; Biological Process: signal transduction (GO:0007165);; Molecular Function: galactosylgalactosylxylosylprotein 3-beta-glucuronosyltransferase activity (GO:0015018);; Cellular Component: integral component of membrane (GO:0016021);;	--	--	hypothetical protein OsJ_33279 [Oryza sativa Japonica Group]
Novel.104	LNC4667	Os05g0188700	--	--	Leucine-rich repeat extensin-like protein 6 (Precursor) GN=LRX6 OS=Arabidopsis thaliana (Mouse-ear cress) PE=2 SV=1	Os05g0188700 [Oryza sativa Japonica Group]
Novel.104	LNC4667	Os08g0238100	--	--	Pentatricopeptide repeat-containing protein At2g37320 GN=PCMP-E50 OS=Arabidopsis thaliana (Mouse-ear cress) PE=2 SV=1	Os11g0275400 [Oryza sativa Japonica Group]
Novel.104	LNC4667	Os11g0275400	--	--	Pentatricopeptide repeat-containing protein At2g37320 GN=PCMP-E50 OS=Arabidopsis thaliana (Mouse-ear cress) PE=2 SV=1	Os11g0275400 [Oryza sativa Japonica Group]
Novel.104	LNC4667	Os08g0203350	--	--	--	Os08g0203350 [Oryza sativa Japonica Group]
Novel.104	LNC4667	Os07g0573200	Biological Process: sulfate assimilation (GO:0000103);; Molecular Function: adenylylsulfate kinase activity (GO:0004020);; Molecular Function: ATP binding (GO:0005524);; Cellular Component: cytosol (GO:0005829);; Cellular Component: plastid (GO:0009536);; Biological Process: phosphorylation (GO:0016310);; Biological Process: male gamete generation (GO:0048232);;	--	--	Os07g0573200 [Oryza sativa Japonica Group]
Novel.104	LNC4667	Os05g0473900	Molecular Function: oxidoreductase activity (GO:0016491);;	--	Phytanoyl-CoA dioxygenase 2 GN=Os05g0473900 OS=Oryza sativa subsp. japonica (Rice) PE=2 SV=1	Os05g0473900 [Oryza sativa Japonica Group]
Novel.104	LNC4667	Os07g0164100	Molecular Function: zinc ion binding (GO:0008270);; Biological Process: DNA mediated transformation (GO:0009294);; Cellular Component: plastid (GO:0009536);; Molecular Function: hydrolase activity (GO:0016787);;	K11407|5.44015e-86|osa:4342472|Os07g0164100; K11407 histone deacetylase 6 [EC:3.5.1.98] (A)	Histone deacetylase 15 GN=HDA15 OS=Arabidopsis thaliana (Mouse-ear cress) PE=2 SV=2	putative histone deacetylase [Oryza sativa Japonica Group]
Novel.104	LNC4667	Os02g0593600	--	--	Plant intracellular Ras-group-related LRR protein 2 OS=Oryza sativa subsp. japonica (Rice) PE=2 SV=1	Os02g0593600 [Oryza sativa Japonica Group]
Novel.104	LNC4667	Os04g0638100	Molecular Function: transferase activity, transferring acyl groups other than amino-acyl groups (GO:0016747);;	--	Malonyl-CoA:anthocyanidin 5-O-glucoside-6&apos;&apos;-O-malonyltransferase GN=5MAT OS=Arabidopsis thaliana (Mouse-ear cress) PE=1 SV=1	PREDICTED: LOW QUALITY PROTEIN: agmatine coumaroyltransferase-like [Oryza brachyantha]
Novel.104	LNC4667	Os06g0704000	Molecular Function: nucleic acid binding (GO:0003676);;	--	--	Os06g0704000 [Oryza sativa Japonica Group]
Novel.104	LNC4667	Os02g0199800	Biological Process: pollen maturation (GO:0010152);; Cellular Component: membrane (GO:0016020);; Biological Process: calcium-mediated signaling (GO:0019722);; Biological Process: phosphatidylinositol-mediated signaling (GO:0048015);;	--	C2 and GRAM domain-containing protein At1g03370 GN=At1g03370 OS=Arabidopsis thaliana (Mouse-ear cress) PE=2 SV=4	hypothetical protein OsJ_05785 [Oryza sativa Japonica Group]
Novel.104	LNC4667	Os02g0136800	Cellular Component: mitochondrion (GO:0005739);;	--	--	Os02g0136800 [Oryza sativa Japonica Group]
Novel.104	LNC4667	Os07g0523400	Molecular Function: transporter activity (GO:0005215);; Cellular Component: integral component of membrane (GO:0016021);; Biological Process: carbohydrate transmembrane transport (GO:0034219);;	K15283|4.56814e-106|dosa:Os07t0523400-01|Os07g0523400; Glucose-6-phosphate/phosphate-translocator precursor.; K15283 solute carrier family 35, member E1 (A)	Glucose-6-phosphate/phosphate translocator 2, chloroplastic (Precursor) GN=GPT2 OS=Arabidopsis thaliana (Mouse-ear cress) PE=2 SV=2	unnamed protein product [Oryza sativa Japonica Group]
Novel.104	LNC4667	Os07g0160100	Molecular Function: DNA binding (GO:0003677);; Cellular Component: nucleus (GO:0005634);; Biological Process: cell differentiation (GO:0030154);; Molecular Function: metal ion binding (GO:0046872);; Biological Process: specification of floral organ number (GO:0048833);;	--	Protein YABBY 1 OS=Oryza sativa subsp. japonica (Rice) PE=2 SV=1	Os07g0160100 [Oryza sativa Japonica Group]
Novel.104	LNC4667	Os11g0238400	Cellular Component: mitochondrion (GO:0005739);;	--	--	Os11g0238400 [Oryza sativa Japonica Group]
Novel.104	LNC4667	Os01g0227100	Biological Process: PSII associated light-harvesting complex II catabolic process (GO:0010304);; Biological Process: chlorophyll catabolic process (GO:0015996);; Molecular Function: chlorophyll(ide) b reductase activity (GO:0034256);; Cellular Component: plastid membrane (GO:0042170);;	K13606|3.10174e-44|osa:4327178|Os01g0227100; K13606 chlorophyll(ide) b reductase [EC:1.1.1.294] (A)	Probable chlorophyll(ide) b reductase NYC1, chloroplastic (Precursor) OS=Oryza sativa subsp. japonica (Rice) PE=1 SV=1	hypothetical protein OsI_00981 [Oryza sativa Indica Group]
Novel.104	LNC4667	Os05g0550200	Cellular Component: cytosol (GO:0005829);; Cellular Component: plastid (GO:0009536);; Biological Process: chloroplast avoidance movement (GO:0009903);; Biological Process: chloroplast accumulation movement (GO:0009904);; Cellular Component: membrane (GO:0016020);;	--	Reticulon-like protein B5 GN=RTNLB5 OS=Arabidopsis thaliana (Mouse-ear cress) PE=1 SV=1	hypothetical protein OsI_20879 [Oryza sativa Indica Group]
Novel.104	LNC4667	Os10g0497300	Cellular Component: mitochondrion (GO:0005739);; Biological Process: metabolic process (GO:0008152);; Molecular Function: transferase activity, transferring acyl groups (GO:0016746);;	--	Protein Rf1, mitochondrial (Precursor) GN=Rf1 OS=Oryza sativa subsp. indica (Rice) PE=2 SV=1	Os10g0497300 [Oryza sativa Japonica Group]
Novel.104	LNC4667	Os01g0852100	Molecular Function: calmodulin-dependent protein kinase activity (GO:0004683);; Molecular Function: calmodulin binding (GO:0005516);; Molecular Function: ATP binding (GO:0005524);; Biological Process: protein phosphorylation (GO:0006468);; Cellular Component: plastid (GO:0009536);; Cellular Component: membrane (GO:0016020);;	K04733|1.24514e-87|obr:102715158|calmodulin-binding receptor-like cytoplasmic kinase 1-like; K04733 interleukin-1 receptor-associated kinase 4 [EC:2.7.11.1] (A)	Calmodulin-binding receptor-like cytoplasmic kinase 2 OS=Arabidopsis thaliana (Mouse-ear cress) PE=2 SV=1	putative calcium/calmodulin-regulated receptor-like kinase [Oryza sativa Japonica Group]
Novel.104	LNC4667	Os06g0494250	Molecular Function: protein serine/threonine kinase activity (GO:0004674);; Molecular Function: ATP binding (GO:0005524);; Cellular Component: mitochondrion (GO:0005739);; Cellular Component: plasma membrane (GO:0005886);; Biological Process: protein phosphorylation (GO:0006468);; Cellular Component: integral component of membrane (GO:0016021);; Molecular Function: carbohydrate binding (GO:003024…	--	G-type lectin S-receptor-like serine/threonine-protein kinase SD2-5 (Precursor) GN=SD25 OS=Arabidopsis thaliana (Mouse-ear cress) PE=1 SV=1	hypothetical protein OsJ_21426 [Oryza sativa Japonica Group]
Novel.104	LNC4667	Os07g0521800	Cellular Component: integral component of membrane (GO:0016021);; Molecular Function: ADP binding (GO:0043531);;	--	Putative disease resistance RPP13-like protein 1 GN=RPPL1 OS=Arabidopsis thaliana (Mouse-ear cress) PE=3 SV=1	Os07g0521800 [Oryza sativa Japonica Group]
Novel.104	LNC4670	Os11g0475000	--	--	--	Os11g0475000 [Oryza sativa Japonica Group]
Novel.104	LNC4670	Os02g0771600	Biological Process: ethylene biosynthetic process (GO:0009693);; Molecular Function: metal ion binding (GO:0046872);; Molecular Function: dioxygenase activity (GO:0051213);; Biological Process: oxidation-reduction process (GO:0055114);;	K05933|3.01324e-121|osa:4330873|Os02g0771600; K05933 aminocyclopropanecarboxylate oxidase [EC:1.14.17.4] (A)	1-aminocyclopropane-1-carboxylate oxidase GN=ACO OS=Actinidia deliciosa (Kiwi) PE=2 SV=1	Os02g0771600 [Oryza sativa Japonica Group]
Novel.104	LNC4670	Os06g0580100	Cellular Component: integral component of membrane (GO:0016021);;	--	--	Os06g0580100 [Oryza sativa Japonica Group]
Novel.104	LNC4670	Os11g0475000	--	--	--	Os11g0475000 [Oryza sativa Japonica Group]
Novel.104	LNC4670	Os04g0558700	--	--	--	Os04g0558700 [Oryza sativa Japonica Group]
Novel.104	LNC4670	Os11g0199000	Cellular Component: mitochondrion (GO:0005739);; Biological Process: signal transduction (GO:0007165);; Molecular Function: galactosylgalactosylxylosylprotein 3-beta-glucuronosyltransferase activity (GO:0015018);; Cellular Component: integral component of membrane (GO:0016021);;	--	--	hypothetical protein OsJ_33279 [Oryza sativa Japonica Group]
Novel.104	LNC4670	Os05g0188700	--	--	Leucine-rich repeat extensin-like protein 6 (Precursor) GN=LRX6 OS=Arabidopsis thaliana (Mouse-ear cress) PE=2 SV=1	Os05g0188700 [Oryza sativa Japonica Group]
Novel.104	LNC4670	Os08g0238100	--	--	Pentatricopeptide repeat-containing protein At2g37320 GN=PCMP-E50 OS=Arabidopsis thaliana (Mouse-ear cress) PE=2 SV=1	Os11g0275400 [Oryza sativa Japonica Group]
Novel.104	LNC4670	Os11g0275400	--	--	Pentatricopeptide repeat-containing protein At2g37320 GN=PCMP-E50 OS=Arabidopsis thaliana (Mouse-ear cress) PE=2 SV=1	Os11g0275400 [Oryza sativa Japonica Group]
Novel.104	LNC4670	Os08g0203350	--	--	--	Os08g0203350 [Oryza sativa Japonica Group]
Novel.104	LNC4670	Os07g0573200	Biological Process: sulfate assimilation (GO:0000103);; Molecular Function: adenylylsulfate kinase activity (GO:0004020);; Molecular Function: ATP binding (GO:0005524);; Cellular Component: cytosol (GO:0005829);; Cellular Component: plastid (GO:0009536);; Biological Process: phosphorylation (GO:0016310);; Biological Process: male gamete generation (GO:0048232);;	--	--	Os07g0573200 [Oryza sativa Japonica Group]
Novel.104	LNC4670	Os05g0473900	Molecular Function: oxidoreductase activity (GO:0016491);;	--	Phytanoyl-CoA dioxygenase 2 GN=Os05g0473900 OS=Oryza sativa subsp. japonica (Rice) PE=2 SV=1	Os05g0473900 [Oryza sativa Japonica Group]
Novel.104	LNC4670	Os07g0164100	Molecular Function: zinc ion binding (GO:0008270);; Biological Process: DNA mediated transformation (GO:0009294);; Cellular Component: plastid (GO:0009536);; Molecular Function: hydrolase activity (GO:0016787);;	K11407|5.44015e-86|osa:4342472|Os07g0164100; K11407 histone deacetylase 6 [EC:3.5.1.98] (A)	Histone deacetylase 15 GN=HDA15 OS=Arabidopsis thaliana (Mouse-ear cress) PE=2 SV=2	putative histone deacetylase [Oryza sativa Japonica Group]
Novel.104	LNC4670	Os02g0593600	--	--	Plant intracellular Ras-group-related LRR protein 2 OS=Oryza sativa subsp. japonica (Rice) PE=2 SV=1	Os02g0593600 [Oryza sativa Japonica Group]
Novel.104	LNC4670	Os04g0638100	Molecular Function: transferase activity, transferring acyl groups other than amino-acyl groups (GO:0016747);;	--	Malonyl-CoA:anthocyanidin 5-O-glucoside-6&apos;&apos;-O-malonyltransferase GN=5MAT OS=Arabidopsis thaliana (Mouse-ear cress) PE=1 SV=1	PREDICTED: LOW QUALITY PROTEIN: agmatine coumaroyltransferase-like [Oryza brachyantha]
Novel.104	LNC4670	Os06g0704000	Molecular Function: nucleic acid binding (GO:0003676);;	--	--	Os06g0704000 [Oryza sativa Japonica Group]
Novel.104	LNC4670	Os02g0199800	Biological Process: pollen maturation (GO:0010152);; Cellular Component: membrane (GO:0016020);; Biological Process: calcium-mediated signaling (GO:0019722);; Biological Process: phosphatidylinositol-mediated signaling (GO:0048015);;	--	C2 and GRAM domain-containing protein At1g03370 GN=At1g03370 OS=Arabidopsis thaliana (Mouse-ear cress) PE=2 SV=4	hypothetical protein OsJ_05785 [Oryza sativa Japonica Group]
Novel.104	LNC4670	Os02g0136800	Cellular Component: mitochondrion (GO:0005739);;	--	--	Os02g0136800 [Oryza sativa Japonica Group]
Novel.104	LNC4670	Os07g0523400	Molecular Function: transporter activity (GO:0005215);; Cellular Component: integral component of membrane (GO:0016021);; Biological Process: carbohydrate transmembrane transport (GO:0034219);;	K15283|4.56814e-106|dosa:Os07t0523400-01|Os07g0523400; Glucose-6-phosphate/phosphate-translocator precursor.; K15283 solute carrier family 35, member E1 (A)	Glucose-6-phosphate/phosphate translocator 2, chloroplastic (Precursor) GN=GPT2 OS=Arabidopsis thaliana (Mouse-ear cress) PE=2 SV=2	unnamed protein product [Oryza sativa Japonica Group]
Novel.104	LNC4670	Os07g0160100	Molecular Function: DNA binding (GO:0003677);; Cellular Component: nucleus (GO:0005634);; Biological Process: cell differentiation (GO:0030154);; Molecular Function: metal ion binding (GO:0046872);; Biological Process: specification of floral organ number (GO:0048833);;	--	Protein YABBY 1 OS=Oryza sativa subsp. japonica (Rice) PE=2 SV=1	Os07g0160100 [Oryza sativa Japonica Group]
Novel.104	LNC4670	Os11g0238400	Cellular Component: mitochondrion (GO:0005739);;	--	--	Os11g0238400 [Oryza sativa Japonica Group]
Novel.104	LNC4670	Os01g0227100	Biological Process: PSII associated light-harvesting complex II catabolic process (GO:0010304);; Biological Process: chlorophyll catabolic process (GO:0015996);; Molecular Function: chlorophyll(ide) b reductase activity (GO:0034256);; Cellular Component: plastid membrane (GO:0042170);;	K13606|3.10174e-44|osa:4327178|Os01g0227100; K13606 chlorophyll(ide) b reductase [EC:1.1.1.294] (A)	Probable chlorophyll(ide) b reductase NYC1, chloroplastic (Precursor) OS=Oryza sativa subsp. japonica (Rice) PE=1 SV=1	hypothetical protein OsI_00981 [Oryza sativa Indica Group]
Novel.104	LNC4670	Os05g0550200	Cellular Component: cytosol (GO:0005829);; Cellular Component: plastid (GO:0009536);; Biological Process: chloroplast avoidance movement (GO:0009903);; Biological Process: chloroplast accumulation movement (GO:0009904);; Cellular Component: membrane (GO:0016020);;	--	Reticulon-like protein B5 GN=RTNLB5 OS=Arabidopsis thaliana (Mouse-ear cress) PE=1 SV=1	hypothetical protein OsI_20879 [Oryza sativa Indica Group]
Novel.104	LNC4670	Os10g0497300	Cellular Component: mitochondrion (GO:0005739);; Biological Process: metabolic process (GO:0008152);; Molecular Function: transferase activity, transferring acyl groups (GO:0016746);;	--	Protein Rf1, mitochondrial (Precursor) GN=Rf1 OS=Oryza sativa subsp. indica (Rice) PE=2 SV=1	Os10g0497300 [Oryza sativa Japonica Group]
Novel.104	LNC4670	Os01g0852100	Molecular Function: calmodulin-dependent protein kinase activity (GO:0004683);; Molecular Function: calmodulin binding (GO:0005516);; Molecular Function: ATP binding (GO:0005524);; Biological Process: protein phosphorylation (GO:0006468);; Cellular Component: plastid (GO:0009536);; Cellular Component: membrane (GO:0016020);;	K04733|1.24514e-87|obr:102715158|calmodulin-binding receptor-like cytoplasmic kinase 1-like; K04733 interleukin-1 receptor-associated kinase 4 [EC:2.7.11.1] (A)	Calmodulin-binding receptor-like cytoplasmic kinase 2 OS=Arabidopsis thaliana (Mouse-ear cress) PE=2 SV=1	putative calcium/calmodulin-regulated receptor-like kinase [Oryza sativa Japonica Group]
Novel.104	LNC4670	Os06g0494250	Molecular Function: protein serine/threonine kinase activity (GO:0004674);; Molecular Function: ATP binding (GO:0005524);; Cellular Component: mitochondrion (GO:0005739);; Cellular Component: plasma membrane (GO:0005886);; Biological Process: protein phosphorylation (GO:0006468);; Cellular Component: integral component of membrane (GO:0016021);; Molecular Function: carbohydrate binding (GO:003024…	--	G-type lectin S-receptor-like serine/threonine-protein kinase SD2-5 (Precursor) GN=SD25 OS=Arabidopsis thaliana (Mouse-ear cress) PE=1 SV=1	hypothetical protein OsJ_21426 [Oryza sativa Japonica Group]
Novel.104	LNC4670	Os07g0521800	Cellular Component: integral component of membrane (GO:0016021);; Molecular Function: ADP binding (GO:0043531);;	--	Putative disease resistance RPP13-like protein 1 GN=RPPL1 OS=Arabidopsis thaliana (Mouse-ear cress) PE=3 SV=1	Os07g0521800 [Oryza sativa Japonica Group]
Novel.104	LNC0968	Os11g0475000	--	--	--	Os11g0475000 [Oryza sativa Japonica Group]
[truncated: 193,174 more rows]
