# Supplementary material for: Whole-Transcriptome Profiling and Functional Prediction of Long Non-Coding RNAs Associated with Cold Tolerance in Japonica Rice Varieties
Source: Int J Mol Sci. 2024 Feb 15;25(4):2310. doi: 10.3390/ijms25042310 (PMC10889138; doi:10.3390/ijms25042310)
Supplement: Supplementary file 1 [file ijms-25-02310-s001.zip › Supplementary Table S4.xlsx]

## Sheet: Sheet1
Supplementary Table S4. Intersection of DEmRNAs in the SOD related module.
MRNA	COG_class	COG_class_annotation	GO_annotation	KEGG_annotation	KOG_class	KOG_class_annotation	Swissprot_annotation	EggNOG_class	EggNOG_class_annotation	Nr_annotation
Os12g0615200	[RTKL]	--	Molecular Function: protein serine/threonine kinase activity (GO:0004674);; Molecular Function: calcium ion binding (GO:0005509);; Molecular Function: ATP binding (GO:0005524);; Cellular Component: plasma membrane (GO:0005886);; Biological Process: protein phosphorylation (GO:0006468);; Biological Process: cell surface receptor signaling pathway (GO:0007166);; Cellular Component: integral compone…	--	--	--	Wall-associated receptor kinase 1 (Precursor) GN=F16F4.6 OS=Arabidopsis thaliana (Mouse-ear cress) PE=1 SV=2	T	Signal transduction mechanisms	hypothetical protein OsJ_36873 [Oryza sativa Japonica Group]
Os02g0775050	--	--	Molecular Function: zinc ion transmembrane transporter activity (GO:0005385);; Cellular Component: vacuole (GO:0005773);; Biological Process: response to zinc ion (GO:0010043);; Cellular Component: membrane (GO:0016020);; Biological Process: regulation of sequestering of zinc ion (GO:0061088);; Biological Process: cation transmembrane transport (GO:0098655);;	--	[P]	Inorganic ion transport and metabolism	Metal tolerance protein 3 OS=Oryza sativa subsp. japonica (Rice) PE=2 SV=1	P	Inorganic ion transport and metabolism	RecName: Full=Metal tolerance protein 3; Short=OsMTP3 [Oryza sativa Japonica Group]
Os06g0594600	--	--	Molecular Function: transferase activity, transferring acyl groups other than amino-acyl groups (GO:0016747);;	--	--	--	3&apos;-N-debenzoyl-2&apos;-deoxytaxol N-benzoyltransferase GN=TAX10 OS=Taxus canadensis (Canadian yew) PE=1 SV=1	S	Function unknown	Os06g0594600 [Oryza sativa Japonica Group]
Os02g0209300	--	--	--	--	--	--	--	--	--	hypothetical protein OsJ_05853 [Oryza sativa Japonica Group]
Os11g0285000	[I]	Lipid transport and metabolism	Molecular Function: nucleic acid binding (GO:0003676);; Molecular Function: zinc ion binding (GO:0008270);; Cellular Component: membrane (GO:0016020);; Molecular Function: isomerase activity (GO:0016853);;	--	[I]	Lipid transport and metabolism	Achilleol B synthase OS=Oryza sativa subsp. japonica (Rice) PE=1 SV=1	O	Posttranslational modification, protein turnover, chaperones	hypothetical protein OsJ_33646 [Oryza sativa Japonica Group]
Os05g0527000	--	--	Biological Process: flavonoid biosynthetic process (GO:0009813);; Cellular Component: intracellular membrane-bounded organelle (GO:0043231);; Biological Process: flavonoid glucuronidation (GO:0052696);; Molecular Function: quercetin 3-O-glucosyltransferase activity (GO:0080043);; Molecular Function: quercetin 7-O-glucosyltransferase activity (GO:0080044);;	--	[GC]	--	Anthocyanidin 5,3-O-glucosyltransferase GN=RhGT1 OS=Rosa hybrid cultivar PE=2 SV=1	G	Carbohydrate transport and metabolism	Os05g0527000 [Oryza sativa Japonica Group]
Os01g0819233	--	--	Cellular Component: endoplasmic reticulum (GO:0005783);; Cellular Component: membrane (GO:0016020);;	--	[R]	General function prediction only	Synaptotagmin-1 OS=Arabidopsis thaliana (Mouse-ear cress) PE=1 SV=2	R	General function prediction only	putative synaptotagmin C [Oryza sativa Japonica Group]
Os03g0802650	[O]	Posttranslational modification, protein turnover, chaperones	Molecular Function: ATP binding (GO:0005524);; Cellular Component: membrane (GO:0016020);;	K08900|0|dosa:Os03t0802600-01|Os03g0802600; ATPase, AAA-type, core domain containing protein.; K08900 mitochondrial chaperone BCS1 (A)	[O]	Posttranslational modification, protein turnover, chaperones	26S proteasome regulatory subunit 4 homolog B GN=RPT2B OS=Arabidopsis thaliana (Mouse-ear cress) PE=1 SV=1	O	Posttranslational modification, protein turnover, chaperones	putative AAA-type ATPase [Oryza sativa Japonica Group]
Os05g0212150	--	--	Molecular Function: zinc ion binding (GO:0008270);; Cellular Component: plastid (GO:0009536);; Biological Process: embryo development ending in seed dormancy (GO:0009793);;	--	[R]	General function prediction only	Pentatricopeptide repeat-containing protein At3g49170, chloroplastic (Precursor) GN=F2K15.30 OS=Arabidopsis thaliana (Mouse-ear cress) PE=2 SV=1	R	General function prediction only	Os05g0212100 [Oryza sativa Japonica Group]
Os08g0168000	--	--	Molecular Function: magnesium ion binding (GO:0000287);; Biological Process: metabolic process (GO:0008152);; Cellular Component: plastid (GO:0009536);; Molecular Function: terpene synthase activity (GO:0010333);;	--	--	--	Zingiberene synthase GN=TPS1 OS=Sorghum bicolor (Sorghum) PE=1 SV=2	R	General function prediction only	putative (+)-delta-cadinene sythase [Oryza sativa Japonica Group]
Os03g0129400	--	--	Cellular Component: mitochondrion (GO:0005739);;	--	--	--	--	--	--	Os03g0129400 [Oryza sativa Japonica Group]
Os07g0209201	--	--	Molecular Function: galactinol-sucrose galactosyltransferase activity (GO:0047274);;	K06617|0|osa:4342703|Os07g0209100; K06617 raffinose synthase [EC:2.4.1.82] (A)	--	--	Probable galactinol--sucrose galactosyltransferase 2 GN=T8H10.120 OS=Arabidopsis thaliana (Mouse-ear cress) PE=2 SV=2	R	General function prediction only	Os07g0209100 [Oryza sativa Japonica Group]
Os09g0555400	--	--	--	--	[R]	General function prediction only	Pentatricopeptide repeat-containing protein At2g22410, mitochondrial (Precursor) GN=PCMP-E28 OS=Arabidopsis thaliana (Mouse-ear cress) PE=2 SV=1	R	General function prediction only	Os09g0555400 [Oryza sativa Japonica Group]
Os06g0607100	--	--	Cellular Component: integral component of membrane (GO:0016021);;	--	--	--	Phosphatidylcholine:diacylglycerol cholinephosphotransferase 1 GN=ROD1 OS=Arabidopsis thaliana (Mouse-ear cress) PE=1 SV=1	S	Function unknown	Os06g0607100 [Oryza sativa Japonica Group]
Os03g0781400	--	--	--	K01807|5.40472e-36|sita:101777690|probable ribose-5-phosphate isomerase-like; K01807 ribose 5-phosphate isomerase A [EC:5.3.1.6] (A)	[G]	Carbohydrate transport and metabolism	Probable ribose-5-phosphate isomerase 4, chloroplastic (Precursor) GN=RPI4 OS=Arabidopsis thaliana (Mouse-ear cress) PE=2 SV=1	G	Carbohydrate transport and metabolism	PREDICTED: probable ribose-5-phosphate isomerase-like [Setaria italica]
Os03g0796950	--	--	Molecular Function: DNA binding transcription factor activity (GO:0003700);; Molecular Function: ATP binding (GO:0005524);; Cellular Component: nucleus (GO:0005634);; Biological Process: regulation of transcription, DNA-templated (GO:0006355);; Molecular Function: transcription factor binding (GO:0008134);; Molecular Function: sequence-specific DNA binding (GO:0043565);;	--	--	--	Light-inducible protein CPRF2 GN=CPRF2 OS=Petroselinum crispum (Parsley) PE=2 SV=2	K	Transcription	bZIP protein [Oryza sativa Japonica Group]
Os03g0395200	--	--	Molecular Function: calcium ion binding (GO:0005509);;	--	--	--	--	T	Signal transduction mechanisms	Putative calmodulin-like protein [Oryza sativa Japonica Group]
Os10g0560400	--	--	Cellular Component: nucleus (GO:0005634);; Cellular Component: mitochondrion (GO:0005739);; Biological Process: response to light stimulus (GO:0009416);; Biological Process: regulation of flower development (GO:0009909);;	--	[K]	Transcription	Zinc finger protein CONSTANS-LIKE 5 GN=COL5 OS=Arabidopsis thaliana (Mouse-ear cress) PE=2 SV=2	S	Function unknown	Os10g0560400 [Oryza sativa Japonica Group]
Os01g0975900	[G]	Carbohydrate transport and metabolism	Cellular Component: integral component of plasma membrane (GO:0005887);; Biological Process: water transport (GO:0006833);; Cellular Component: plant-type vacuole membrane (GO:0009705);; Biological Process: cellular water homeostasis (GO:0009992);; Molecular Function: water channel activity (GO:0015250);; Molecular Function: glycerol channel activity (GO:0015254);; Biological Process: glycerol tr…	K09873|4.64591e-149|osa:4324303|Os01g0975900; K09873 aquaporin TIP (A)	[G]	Carbohydrate transport and metabolism	Probable aquaporin TIP1-2 OS=Oryza sativa subsp. japonica (Rice) PE=2 SV=1	G	Carbohydrate transport and metabolism	Os01g0975900 [Oryza sativa Japonica Group]
Os10g0552700	--	--	Biological Process: lipid transport (GO:0006869);; Molecular Function: lipid binding (GO:0008289);;	--	--	--	Cortical cell-delineating protein (Precursor) OS=Zea mays (Maize) PE=2 SV=1	R	General function prediction only	Os10g0552700 [Oryza sativa Japonica Group]
Os08g0532600	--	--	Molecular Function: peroxidase activity (GO:0004601);; Cellular Component: extracellular region (GO:0005576);; Biological Process: response to oxidative stress (GO:0006979);; Cellular Component: integral component of membrane (GO:0016021);; Molecular Function: heme binding (GO:0020037);; Biological Process: hydrogen peroxide catabolic process (GO:0042744);; Molecular Function: metal ion binding (…	K00430|2.21488e-127|osa:4346141|Os08g0532700; K00430 peroxidase [EC:1.11.1.7] (A)	--	--	Peroxidase 50 (Precursor) OS=Arabidopsis thaliana (Mouse-ear cress) PE=1 SV=1	G	Carbohydrate transport and metabolism	Os08g0532700 [Oryza sativa Japonica Group]
Os02g0265300	--	--	Molecular Function: nucleic acid binding (GO:0003676);; Cellular Component: mitochondrion (GO:0005739);; Molecular Function: zinc ion binding (GO:0008270);; Biological Process: DNA integration (GO:0015074);; Cellular Component: integral component of membrane (GO:0016021);;	--	--	--	--	--	--	hypothetical protein OsI_06658 [Oryza sativa Indica Group]
Os06g0242700	--	--	Molecular Function: methyltransferase activity (GO:0008168);; Biological Process: methylation (GO:0032259);;	--	--	--	Benzoate O-methyltransferase GN=OMT8 OS=Zea mays (Maize) PE=1 SV=1	R	General function prediction only	hypothetical protein OsI_22340 [Oryza sativa Indica Group]
Os05g0564350	--	--	Biological Process: protein polyubiquitination (GO:0000209);; Molecular Function: zinc ion binding (GO:0008270);; Biological Process: ubiquitin-dependent protein catabolic process (GO:0042787);; Biological Process: proteasome-mediated ubiquitin-dependent protein catabolic process (GO:0043161);; Molecular Function: ubiquitin protein ligase activity (GO:0061630);;	--	[O]	Posttranslational modification, protein turnover, chaperones	E3 ubiquitin-protein ligase MBR2 GN=MBR2 OS=Arabidopsis thaliana (Mouse-ear cress) PE=1 SV=1	O	Posttranslational modification, protein turnover, chaperones	Os05g0564300 [Oryza sativa Japonica Group]
Os03g0298700	--	--	Cellular Component: cytoskeleton (GO:0005856);; Biological Process: actin cytoskeleton organization (GO:0030036);;	--	--	--	Protein SCAR2 GN=T19C21.7 OS=Arabidopsis thaliana (Mouse-ear cress) PE=1 SV=1	S	Function unknown	hypothetical protein OsI_11176 [Oryza sativa Indica Group]
Os10g0392650	--	--	Cellular Component: endoplasmic reticulum (GO:0005783);; Biological Process: cellular response to phosphate starvation (GO:0016036);; Biological Process: cellular response to cold (GO:0070417);;	--	[P]	Inorganic ion transport and metabolism	SPX domain-containing protein 3 GN=OsJ_31398 OS=Oryza sativa subsp. japonica (Rice) PE=2 SV=1	P	Inorganic ion transport and metabolism	Os10g0392600 [Oryza sativa Japonica Group]
Os07g0599150	--	--	Molecular Function: ADP binding (GO:0043531);;	--	[T]	Signal transduction mechanisms	Disease resistance protein RPM1 GN=F17A9.20 OS=Arabidopsis thaliana (Mouse-ear cress) PE=1 SV=1	T	Signal transduction mechanisms	hypothetical protein OsI_26747 [Oryza sativa Indica Group]
Os01g0884850	--	--	Molecular Function: zinc ion binding (GO:0008270);;	--	[R]	General function prediction only	Pentatricopeptide repeat-containing protein At2g03880, mitochondrial (Precursor) GN=PCMP-H44 OS=Arabidopsis thaliana (Mouse-ear cress) PE=2 SV=1	R	General function prediction only	Os01g0884800 [Oryza sativa Japonica Group]
Os10g0411600	--	--	--	--	--	--	--	S	Function unknown	Os10g0411500 [Oryza sativa Japonica Group]
Os04g0339400	[C]	Energy production and conversion	Molecular Function: oxidoreductase activity (GO:0016491);; Biological Process: oxidation-reduction process (GO:0055114);;	--	[C]	Energy production and conversion	Probable aldo-keto reductase 3 OS=Oryza sativa subsp. indica (Rice) PE=3 SV=1	C	Energy production and conversion	RecName: Full=Probable aldo-keto reductase 3 [Oryza sativa Indica Group]
Os08g0167800	--	--	Molecular Function: magnesium ion binding (GO:0000287);; Biological Process: metabolic process (GO:0008152);; Cellular Component: plastid (GO:0009536);; Molecular Function: terpene synthase activity (GO:0010333);;	--	--	--	Zingiberene synthase GN=TPS1 OS=Sorghum bicolor (Sorghum) PE=1 SV=2	R	General function prediction only	hypothetical protein OsJ_26180 [Oryza sativa Japonica Group]
Os07g0546150	--	--	Molecular Function: translation initiation factor activity (GO:0003743);; Molecular Function: isopentenyl-diphosphate delta-isomerase activity (GO:0004452);; Biological Process: translational initiation (GO:0006413);; Biological Process: isoprenoid biosynthetic process (GO:0008299);; Molecular Function: hydrolase activity (GO:0016787);;	--	--	--	--	S	Function unknown	hypothetical protein OsJ_24641 [Oryza sativa Japonica Group]
Os04g0370100	[RTKL]	--	Molecular Function: protein serine/threonine kinase activity (GO:0004674);; Molecular Function: calcium ion binding (GO:0005509);; Molecular Function: ATP binding (GO:0005524);; Cellular Component: plasma membrane (GO:0005886);; Biological Process: protein phosphorylation (GO:0006468);; Biological Process: cell surface receptor signaling pathway (GO:0007166);; Cellular Component: integral compone…	--	--	--	Wall-associated receptor kinase-like 2 (Precursor) GN=WAKL2 OS=Arabidopsis thaliana (Mouse-ear cress) PE=2 SV=1	T	Signal transduction mechanisms	hypothetical protein OsJ_14457 [Oryza sativa Japonica Group]
Os08g0205175	--	--	Molecular Function: ADP binding (GO:0043531);;	--	[T]	Signal transduction mechanisms	Putative late blight resistance protein homolog R1B-16 GN=R1B-16 OS=Solanum demissum (Wild potato) PE=3 SV=1	T	Signal transduction mechanisms	Os08g0205150 [Oryza sativa Japonica Group]
Os05g0489900	[RTKL]	--	Molecular Function: calmodulin-dependent protein kinase activity (GO:0004683);; Molecular Function: calcium ion binding (GO:0005509);; Molecular Function: calmodulin binding (GO:0005516);; Molecular Function: ATP binding (GO:0005524);; Cellular Component: nucleus (GO:0005634);; Cellular Component: cytoplasm (GO:0005737);; Molecular Function: calcium-dependent protein serine/threonine kinase activ…	--	[T]	Signal transduction mechanisms	Calcium and calcium/calmodulin-dependent serine/threonine-protein kinase OS=Oryza sativa subsp. japonica (Rice) PE=2 SV=1	T	Signal transduction mechanisms	Os05g0489900 [Oryza sativa Japonica Group]
Os09g0415750	--	--	Cellular Component: endosome (GO:0005768);; Cellular Component: vacuolar membrane (GO:0005774);; Cellular Component: trans-Golgi network (GO:0005802);; Molecular Function: S-adenosylmethionine-dependent methyltransferase activity (GO:0008757);; Cellular Component: integral component of membrane (GO:0016021);; Molecular Function: kinase activity (GO:0016301);; Biological Process: phosphorylation (…	--	--	--	Probable methyltransferase PMT2 GN=At1g26850 OS=Arabidopsis thaliana (Mouse-ear cress) PE=2 SV=2	R	General function prediction only	Os09g0415700 [Oryza sativa Japonica Group]
Os06g0253600	--	--	Cellular Component: integral component of membrane (GO:0016021);;	--	--	--	Cysteine-rich repeat secretory protein 60 (Precursor) GN=CRRSP60 OS=Arabidopsis thaliana (Mouse-ear cress) PE=1 SV=1	R	General function prediction only	Os06g0253600 [Oryza sativa Japonica Group]
Os07g0526400	[Q]	Secondary metabolites biosynthesis, transport and catabolism	Biological Process: biosynthetic process (GO:0009058);; Cellular Component: plastid (GO:0009536);; Molecular Function: transferase activity, transferring acyl groups other than amino-acyl groups (GO:0016747);;	--	--	--	Bisdemethoxycurcumin synthase OS=Oryza sativa subsp. japonica (Rice) PE=1 SV=2	R	General function prediction only	hypothetical protein OsI_26269 [Oryza sativa Indica Group]
Os01g0360100	--	--	Cellular Component: mitochondrion (GO:0005739);; Cellular Component: integral component of membrane (GO:0016021);; Molecular Function: ADP binding (GO:0043531);;	--	--	--	--	--	--	Os01g0360150 [Oryza sativa Japonica Group]
Os01g0342750	[V]	Defense mechanisms	Molecular Function: ATP binding (GO:0005524);; Cellular Component: plasma membrane (GO:0005886);; Cellular Component: integral component of membrane (GO:0016021);; Molecular Function: ATPase activity, coupled to transmembrane movement of substances (GO:0042626);; Biological Process: transmembrane transport (GO:0055085);;	--	[Q]	Secondary metabolites biosynthesis, transport and catabolism	Pleiotropic drug resistance protein 4 OS=Oryza sativa subsp. japonica (Rice) PE=2 SV=1	Q	Secondary metabolites biosynthesis, transport and catabolism	hypothetical protein OsJ_01646 [Oryza sativa Japonica Group]
Os07g0573000	--	--	--	--	--	--	--	S	Function unknown	Os07g0573000 [Oryza sativa Japonica Group]
Os06g0224650	--	--	Molecular Function: double-stranded DNA binding (GO:0003690);; Cellular Component: mitochondrion (GO:0005739);; Biological Process: regulation of transcription, DNA-templated (GO:0006355);;	K15032|0|osa:9269208|Os06g0224650; K15032 mTERF domain-containing protein, mitochondrial (A)	[KR]	--	--	K	Transcription	Os06g0224650 [Oryza sativa Japonica Group]
Os02g0795100	--	--	Cellular Component: plastid (GO:0009536);;	--	--	--	--	S	Function unknown	Os02g0795200 [Oryza sativa Japonica Group]
Os03g0825850	[RTKL]	--	Molecular Function: protein serine/threonine kinase activity (GO:0004674);; Molecular Function: ATP binding (GO:0005524);; Biological Process: protein phosphorylation (GO:0006468);;	--	[T]	Signal transduction mechanisms	Calmodulin-binding receptor-like cytoplasmic kinase 2 OS=Arabidopsis thaliana (Mouse-ear cress) PE=2 SV=1	T	Signal transduction mechanisms	hypothetical protein OsI_14142 [Oryza sativa Indica Group]
Os02g0603900	[I]	Lipid transport and metabolism	Molecular Function: binding (GO:0005488);; Biological Process: isopentenyl diphosphate biosynthetic process, methylerythritol 4-phosphate pathway (GO:0019288);; Cellular Component: chloroplast part (GO:0044434);; Molecular Function: 4-hydroxy-3-methylbut-2-en-1-yl diphosphate synthase activity (GO:0046429);; Biological Process: response to other organism (GO:0051707);;	K03526|2.54501e-115|mdm:103422909|4-hydroxy-3-methylbut-2-en-1-yl diphosphate synthase, chloroplastic; K03526 (E)-4-hydroxy-3-methylbut-2-enyl-diphosphate synthase [EC:1.17.7.1 1.17.7.3] (A)	--	--	4-hydroxy-3-methylbut-2-en-1-yl diphosphate synthase, chloroplastic (Precursor) GN=MUP24.2 OS=Arabidopsis thaliana (Mouse-ear cress) PE=1 SV=1	H	Coenzyme transport and metabolism	PREDICTED: 4-hydroxy-3-methylbut-2-en-1-yl diphosphate synthase, chloroplastic [Nelumbo nucifera]
Os06g0264700	[C]	Energy production and conversion	Molecular Function: acylphosphatase activity (GO:0003998);; Cellular Component: mitochondrion (GO:0005739);; Cellular Component: plastid (GO:0009536);;	K01512|2.17508e-48|osa:4340703|Os06g0264700; K01512 acylphosphatase [EC:3.6.1.7] (A)	[C]	Energy production and conversion	--	C	Energy production and conversion	Os06g0264700 [Oryza sativa Japonica Group]
Os01g0743500	[C]	Energy production and conversion	--	K00029|1.06316e-97|brp:103830635|NADP-dependent malic enzyme 4, chloroplastic; K00029 malate dehydrogenase (oxaloacetate-decarboxylating)(NADP+) [EC:1.1.1.40] (A)	[C]	Energy production and conversion	NADP-dependent malic enzyme, chloroplastic (Precursor) GN=MOD1 OS=Zea mays (Maize) PE=1 SV=1	C	Energy production and conversion	hypothetical protein CISIN_1g007703mg [Citrus sinensis]
Os01g0974100	--	--	Cellular Component: mitochondrial inner membrane presequence translocase complex (GO:0005744);; Cellular Component: chloroplast (GO:0009507);; Cellular Component: plastid envelope (GO:0009526);; Molecular Function: protein transmembrane transporter activity (GO:0015266);; Biological Process: protein import into mitochondrial matrix (GO:0030150);; Cellular Component: integral component of mitochon…	--	--	--	Outer envelope pore protein 16-1, chloroplastic GN=F8N16.19 OS=Arabidopsis thaliana (Mouse-ear cress) PE=1 SV=1	S	Function unknown	hypothetical protein OsJ_04948 [Oryza sativa Japonica Group]
Os01g0619900	--	--	--	--	--	--	MYB-like transcription factor ETC3 GN=F2N1.40 OS=Arabidopsis thaliana (Mouse-ear cress) PE=2 SV=1	--	--	hypothetical protein OsI_02893 [Oryza sativa Indica Group]
Os02g0139900	--	--	--	--	--	--	--	--	--	hypothetical protein OsJ_05324 [Oryza sativa Japonica Group]
Os09g0368200	--	--	Cellular Component: integral component of membrane (GO:0016021);; Molecular Function: N1-acetylspermine:oxygen oxidoreductase (propane-1,3-diamine-forming) activity (GO:0052893);; Molecular Function: spermidine oxidase (propane-1,3-diamine-forming) activity (GO:0052896);; Molecular Function: N8-acetylspermidine:oxygen oxidoreductase (propane-1,3-diamine-forming) activity (GO:0052897);; Molecular …	K13366|2.6861e-168|dosa:Os09t0368200-00|Os09g0368200; Similar to polyamine oxidase precursor.; K13366 polyamine oxidase [EC:1.5.3.14 1.5.3.16 1.5.3.-] (A)	[Q]	Secondary metabolites biosynthesis, transport and catabolism	Polyamine oxidase (Precursor) GN=PAO OS=Zea mays (Maize) PE=1 SV=1	Q	Secondary metabolites biosynthesis, transport and catabolism	putative polyamine oxidase precursor [Oryza sativa Japonica Group]
Os08g0154950	--	--	--	--	[I]	Lipid transport and metabolism	Oxysterol-binding protein-related protein 2A GN=ORP2A OS=Arabidopsis thaliana (Mouse-ear cress) PE=2 SV=1	T	Signal transduction mechanisms	Os08g0154900 [Oryza sativa Japonica Group]
Os04g0322100	--	--	Molecular Function: nucleotide binding (GO:0000166);; Molecular Function: protein serine/threonine kinase activity (GO:0004674);; Cellular Component: plasma membrane (GO:0005886);; Biological Process: protein phosphorylation (GO:0006468);; Biological Process: defense response (GO:0006952);; Cellular Component: plasmodesma (GO:0009506);;	--	--	--	Cysteine-rich repeat secretory protein 38 (Precursor) GN=CRRSP38 OS=Arabidopsis thaliana (Mouse-ear cress) PE=2 SV=1	--	--	Os04g0322100 [Oryza sativa Japonica Group]
Os08g0224150	[RTKL]	--	Molecular Function: protein serine/threonine kinase activity (GO:0004674);; Molecular Function: ATP binding (GO:0005524);; Biological Process: protein phosphorylation (GO:0006468);; Cellular Component: integral component of membrane (GO:0016021);;	--	[T]	Signal transduction mechanisms	Serine/threonine-protein kinase HT1 GN=HT1 OS=Arabidopsis thaliana (Mouse-ear cress) PE=1 SV=1	T	Signal transduction mechanisms	Os08g0224100 [Oryza sativa Japonica Group]
Os08g0553450	--	--	--	--	--	--	--	S	Function unknown	Os08g0553400 [Oryza sativa Japonica Group]
Os05g0212900	--	--	Biological Process: biosynthetic process (GO:0009058);; Molecular Function: transferase activity, transferring acyl groups other than amino-acyl groups (GO:0016747);;	--	--	--	Chalcone synthase 8 GN=CHS8 OS=Bromheadia finlaysoniana (Orchid) PE=2 SV=1	S	Function unknown	Os05g0212900 [Oryza sativa Japonica Group]
Os01g0712500	--	--	Molecular Function: S-adenosylmethionine-dependent methyltransferase activity (GO:0008757);; Cellular Component: plastid (GO:0009536);; Cellular Component: integral component of membrane (GO:0016021);; Biological Process: methylation (GO:0032259);;	--	--	--	--	S	Function unknown	Os01g0712500 [Oryza sativa Japonica Group]
Os03g0361500	--	--	Molecular Function: magnesium ion binding (GO:0000287);; Cellular Component: mitochondrion (GO:0005739);; Biological Process: metabolic process (GO:0008152);; Molecular Function: terpene synthase activity (GO:0010333);;	--	--	--	(+)-germacrene D synthase OS=Zingiber officinale (Ginger) PE=1 SV=1	--	--	hypothetical protein OsI_11662 [Oryza sativa Indica Group]
Os04g0430950	--	--	--	--	--	--	--	S	Function unknown	OSJNBa0084A10.5 [Oryza sativa Japonica Group]
Os10g0369950	[I]	Lipid transport and metabolism	Molecular Function: inositol-3-phosphate synthase activity (GO:0004512);; Cellular Component: cytoplasm (GO:0005737);; Biological Process: inositol biosynthetic process (GO:0006021);; Biological Process: phospholipid biosynthetic process (GO:0008654);;	K01858|1.70188e-45|osa:4348467|Os10g0369900; K01858 myo-inositol-1-phosphate synthase [EC:5.5.1.4] (A)	[I]	Lipid transport and metabolism	Inositol-3-phosphate synthase GN=INPS1 OS=Nicotiana paniculata PE=2 SV=1	I	Lipid transport and metabolism	Os10g0369900 [Oryza sativa Japonica Group]
Os08g0162700	--	--	Cellular Component: mitochondrion (GO:0005739);; Cellular Component: integral component of membrane (GO:0016021);;	--	--	--	--	S	Function unknown	hypothetical protein OsJ_26145 [Oryza sativa Japonica Group]
Os02g0815100	--	--	Cellular Component: plastid (GO:0009536);;	--	--	--	--	R	General function prediction only	Os02g0815100 [Oryza sativa Japonica Group]
Os07g0620600	--	--	Cellular Component: mitochondrion (GO:0005739);; Cellular Component: integral component of membrane (GO:0016021);;	--	--	--	--	S	Function unknown	hypothetical protein OsJ_25158 [Oryza sativa Japonica Group]
Os01g0847000	--	--	Molecular Function: translation initiation factor activity (GO:0003743);; Cellular Component: transcription factor TFIID complex (GO:0005669);; Biological Process: DNA-templated transcription, initiation (GO:0006352);; Biological Process: translational initiation (GO:0006413);; Cellular Component: plastid (GO:0009536);; Biological Process: cytokinin-activated signaling pathway (GO:0009736);; Biol…	K03126|1.87614e-60|osa:4327470|Os01g0846900; K03126 transcription initiation factor TFIID subunit 12 (A)	[K]	Transcription	Transcription initiation factor TFIID subunit 12b GN=TAF12B OS=Arabidopsis thaliana (Mouse-ear cress) PE=1 SV=1	K	Transcription	hypothetical protein OsJ_04067 [Oryza sativa Japonica Group]
Os03g0836050	[Z]	Cytoskeleton	Molecular Function: ATP binding (GO:0005524);; Cellular Component: cytoplasm (GO:0005737);; Cellular Component: cytoskeleton (GO:0005856);; Cellular Component: integral component of membrane (GO:0016021);;	K10355|0|osa:4334702|Os03g0836000; K10355 actin, other eukaryote (A)	[Z]	Cytoskeleton	Actin-3 GN=OSJNBa0096I06.10 OS=Oryza sativa subsp. japonica (Rice) PE=2 SV=1	Z	Cytoskeleton	Os03g0836000 [Oryza sativa Japonica Group]
Os09g0410700	--	--	Cellular Component: nucleus (GO:0005634);; Molecular Function: protein dimerization activity (GO:0046983);;	--	--	--	Transcription factor bHLH30 OS=Arabidopsis thaliana (Mouse-ear cress) PE=1 SV=1	K	Transcription	Os09g0410700 [Oryza sativa Japonica Group]
Os04g0104900	--	--	Cellular Component: cytosol (GO:0005829);; Molecular Function: O-methyltransferase activity (GO:0008171);; Molecular Function: S-adenosylmethionine-dependent methyltransferase activity (GO:0008757);; Biological Process: aromatic compound biosynthetic process (GO:0019438);; Biological Process: methylation (GO:0032259);; Molecular Function: protein dimerization activity (GO:0046983);;	--	[R]	General function prediction only	Probable inactive methyltransferase Os04g0175900 GN=OSJNBa0039G19.11 OS=Oryza sativa subsp. japonica (Rice) PE=1 SV=2	R	General function prediction only	hypothetical protein OsI_14513 [Oryza sativa Indica Group]
Os05g0147300	--	--	Molecular Function: calcium ion binding (GO:0005509);;	K13448|3.25349e-84|dosa:Os05t0147300-00|Os05g0147300; Similar to calcium ion binding protein.; K13448 calcium-binding protein CML (A)	[T]	Signal transduction mechanisms	Probable calcium-binding protein CML22 GN=CML22 OS=Arabidopsis thaliana (Mouse-ear cress) PE=3 SV=1	T	Signal transduction mechanisms	hypothetical protein OsI_18448 [Oryza sativa Indica Group]
Os11g0298500	--	--	Biological Process: maturation of LSU-rRNA from tricistronic rRNA transcript (SSU-rRNA, 5.8S rRNA, LSU-rRNA) (GO:0000463);; Biological Process: cytoplasmic translation (GO:0002181);; Molecular Function: structural constituent of ribosome (GO:0003735);; Cellular Component: nucleolus (GO:0005730);; Cellular Component: cytosolic large ribosomal subunit (GO:0022625);; Molecular Function: RNA binding …	--	--	--	--	J	Translation, ribosomal structure and biogenesis	60S ribosomal protein L7-1 [Aegilops tauschii]
Os04g0540200	--	--	Molecular Function: transcription factor activity, transcription factor binding (GO:0000989);; Cellular Component: nucleus (GO:0005634);; Biological Process: regulation of transcription, DNA-templated (GO:0006355);; Molecular Function: zinc ion binding (GO:0008270);; Biological Process: photomorphogenesis (GO:0009640);;	--	--	--	B-box zinc finger protein 20 {ECO:0000303|PubMed:19920209} GN=At4g39070 OS=Arabidopsis thaliana (Mouse-ear cress) PE=1 SV=1	S	Function unknown	Os04g0540200 [Oryza sativa Japonica Group]
Os05g0372350	[Q]	Secondary metabolites biosynthesis, transport and catabolism	Molecular Function: monooxygenase activity (GO:0004497);; Molecular Function: iron ion binding (GO:0005506);; Cellular Component: integral component of membrane (GO:0016021);; Molecular Function: oxidoreductase activity, acting on paired donors, with incorporation or reduction of molecular oxygen (GO:0016705);; Molecular Function: heme binding (GO:0020037);; Biological Process: electron transport…	--	[QI]	--	Cytochrome P450 72A14 GN=CYP72A14 OS=Arabidopsis thaliana (Mouse-ear cress) PE=2 SV=1	R	General function prediction only	hypothetical protein OsJ_18307 [Oryza sativa Japonica Group]
Os07g0526600	[I]	Lipid transport and metabolism	Biological Process: metabolic process (GO:0008152);; Molecular Function: hydrolase activity (GO:0016787);;	--	[V]	Defense mechanisms	2-hydroxyisoflavanone dehydratase GN=HIDM OS=Glycyrrhiza echinata (Licorice) PE=1 SV=1	V	Defense mechanisms	Os07g0526600 [Oryza sativa Japonica Group]
Os03g0158250	[LKJ]	--	Molecular Function: RNA binding (GO:0003723);; Molecular Function: ATP-dependent RNA helicase activity (GO:0004004);; Molecular Function: ATP binding (GO:0005524);; Cellular Component: nuclear envelope (GO:0005635);; Cellular Component: cytoplasm (GO:0005737);; Cellular Component: plasma membrane (GO:0005886);; Biological Process: translational initiation (GO:0006413);; Biological Process: respon…	--	[A]	RNA processing and modification	DEAD-box ATP-dependent RNA helicase 38 OS=Oryza sativa subsp. japonica (Rice) PE=3 SV=1	A	RNA processing and modification	hypothetical protein OsJ_09473 [Oryza sativa Japonica Group]
Os09g0517900	[GC]	--	Biological Process: flavonoid biosynthetic process (GO:0009813);; Cellular Component: intracellular membrane-bounded organelle (GO:0043231);; Biological Process: flavonoid glucuronidation (GO:0052696);; Molecular Function: quercetin 3-O-glucosyltransferase activity (GO:0080043);; Molecular Function: quercetin 7-O-glucosyltransferase activity (GO:0080044);;	K13691|2.23412e-126|osa:4347591|Os09g0517900; K13691 pathogen-inducible salicylic acid glucosyltransferase [EC:2.4.1.-] (A)	[GC]	--	Crocetin glucosyltransferase 2 GN=GLT2 OS=Crocus sativus (Saffron) PE=1 SV=1	G	Carbohydrate transport and metabolism	hypothetical protein OsI_32057 [Oryza sativa Indica Group]
Os02g0105800	--	--	Cellular Component: mitochondrion (GO:0005739);;	--	--	--	--	S	Function unknown	hypothetical protein OsI_05493 [Oryza sativa Indica Group]
Os02g0716800	[E]	Amino acid transport and metabolism	Molecular Function: transporter activity (GO:0005215);; Biological Process: transport (GO:0006810);; Cellular Component: integral component of membrane (GO:0016021);;	--	[E]	Amino acid transport and metabolism	Protein NRT1/ PTR FAMILY 7.3 GN=F5D14.23 OS=Arabidopsis thaliana (Mouse-ear cress) PE=1 SV=2	P	Inorganic ion transport and metabolism	Os02g0716800 [Oryza sativa Japonica Group]
Os12g0448900	--	--	Biological Process: fatty acid alpha-oxidation (GO:0001561);; Molecular Function: peroxidase activity (GO:0004601);; Biological Process: iron ion transport (GO:0006826);; Biological Process: response to oxidative stress (GO:0006979);; Biological Process: systemic acquired resistance (GO:0009627);; Biological Process: response to abscisic acid (GO:0009737);; Biological Process: cellular response t…	K10529|1.66332e-48|osa:4352160|Os12g0448900; K10529 alpha-dioxygenase [EC:1.-.-.-] (A)	[R]	General function prediction only	Alpha-dioxygenase 1 (Precursor) GN=T13O15.6 OS=Arabidopsis thaliana (Mouse-ear cress) PE=1 SV=1	R	General function prediction only	alpha-dioxygenase, putative, expressed [Oryza sativa Japonica Group]
Os02g0227600	[S]	Function unknown	Molecular Function: protein kinase activity (GO:0004672);; Molecular Function: ATP binding (GO:0005524);; Biological Process: protein phosphorylation (GO:0006468);; Cellular Component: integral component of membrane (GO:0016021);;	--	--	--	Receptor-like protein kinase HSL1 (Precursor) GN=HSL1 OS=Arabidopsis thaliana (Mouse-ear cress) PE=2 SV=1	S	Function unknown	hypothetical protein OsJ_05961 [Oryza sativa Japonica Group]
Os03g0111300	--	--	Cellular Component: extracellular region (GO:0005576);; Cellular Component: cell wall (GO:0005618);; Biological Process: proteolysis (GO:0006508);; Biological Process: lipid transport (GO:0006869);; Molecular Function: peptidase activity (GO:0008233);; Molecular Function: lipid binding (GO:0008289);; Biological Process: cell wall organization (GO:0071555);;	--	--	--	Non-specific lipid-transfer protein 2 (Precursor) GN=OsJ_008807 OS=Oryza sativa subsp. japonica (Rice) PE=1 SV=1	R	General function prediction only	Os03g0111300 [Oryza sativa Japonica Group]
Os01g0888750	[T]	Signal transduction mechanisms	Molecular Function: protein serine/threonine kinase activity (GO:0004674);; Molecular Function: ATP binding (GO:0005524);; Biological Process: protein phosphorylation (GO:0006468);;	K07179|5.22892e-83|sita:101779503|serine/threonine-protein kinase rio2-like; K07179 RIO kinase 2 [EC:2.7.11.1] (A)	[TR]	--	--	T	Signal transduction mechanisms	PREDICTED: serine/threonine-protein kinase rio2-like isoform X1 [Setaria italica]
Os10g0525200	[Q]	Secondary metabolites biosynthesis, transport and catabolism	Molecular Function: monooxygenase activity (GO:0004497);; Molecular Function: iron ion binding (GO:0005506);; Cellular Component: plastid (GO:0009536);; Cellular Component: integral component of membrane (GO:0016021);; Molecular Function: oxidoreductase activity, acting on paired donors, with incorporation or reduction of molecular oxygen (GO:0016705);; Molecular Function: heme binding (GO:002003…	--	[QI]	--	Cytochrome P450 704C1 GN=CYP704C1 OS=Pinus taeda (Loblolly pine) PE=2 SV=1	Q	Secondary metabolites biosynthesis, transport and catabolism	Cytochrome P450 family protein [Oryza sativa Japonica Group]
Os08g0535150	--	--	Cellular Component: plastid (GO:0009536);;	--	--	--	--	--	--	hypothetical protein OsI_01617 [Oryza sativa Indica Group]
Os03g0649050	--	--	Cellular Component: mitochondrion (GO:0005739);; Molecular Function: electron transfer activity (GO:0009055);; Molecular Function: protein disulfide oxidoreductase activity (GO:0015035);; Biological Process: cell redox homeostasis (GO:0045454);; Biological Process: oxidation-reduction process (GO:0055114);;	--	--	--	--	S	Function unknown	expressed protein [Oryza sativa Japonica Group]
Os02g0710950	[O]	Posttranslational modification, protein turnover, chaperones	Molecular Function: ATP binding (GO:0005524);; Cellular Component: vacuolar membrane (GO:0005774);; Cellular Component: endoplasmic reticulum (GO:0005783);; Cellular Component: Golgi apparatus (GO:0005794);; Cellular Component: chloroplast (GO:0009507);; Molecular Function: 2-alkenal reductase [NAD(P)] activity (GO:0032440);; Biological Process: oxidation-reduction process (GO:0055114);;	K09486|2.66338e-119|osa:4330492|Os02g0710900; K09486 hypoxia up-regulated 1 (A)	[O]	Posttranslational modification, protein turnover, chaperones	Heat shock 70 kDa protein 17 (Precursor) OS=Arabidopsis thaliana (Mouse-ear cress) PE=1 SV=1	O	Posttranslational modification, protein turnover, chaperones	hypothetical protein OsJ_08115 [Oryza sativa Japonica Group]
Os03g0296500	--	--	Molecular Function: hydrolase activity, hydrolyzing O-glycosyl compounds (GO:0004553);; Biological Process: carbohydrate metabolic process (GO:0005975);; Biological Process: asymmetric cell division (GO:0008356);; Biological Process: cytokinin-activated signaling pathway (GO:0009736);; Cellular Component: integral component of membrane (GO:0016021);; Molecular Function: polysaccharide binding (GO…	--	--	--	Glucan endo-1,3-beta-glucosidase 9 (Precursor) GN=At5g58480 OS=Arabidopsis thaliana (Mouse-ear cress) PE=1 SV=1	R	General function prediction only	Glycosyl hydrolases family 17 protein, expressed [Oryza sativa Japonica Group]
