# Supplementary material for: Whole-Transcriptome Profiling and Functional Prediction of Long Non-Coding RNAs Associated with Cold Tolerance in Japonica Rice Varieties
Source: Int J Mol Sci. 2024 Feb 15;25(4):2310. doi: 10.3390/ijms25042310 (PMC10889138; doi:10.3390/ijms25042310)
Supplement: Supplementary file 1 [file ijms-25-02310-s001.zip › Supplementary Table S5.xlsx]

## Sheet: Sheet1
Supplementary Table S5. Intersection of DEmRNAs in the POD related module.
MRNA	COG_class	COG_class_annotation	GO_annotation	KEGG_annotation	KOG_class	KOG_class_annotation	Swissprot_annotation	EggNOG_class	EggNOG_class_annotation	Nr_annotation
Os07g0635300	[Q]	Secondary metabolites biosynthesis, transport and catabolism	Molecular Function: monooxygenase activity (GO:0004497);; Molecular Function: iron ion binding (GO:0005506);; Cellular Component: mitochondrion (GO:0005739);; Cellular Component: plastid (GO:0009536);; Cellular Component: integral component of membrane (GO:0016021);; Molecular Function: oxidoreductase activity, acting on paired donors, with incorporation or reduction of molecular oxygen (GO:00167…	--	[QI]	--	Cytochrome P450 734A6 GN=OSJNBb0008D07.26 OS=Oryza sativa subsp. japonica (Rice) PE=2 SV=1	Q	Secondary metabolites biosynthesis, transport and catabolism	hypothetical protein OsJ_25270 [Oryza sativa Japonica Group]
Os05g0467600	--	--	--	--	[R]	General function prediction only	Putative ribonuclease H protein At1g65750 GN=At1g65750 OS=Arabidopsis thaliana (Mouse-ear cress) PE=3 SV=1	S	Function unknown	Os05g0467600 [Oryza sativa Japonica Group]
Os11g0161166	--	--	Molecular Function: ADP binding (GO:0043531);;	--	--	--	--	S	Function unknown	hypothetical protein OsI_35219 [Oryza sativa Indica Group]
Os11g0597700	--	--	Molecular Function: ADP binding (GO:0043531);;	--	--	--	--	--	--	Os11g0597700 [Oryza sativa Japonica Group]
Os11g0439600	--	--	Molecular Function: hydrolase activity (GO:0016787);;	--	[F]	Nucleotide transport and metabolism	Probable apyrase 3 (Precursor) GN=OsJ_35056 OS=Oryza sativa subsp. japonica (Rice) PE=2 SV=2	O	Posttranslational modification, protein turnover, chaperones	Os11g0439600 [Oryza sativa Japonica Group]
Os08g0371200	[L]	Replication, recombination and repair	Molecular Function: DNA binding (GO:0003677);; Molecular Function: RNA binding (GO:0003723);; Molecular Function: RNA-directed DNA polymerase activity (GO:0003964);; Molecular Function: RNA-DNA hybrid ribonuclease activity (GO:0004523);; Cellular Component: mitochondrion (GO:0005739);; Biological Process: RNA-dependent DNA biosynthetic process (GO:0006278);; Biological Process: DNA recombination …	--	[R]	General function prediction only	RNA-directed DNA polymerase homolog OS=Oenothera berteroana (Bertero&apos;s evening primrose) PE=4 SV=1	R	General function prediction only	OSJNBa0032N05.7 [Oryza sativa Japonica Group]
Os02g0571800	--	--	Molecular Function: magnesium ion binding (GO:0000287);; Cellular Component: mitochondrion (GO:0005739);; Biological Process: defense response (GO:0006952);; Cellular Component: plastid (GO:0009536);; Biological Process: gibberellin metabolic process (GO:0009685);; Molecular Function: ent-kaurene synthase activity (GO:0009899);; Molecular Function: ent-isokaurene synthase activity (GO:0034281);; …	K14038|0|osa:4329728|Os02g0571300; K14038 ent-pimara-8(14),15-diene synthase [EC:4.2.3.30] (A)	--	--	Ent-isokaur-15-ene synthase GN=KSL5 OS=Oryza sativa subsp. indica (Rice) PE=1 SV=1	--	--	putative ent-kaurene synthase B [Oryza sativa Japonica Group]
Os06g0582600	--	--	Molecular Function: cysteine-type endopeptidase activity (GO:0004197);; Cellular Component: extracellular space (GO:0005615);; Cellular Component: lysosome (GO:0005764);; Cellular Component: integral component of membrane (GO:0016021);; Biological Process: proteolysis involved in cellular protein catabolic process (GO:0051603);;	--	[O]	Posttranslational modification, protein turnover, chaperones	Senescence-specific cysteine protease SAG12 {ECO:0000305} (Precursor) OS=Arabidopsis thaliana (Mouse-ear cress) PE=1 SV=1	O	Posttranslational modification, protein turnover, chaperones	Os06g0582600 [Oryza sativa Japonica Group]
Os12g0116000	--	--	Cellular Component: plastid (GO:0009536);; Cellular Component: membrane (GO:0016020);; Molecular Function: intramolecular lyase activity (GO:0016872);;	--	--	--	Vacuolar-sorting receptor 1 (Precursor) GN=F8J2.20 OS=Arabidopsis thaliana (Mouse-ear cress) PE=1 SV=2	U	Intracellular trafficking, secretion, and vesicular transport	hypothetical protein OsI_37233 [Oryza sativa Indica Group]
Os10g0315400	--	--	Molecular Function: core promoter sequence-specific DNA binding (GO:0001046);; Molecular Function: transcriptional activator activity, RNA polymerase II transcription regulatory region sequence-specific DNA binding (GO:0001228);; Cellular Component: nucleus (GO:0005634);; Biological Process: positive regulation of transcription by RNA polymerase II (GO:0045944);;	--	--	--	--	S	Function unknown	Os10g0315400 [Oryza sativa Japonica Group]
Os11g0614500	--	--	Molecular Function: phospholipase activity (GO:0004620);; Cellular Component: mitochondrion (GO:0005739);; Cellular Component: plastid (GO:0009536);; Cellular Component: membrane (GO:0016020);; Biological Process: lipid catabolic process (GO:0016042);; Molecular Function: acylglycerol lipase activity (GO:0047372);;	--	[I]	Lipid transport and metabolism	Patatin-like protein 1 GN=PLP1 OS=Oryza sativa subsp. indica (Rice) PE=3 SV=1	I	Lipid transport and metabolism	hypothetical protein OsI_09920 [Oryza sativa Indica Group]
Os05g0277350	--	--	--	--	--	--	--	R	General function prediction only	PREDICTED: F-box/LRR-repeat protein 17-like, partial [Oryza brachyantha]
Os03g0400800	[S]	Function unknown	Molecular Function: nucleotide binding (GO:0000166);; Molecular Function: protein kinase activity (GO:0004672);; Cellular Component: integral component of membrane (GO:0016021);; Biological Process: phosphorylation (GO:0016310);;	--	--	--	Probable LRR receptor-like serine/threonine-protein kinase At1g74360 (Precursor) GN=At1g74360 OS=Arabidopsis thaliana (Mouse-ear cress) PE=2 SV=1	R	General function prediction only	Os03g0400850 [Oryza sativa Japonica Group]
Os08g0434150	--	--	Molecular Function: RNA binding (GO:0003723);; Molecular Function: ribonuclease T2 activity (GO:0033897);; Biological Process: biological_process (GO:0044699);; Biological Process: RNA phosphodiester bond hydrolysis, endonucleolytic (GO:0090502);;	K01166|1.96338e-95|osa:4345656|Os08g0434100; K01166 ribonuclease T2 [EC:3.1.27.1] (A)	[A]	RNA processing and modification	Ribonuclease 3 (Precursor) GN=RNS3 OS=Arabidopsis thaliana (Mouse-ear cress) PE=2 SV=1	A	RNA processing and modification	Os08g0434100 [Oryza sativa Japonica Group]
Os06g0597250	--	--	Cellular Component: mitochondrion (GO:0005739);; Cellular Component: ribosome (GO:0005840);; Cellular Component: membrane (GO:0016020);; Molecular Function: hydrolase activity, acting on ester bonds (GO:0016788);;	--	--	--	--	S	Function unknown	B [Oryza sativa Japonica Group]
Os11g0686100	--	--	Molecular Function: serine-type endopeptidase activity (GO:0004252);; Biological Process: proteolysis (GO:0006508);; Cellular Component: plastid (GO:0009536);;	--	--	--	--	--	--	Os11g0686200 [Oryza sativa Japonica Group]
Os03g0695425	--	--	Molecular Function: microtubule motor activity (GO:0003777);; Molecular Function: ATP binding (GO:0005524);; Cellular Component: mitochondrion (GO:0005739);; Cellular Component: kinesin complex (GO:0005871);; Cellular Component: microtubule (GO:0005874);; Biological Process: microtubule-based movement (GO:0007018);; Molecular Function: microtubule binding (GO:0008017);; Cellular Component: plasti…	--	--	--	--	R	General function prediction only	hypothetical protein [Oryza sativa Japonica Group]
Os08g0174900	--	--	Biological Process: Group II intron splicing (GO:0000373);; Molecular Function: RNA binding (GO:0003723);; Cellular Component: mitochondrion (GO:0005739);; Biological Process: mRNA processing (GO:0006397);; Biological Process: embryo development ending in seed dormancy (GO:0009793);; Biological Process: vernalization response (GO:0010048);; Cellular Component: ribonucleoprotein complex (GO:003052…	--	--	--	CRS2-associated factor 1, mitochondrial (Precursor) OS=Oryza sativa subsp. japonica (Rice) PE=3 SV=1	A	RNA processing and modification	Os08g0174900 [Oryza sativa Japonica Group]
Os09g0427300	--	--	Biological Process: negative regulation of cell proliferation (GO:0008285);; Cellular Component: plastid (GO:0009536);; Biological Process: lateral root morphogenesis (GO:0010102);; Cellular Component: integral component of membrane (GO:0016021);;	--	[E]	Amino acid transport and metabolism	Amino acid permease 3 GN=AAP3 OS=Arabidopsis thaliana (Mouse-ear cress) PE=1 SV=2	--	--	hypothetical protein OsJ_29436 [Oryza sativa Japonica Group]
Os10g0506800	--	--	Biological Process: RNA splicing, via endonucleolytic cleavage and ligation (GO:0000394);; Biological Process: methionine biosynthetic process (GO:0009086);; Biological Process: vegetative phase change (GO:0010050);; Biological Process: production of ta-siRNAs involved in RNA interference (GO:0010267);; Cellular Component: integral component of membrane (GO:0016021);;	--	[B]	Chromatin structure and dynamics	--	B	Chromatin structure and dynamics	hypothetical protein OsJ_32096 [Oryza sativa Japonica Group]
Os01g0356951	[P]	Inorganic ion transport and metabolism	Molecular Function: N,N-dimethylaniline monooxygenase activity (GO:0004499);; Cellular Component: plastid (GO:0009536);; Cellular Component: integral component of membrane (GO:0016021);; Molecular Function: flavin adenine dinucleotide binding (GO:0050660);; Molecular Function: NADP binding (GO:0050661);; Biological Process: oxidation-reduction process (GO:0055114);;	K11816|4.7313e-58|osa:4334994|Os04g0128900; K11816 indole-3-pyruvate monooxygenase [EC:1.14.13.168] (A)	[Q]	Secondary metabolites biosynthesis, transport and catabolism	Probable indole-3-pyruvate monooxygenase YUCCA8 GN=F16A16.170 OS=Arabidopsis thaliana (Mouse-ear cress) PE=2 SV=1	Q	Secondary metabolites biosynthesis, transport and catabolism	dimethylaniline monooxygenase-like protein [Oryza sativa Japonica Group]
Os10g0130500	--	--	Biological Process: proteolysis (GO:0006508);; Molecular Function: cysteine-type peptidase activity (GO:0008234);;	--	--	--	--	--	--	transposon protein, putative, CACTA, En/Spm sub-class, expressed [Oryza sativa Japonica Group]
Os02g0830300	--	--	Cellular Component: integral component of membrane (GO:0016021);;	--	--	--	--	S	Function unknown	hypothetical protein OsI_09553 [Oryza sativa Indica Group]
Os11g0302900	--	--	--	--	--	--	--	--	--	putative polyprotein [Oryza sativa Japonica Group]
Os08g0301500	[M]	Cell wall/membrane/envelope biogenesis	Biological Process: sucrose biosynthetic process (GO:0005986);; Molecular Function: sucrose synthase activity (GO:0016157);; Molecular Function: sucrose-phosphate synthase activity (GO:0046524);;	K00696|0|osa:4345220|Os08g0301500; K00696 sucrose-phosphate synthase [EC:2.4.1.14] (A)	[M]	Cell wall/membrane/envelope biogenesis	Probable sucrose-phosphate synthase 4 GN=OJ1115_A07.105 OS=Oryza sativa subsp. japonica (Rice) PE=2 SV=1	M	Cell wall/membrane/envelope biogenesis	hypothetical protein OsJ_26822 [Oryza sativa Japonica Group]
Os06g0215900	[C]	Energy production and conversion	Molecular Function: NADPH dehydrogenase activity (GO:0003959);; Cellular Component: mitochondrion (GO:0005739);; Biological Process: defense response (GO:0006952);; Biological Process: jasmonic acid biosynthetic process (GO:0009695);; Molecular Function: FMN binding (GO:0010181);; Molecular Function: 12-oxophytodienoate reductase activity (GO:0016629);; Biological Process: oxylipin biosynthetic p…	K05894|0|osa:4340486|Os06g0215900; K05894 12-oxophytodienoic acid reductase [EC:1.3.1.42] (A)	[CR]	--	Putative 12-oxophytodienoate reductase 4 OS=Oryza sativa subsp. japonica (Rice) PE=2 SV=1	C	Energy production and conversion	hypothetical protein OsI_22158 [Oryza sativa Indica Group]
Os06g0698785	--	--	Molecular Function: iron ion binding (GO:0005506);; Cellular Component: plastid (GO:0009536);; Molecular Function: oxidoreductase activity, acting on paired donors, with incorporation or reduction of molecular oxygen, NAD(P)H as one donor, and incorporation of two atoms of oxygen into one donor (GO:0016708);; Molecular Function: choline monooxygenase activity (GO:0019133);; Biological Process: ar…	--	--	--	Choline monooxygenase, chloroplastic (Precursor) GN=At4g29890 OS=Arabidopsis thaliana (Mouse-ear cress) PE=2 SV=2	R	General function prediction only	hypothetical protein OsJ_22513 [Oryza sativa Japonica Group]
Os11g0251200	--	--	Biological Process: signal transduction (GO:0007165);; Cellular Component: integral component of membrane (GO:0016021);;	--	[R]	General function prediction only	Ankyrin repeat-containing protein At3g12360 GN=At3g12360 OS=Arabidopsis thaliana (Mouse-ear cress) PE=2 SV=1	R	General function prediction only	hypothetical protein OsJ_33547 [Oryza sativa Japonica Group]
Os12g0588200	--	--	Cellular Component: plastid (GO:0009536);;	--	--	--	--	--	--	hypothetical protein OsI_38923 [Oryza sativa Indica Group]
Os02g0825600	--	--	Molecular Function: aspartic-type endopeptidase activity (GO:0004190);; Cellular Component: endoplasmic reticulum (GO:0005783);; Biological Process: proteolysis (GO:0006508);; Cellular Component: plastid (GO:0009536);; Cellular Component: integral component of membrane (GO:0016021);; Cellular Component: intracellular organelle part (GO:0044446);;	--	[S]	Function unknown	Signal peptide peptidase 1 OS=Oryza sativa subsp. japonica (Rice) PE=2 SV=1	--	--	hypothetical protein OsJ_08950 [Oryza sativa Japonica Group]
Os10g0323000	[L]	Replication, recombination and repair	Molecular Function: DNA binding (GO:0003677);; Molecular Function: RNA binding (GO:0003723);; Molecular Function: RNA-directed DNA polymerase activity (GO:0003964);; Molecular Function: RNA-DNA hybrid ribonuclease activity (GO:0004523);; Cellular Component: nucleus (GO:0005634);; Cellular Component: mitochondrion (GO:0005739);; Biological Process: RNA-dependent DNA biosynthetic process (GO:000627…	--	[R]	General function prediction only	B3 domain-containing protein Os10g0323000 OS=Oryza sativa subsp. japonica (Rice) PE=2 SV=1	R	General function prediction only	OSIGBa0136B09.4 [Oryza sativa Indica Group]
Os02g0799400	--	--	--	--	--	--	--	Q	Secondary metabolites biosynthesis, transport and catabolism	hypothetical protein [Oryza sativa Japonica Group]
Os08g0184600	--	--	Cellular Component: integral component of membrane (GO:0016021);;	--	--	--	--	--	--	hypothetical protein OsJ_26273 [Oryza sativa Japonica Group]
Os02g0247800	--	--	Molecular Function: calcium:sodium antiporter activity (GO:0005432);; Molecular Function: calcium ion binding (GO:0005509);; Cellular Component: integral component of membrane (GO:0016021);; Biological Process: sodium ion transmembrane transport (GO:0035725);; Biological Process: calcium ion homeostasis (GO:0055074);;	--	--	--	--	P	Inorganic ion transport and metabolism	hypothetical protein OsI_26513 [Oryza sativa Indica Group]
Os01g0234001	--	--	Cellular Component: mitochondrion (GO:0005739);;	--	--	--	--	--	--	hypothetical protein OsJ_32061 [Oryza sativa Japonica Group]
Os12g0579450	--	--	Molecular Function: nucleic acid binding (GO:0003676);; Cellular Component: plastid (GO:0009536);;	--	--	--	--	--	--	hypothetical protein LOC_Os12g39000 [Oryza sativa Japonica Group]
Os11g0197400	--	--	Molecular Function: magnesium ion transmembrane transporter activity (GO:0015095);; Biological Process: magnesium ion transport (GO:0015693);; Cellular Component: integral component of membrane (GO:0016021);; Biological Process: magnesium ion transmembrane transport (GO:1903830);;	--	[S]	Function unknown	Probable magnesium transporter NIPA1 GN=At3g23870 OS=Arabidopsis thaliana (Mouse-ear cress) PE=2 SV=1	S	Function unknown	expressed protein [Oryza sativa Japonica Group]
Os06g0286900	--	--	Cellular Component: integral component of membrane (GO:0016021);;	--	--	--	--	--	--	hypothetical protein [Oryza sativa Japonica Group]
Os02g0616300	[L]	Replication, recombination and repair	Molecular Function: DNA binding (GO:0003677);; Molecular Function: chromatin binding (GO:0003682);; Molecular Function: RNA binding (GO:0003723);; Molecular Function: RNA-directed DNA polymerase activity (GO:0003964);; Molecular Function: aspartic-type endopeptidase activity (GO:0004190);; Cellular Component: nucleus (GO:0005634);; Biological Process: RNA-dependent DNA biosynthetic process (GO:00…	--	[R]	General function prediction only	Uncharacterized mitochondrial protein AtMg00860 GN=AtMg00860 OS=Arabidopsis thaliana (Mouse-ear cress) PE=4 SV=1	L	Replication, recombination and repair	hypothetical protein SORBIDRAFT_04g018075 [Sorghum bicolor]
Os07g0518500	[Q]	Secondary metabolites biosynthesis, transport and catabolism	Molecular Function: monooxygenase activity (GO:0004497);; Molecular Function: iron ion binding (GO:0005506);; Biological Process: multicellular organism development (GO:0007275);; Cellular Component: plastid (GO:0009536);; Biological Process: brassinosteroid homeostasis (GO:0010268);; Cellular Component: integral component of membrane (GO:0016021);; Biological Process: sterol metabolic process (G…	--	[QI]	--	Taxoid 14-beta-hydroxylase OS=Taxus cuspidata (Japanese yew) PE=1 SV=1	Q	Secondary metabolites biosynthesis, transport and catabolism	putative taxane 10-beta-hydroxylase(5-alpha-taxadienol-10-beta- hydroxylase) [Oryza sativa Japonica Group]
Os11g0484500	[G]	Carbohydrate transport and metabolism	Molecular Function: phosphogluconate dehydrogenase (decarboxylating) activity (GO:0004616);; Biological Process: pentose-phosphate shunt (GO:0006098);; Biological Process: response to cold (GO:0009409);; Biological Process: response to water deprivation (GO:0009414);; Cellular Component: chloroplast (GO:0009507);; Biological Process: response to salt stress (GO:0009651);; Biological Process: resp…	K00033|0|osa:4350528|Os11g0484500; K00033 6-phosphogluconate dehydrogenase [EC:1.1.1.44 1.1.1.343] (A)	[G]	Carbohydrate transport and metabolism	6-phosphogluconate dehydrogenase, decarboxylating 2, chloroplastic (Precursor) GN=G6PGH2 OS=Oryza sativa subsp. japonica (Rice) PE=2 SV=1	G	Carbohydrate transport and metabolism	Os11g0484500 [Oryza sativa Japonica Group]
Os02g0163533	--	--	Cellular Component: mitochondrion (GO:0005739);;	--	--	--	--	--	--	Os02g0163533 [Oryza sativa Japonica Group]
Os01g0243800	--	--	--	--	--	--	--	--	--	hypothetical protein OsI_20531 [Oryza sativa Indica Group]
Os02g0522300	[L]	Replication, recombination and repair	Molecular Function: DNA binding (GO:0003677);; Molecular Function: RNA binding (GO:0003723);; Molecular Function: RNA-directed DNA polymerase activity (GO:0003964);; Cellular Component: mitochondrion (GO:0005739);; Biological Process: RNA-dependent DNA biosynthetic process (GO:0006278);; Biological Process: DNA recombination (GO:0006310);; Molecular Function: zinc ion binding (GO:0008270);; Cellu…	--	[R]	General function prediction only	--	--	--	unnamed protein product [Oryza sativa Japonica Group]
Os11g0678200	--	--	--	--	[R]	General function prediction only	--	R	General function prediction only	Os11g0678200 [Oryza sativa Japonica Group]
Os08g0365500	[RTKL]	--	Molecular Function: protein serine/threonine kinase activity (GO:0004674);; Molecular Function: calcium ion binding (GO:0005509);; Molecular Function: ATP binding (GO:0005524);; Cellular Component: mitochondrion (GO:0005739);; Cellular Component: plasma membrane (GO:0005886);; Biological Process: protein phosphorylation (GO:0006468);; Biological Process: cell surface receptor signaling pathway (G…	K04730|0|dosa:Os08t0365500-00|Os08g0365500; Similar to WAK80 - OsWAK receptor-like protein kinase.; K04730 interleukin-1 receptor-associated kinase 1 [EC:2.7.11.1] (A)	--	--	Wall-associated receptor kinase 5 (Precursor) GN=WAK5 OS=Arabidopsis thaliana (Mouse-ear cress) PE=2 SV=1	T	Signal transduction mechanisms	putative wall-associated kinase [Oryza sativa Japonica Group]
Os12g0109200	--	--	Molecular Function: binding (GO:0005488);; Molecular Function: hydrolase activity (GO:0016787);;	--	--	--	Probable staphylococcal-like nuclease CAN3 GN=OSJNBa0024J08 OS=Oryza sativa subsp. japonica (Rice) PE=2 SV=2	L	Replication, recombination and repair	RecName: Full=Probable staphylococcal-like nuclease CAN3; AltName: Full=Calcium-dependent nuclease 3; Short=Ca(2+)-dependent nuclease 3 [Oryza sativa Japonica Group]
Os01g0678000	--	--	Cellular Component: integral component of membrane (GO:0016021);;	--	--	--	--	R	General function prediction only	Os01g0678000 [Oryza sativa Japonica Group]
Os08g0238700	--	--	--	--	--	--	--	--	--	expressed protein [Oryza sativa Japonica Group]
Os02g0796300	[A]	RNA processing and modification	Molecular Function: 3'-5'-exoribonuclease activity (GO:0000175);; Biological Process: nuclear-transcribed mRNA catabolic process, deadenylation-dependent decay (GO:0000288);; Molecular Function: nucleic acid binding (GO:0003676);; Cellular Component: nucleus (GO:0005634);; Cellular Component: CCR4-NOT complex (GO:0030014);; Biological Process: RNA phosphodiester bond hydrolysis, exonucleolytic (G…	K12581|0|osa:4331006|Os02g0796300; K12581 CCR4-NOT transcription complex subunit 7/8 (A)	[A]	RNA processing and modification	Probable CCR4-associated factor 1 homolog 7 GN=CAF1-7 OS=Arabidopsis thaliana (Mouse-ear cress) PE=2 SV=2	K	Transcription	hypothetical protein OsI_09281 [Oryza sativa Indica Group]
Os02g0616600	--	--	Molecular Function: RNA-directed DNA polymerase activity (GO:0003964);; Molecular Function: binding (GO:0005488);; Biological Process: RNA-dependent DNA biosynthetic process (GO:0006278);;	--	[R]	General function prediction only	--	S	Function unknown	unnamed protein product [Oryza sativa Japonica Group]
Os11g0100100	--	--	Molecular Function: catalytic activity (GO:0003824);; Cellular Component: vacuole (GO:0005773);; Biological Process: autophagy (GO:0006914);; Biological Process: cellular response to nitrogen starvation (GO:0006995);; Cellular Component: plastid (GO:0009536);; Cellular Component: organelle membrane (GO:0031090);; Cellular Component: intracellular organelle part (GO:0044446);;	--	[Z]	Cytoskeleton	Autophagy-related protein 8D GN=OSJNBa0029D01 OS=Oryza sativa subsp. japonica (Rice) PE=3 SV=2	--	--	Os11g0100150 [Oryza sativa Japonica Group]
Os11g0163500	--	--	--	--	--	--	--	R	General function prediction only	Os11g0163500 [Oryza sativa Japonica Group]
Os06g0602400	[LKJ]	--	Molecular Function: RNA binding (GO:0003723);; Molecular Function: ATP-dependent RNA helicase activity (GO:0004004);; Molecular Function: ATP binding (GO:0005524);; Cellular Component: mitochondrion (GO:0005739);; Biological Process: RNA secondary structure unwinding (GO:0010501);; Cellular Component: integral component of membrane (GO:0016021);;	K11594|2.39983e-59|osa:4341457|Os06g0602400; K11594 ATP-dependent RNA helicase DDX3X [EC:3.6.4.13] (A)	[A]	RNA processing and modification	DEAD-box ATP-dependent RNA helicase 52A OS=Oryza sativa subsp. japonica (Rice) PE=2 SV=2	A	RNA processing and modification	unnamed protein product [Oryza sativa Japonica Group]
Os08g0361000	--	--	Cellular Component: mitochondrion (GO:0005739);; Cellular Component: plastid (GO:0009536);;	--	--	--	AT-rich interactive domain-containing protein 4 GN=ARID4 OS=Arabidopsis thaliana (Mouse-ear cress) PE=2 SV=1	--	--	Os08g0361000 [Oryza sativa Japonica Group]
Os03g0732200	--	--	Molecular Function: GTPase activity (GO:0003924);; Molecular Function: GTP binding (GO:0005525);;	--	[UR]	--	Dynamin-2A GN=F14N23.17 OS=Arabidopsis thaliana (Mouse-ear cress) PE=1 SV=2	--	--	hypothetical protein OsI_13398 [Oryza sativa Indica Group]
Os04g0182200	[R]	General function prediction only	Molecular Function: metal ion binding (GO:0046872);; Molecular Function: dioxygenase activity (GO:0051213);; Biological Process: oxidation-reduction process (GO:0055114);;	--	[QR]	--	1-aminocyclopropane-1-carboxylate oxidase homolog 11 GN=At5g59530 OS=Arabidopsis thaliana (Mouse-ear cress) PE=2 SV=1	Q	Secondary metabolites biosynthesis, transport and catabolism	1-aminocyclopropane-1-carboxylate oxidase-1-like protein [Aegilops tauschii]
Os11g0103150	--	--	Molecular Function: protein kinase activity (GO:0004672);; Molecular Function: ATP binding (GO:0005524);; Biological Process: protein phosphorylation (GO:0006468);;	--	--	--	--	S	Function unknown	Os11g0103100 [Oryza sativa Japonica Group]
Os04g0208400	--	--	--	--	--	--	F-box/LRR-repeat protein At3g26922 GN=At3g26922 OS=Arabidopsis thaliana (Mouse-ear cress) PE=2 SV=2	R	General function prediction only	Os04g0208400 [Oryza sativa Japonica Group]
Os10g0544600	--	--	Molecular Function: zinc ion binding (GO:0008270);; Cellular Component: integral component of membrane (GO:0016021);;	--	[O]	Posttranslational modification, protein turnover, chaperones	NEP1-interacting protein 2 GN=T17A5.9 OS=Arabidopsis thaliana (Mouse-ear cress) PE=1 SV=1	O	Posttranslational modification, protein turnover, chaperones	Os10g0544600 [Oryza sativa Japonica Group]
Os02g0615800	[RTKL]	--	Molecular Function: protein kinase activity (GO:0004672);; Molecular Function: ATP binding (GO:0005524);; Cellular Component: mitochondrion (GO:0005739);; Biological Process: protein phosphorylation (GO:0006468);; Cellular Component: integral component of membrane (GO:0016021);;	--	--	--	Probable LRR receptor-like serine/threonine-protein kinase At3g47570 (Precursor) GN=At3g47570 OS=Arabidopsis thaliana (Mouse-ear cress) PE=2 SV=1	T	Signal transduction mechanisms	Os02g0615800 [Oryza sativa Japonica Group]
Os10g0138100	[F]	Nucleotide transport and metabolism	Molecular Function: xanthine dehydrogenase activity (GO:0004854);; Molecular Function: iron ion binding (GO:0005506);; Cellular Component: cytosol (GO:0005829);; Molecular Function: electron transfer activity (GO:0009055);; Biological Process: xanthine catabolic process (GO:0009115);; Biological Process: abscisic acid biosynthetic process (GO:0009688);; Biological Process: auxin biosynthetic proc…	K11817|0|dosa:Os10t0138100-01|Os10g0138100; Similar to Aldehyde oxidase-2.; K11817 indole-3-acetaldehyde oxidase [EC:1.2.3.7] (A)	[F]	Nucleotide transport and metabolism	Probable aldehyde oxidase 1 GN=OSJNAa0087H07.7 OS=Oryza sativa subsp. japonica (Rice) PE=2 SV=1	F	Nucleotide transport and metabolism	RecName: Full=Probable aldehyde oxidase 1; Short=AO-1 [Oryza sativa Japonica Group]
Os02g0570400	--	--	Molecular Function: ent-kaurene synthase activity (GO:0009899);; Molecular Function: ent-cassa-12,15-diene synthase activity (GO:0034277);; Biological Process: diterpene phytoalexin metabolic process (GO:0051501);;	K14036|1.81589e-148|osa:4329724|Os02g0570400; K14036 ent-cassa-12,15-diene synthase [EC:4.2.3.28] (A)	--	--	Ent-cassa-12,15-diene synthase OS=Oryza sativa subsp. japonica (Rice) PE=2 SV=1	I	Lipid transport and metabolism	putative diterpene cyclase [Oryza sativa]
Os11g0606600	--	--	Molecular Function: ADP binding (GO:0043531);;	--	[T]	Signal transduction mechanisms	Putative late blight resistance protein homolog R1B-16 GN=R1B-16 OS=Solanum demissum (Wild potato) PE=3 SV=1	T	Signal transduction mechanisms	Os11g0606500 [Oryza sativa Japonica Group]
Os11g0144900	--	--	Biological Process: signal transduction (GO:0007165);; Cellular Component: integral component of membrane (GO:0016021);;	--	[R]	General function prediction only	--	S	Function unknown	Os11g0144900 [Oryza sativa Japonica Group]
Os08g0410900	--	--	Biological Process: regulation of transcription, DNA-templated (GO:0006355);; Molecular Function: zinc ion binding (GO:0008270);;	--	--	--	Protein FAR1-RELATED SEQUENCE 3 GN=FRS3 OS=Arabidopsis thaliana (Mouse-ear cress) PE=2 SV=2	--	--	far-red impaired response protein-like [Oryza sativa Japonica Group]
Os04g0380300	--	--	Molecular Function: ubiquitin-protein transferase activity (GO:0004842);; Biological Process: protein ubiquitination (GO:0016567);; Cellular Component: Cul3-RING ubiquitin ligase complex (GO:0031463);;	--	[R]	General function prediction only	F-box/kelch-repeat protein At1g67480 GN=At1g67480 OS=Arabidopsis thaliana (Mouse-ear cress) PE=2 SV=1	R	General function prediction only	hypothetical protein F775_06557 [Aegilops tauschii]
Os07g0624100	--	--	Molecular Function: RNA polymerase II regulatory region sequence-specific DNA binding (GO:0000977);; Molecular Function: DNA binding transcription factor activity (GO:0003700);; Cellular Component: nucleus (GO:0005634);; Biological Process: regulation of transcription by RNA polymerase II (GO:0006357);; Cellular Component: plastid (GO:0009536);; Molecular Function: protein dimerization activity (…	--	[L]	Replication, recombination and repair	Zinc finger BED domain-containing protein RICESLEEPER 2 OS=Oryza sativa subsp. japonica (Rice) PE=2 SV=1	L	Replication, recombination and repair	Os07g0624100 [Oryza sativa Japonica Group]
Os05g0420000	--	--	Cellular Component: integral component of membrane (GO:0016021);;	--	--	--	--	--	--	Os05g0420000 [Oryza sativa Japonica Group]
Os06g0139000	--	--	Cellular Component: mitochondrion (GO:0005739);;	--	--	--	--	R	General function prediction only	hypothetical protein OsJ_06591 [Oryza sativa Japonica Group]
Os05g0327000	--	--	Biological Process: regulation of cyclin-dependent protein serine/threonine kinase activity (GO:0000079);; Molecular Function: protein kinase binding (GO:0019901);;	--	[R]	General function prediction only	Cyclin-U4-2 GN=CYCU4-2 OS=Arabidopsis thaliana (Mouse-ear cress) PE=1 SV=1	R	General function prediction only	Os05g0327000 [Oryza sativa Japonica Group]
Os06g0140200	--	--	Cellular Component: integral component of membrane (GO:0016021);;	--	[R]	General function prediction only	LRR receptor-like serine/threonine-protein kinase GSO2 (Precursor) GN=K23L20.3 OS=Arabidopsis thaliana (Mouse-ear cress) PE=2 SV=2	R	General function prediction only	putative HcrVf3 protein [Oryza sativa Japonica Group]
Os06g0158900	[V]	Defense mechanisms	Molecular Function: nucleic acid binding (GO:0003676);; Molecular Function: ATP binding (GO:0005524);; Cellular Component: integral component of membrane (GO:0016021);; Molecular Function: ATPase activity, coupled to transmembrane movement of substances (GO:0042626);; Biological Process: transmembrane transport (GO:0055085);;	--	[Q]	Secondary metabolites biosynthesis, transport and catabolism	ABC transporter C family member 10 GN=F17J16.190 OS=Arabidopsis thaliana (Mouse-ear cress) PE=2 SV=2	Q	Secondary metabolites biosynthesis, transport and catabolism	hypothetical protein OsJ_20202 [Oryza sativa Japonica Group]
Os12g0174000	--	--	Biological Process: gene silencing by RNA (GO:0031047);;	--	--	--	--	S	Function unknown	Os12g0174000 [Oryza sativa Japonica Group]
Os06g0704800	--	--	Molecular Function: transcription cofactor activity (GO:0003712);; Molecular Function: histone acetyltransferase activity (GO:0004402);; Cellular Component: nucleus (GO:0005634);; Biological Process: regulation of transcription, DNA-templated (GO:0006355);; Molecular Function: zinc ion binding (GO:0008270);; Biological Process: histone acetylation (GO:0016573);;	K04498|0|dosa:Os06t0704800-00|Os06g0704800; Probable histone acetyltransferase HAC-like 2.; K04498 E1A/CREB-binding protein [EC:2.3.1.48] (A)	[K]	Transcription	Probable histone acetyltransferase HAC-like 2 OS=Oryza sativa subsp. japonica (Rice) PE=3 SV=2	K	Transcription	RecName: Full=Probable histone acetyltransferase HAC-like 2 [Oryza sativa Japonica Group]
Os11g0212300	[RTKL]	--	Molecular Function: protein serine/threonine kinase activity (GO:0004674);; Molecular Function: ATP binding (GO:0005524);; Biological Process: protein phosphorylation (GO:0006468);;	K04730|4.4661e-155|dosa:Os11t0212300-00|Os11g0212300; Similar to Protein kinase domain containing protein, expressed.; K04730 interleukin-1 receptor-associated kinase 1 [EC:2.7.11.1] (A)	[T]	Signal transduction mechanisms	Probable receptor-like protein kinase At2g42960 GN=At2g42960 OS=Arabidopsis thaliana (Mouse-ear cress) PE=3 SV=1	T	Signal transduction mechanisms	hypothetical protein OsI_35514 [Oryza sativa Indica Group]
Os11g0238400	--	--	Cellular Component: mitochondrion (GO:0005739);;	--	--	--	--	--	--	Os11g0238400 [Oryza sativa Japonica Group]
Os11g0610600	--	--	Molecular Function: zinc ion binding (GO:0008270);; Cellular Component: integral component of membrane (GO:0016021);; Biological Process: protein ubiquitination (GO:0016567);; Biological Process: proteasome-mediated ubiquitin-dependent protein catabolic process (GO:0043161);; Molecular Function: ubiquitin protein ligase activity (GO:0061630);;	--	[O]	Posttranslational modification, protein turnover, chaperones	E3 ubiquitin-protein ligase RING1 GN=F12B17_270 OS=Arabidopsis thaliana (Mouse-ear cress) PE=1 SV=1	O	Posttranslational modification, protein turnover, chaperones	Os11g0610600 [Oryza sativa Japonica Group]
Os11g0628000	[S]	Function unknown	Molecular Function: protein serine/threonine kinase activity (GO:0004674);; Molecular Function: ATP binding (GO:0005524);; Biological Process: protein phosphorylation (GO:0006468);; Cellular Component: integral component of membrane (GO:0016021);;	--	--	--	Probable LRR receptor-like serine/threonine-protein kinase At3g47570 (Precursor) GN=At3g47570 OS=Arabidopsis thaliana (Mouse-ear cress) PE=2 SV=1	T	Signal transduction mechanisms	Os11g0628000 [Oryza sativa Japonica Group]
Os02g0806700	--	--	Molecular Function: ubiquitin-protein transferase activity (GO:0004842);; Cellular Component: anaphase-promoting complex (GO:0005680);; Molecular Function: zinc ion binding (GO:0008270);; Biological Process: protein ubiquitination (GO:0016567);;	--	--	--	--	O	Posttranslational modification, protein turnover, chaperones	Os02g0806700 [Oryza sativa Japonica Group]
Os01g0152950	--	--	--	--	--	--	--	S	Function unknown	Os01g0152950 [Oryza sativa Japonica Group]
Os10g0427600	--	--	--	--	[DR]	--	BTB/POZ and MATH domain-containing protein 1 GN=BPM1 OS=Arabidopsis thaliana (Mouse-ear cress) PE=1 SV=1	D	Cell cycle control, cell division, chromosome partitioning	hypothetical protein OsI_33690 [Oryza sativa Indica Group]
Os05g0202550	--	--	--	--	--	--	--	L	Replication, recombination and repair	hypothetical protein LOC_Os12g42590 [Oryza sativa Japonica Group]
Os11g0579600	--	--	--	--	--	--	Probable F-box protein At4g22165 GN=At4g22165 OS=Arabidopsis thaliana (Mouse-ear cress) PE=4 SV=1	R	General function prediction only	F-box domain containing protein, expressed [Oryza sativa Japonica Group]
Os06g0138700	--	--	Cellular Component: mitochondrion (GO:0005739);;	--	--	--	--	R	General function prediction only	unknown protein [Oryza sativa Japonica Group]
Os08g0357300	--	--	Molecular Function: DNA binding transcription factor activity (GO:0003700);; Biological Process: regulation of transcription, DNA-templated (GO:0006355);; Cellular Component: plastid (GO:0009536);; Cellular Component: integral component of membrane (GO:0016021);; Molecular Function: sequence-specific DNA binding (GO:0043565);;	--	--	--	--	S	Function unknown	hypothetical protein OsJ_27035 [Oryza sativa Japonica Group]
Os03g0416500	[G]	Carbohydrate transport and metabolism	Cellular Component: cytosol (GO:0005829);; Biological Process: carbohydrate metabolic process (GO:0005975);; Biological Process: pentose-phosphate shunt (GO:0006098);; Molecular Function: 6-phosphogluconolactonase activity (GO:0017057);;	K01057|8.3835e-110|osa:4333117|Os03g0416500; K01057 6-phosphogluconolactonase [EC:3.1.1.31] (A)	[G]	Carbohydrate transport and metabolism	Probable 6-phosphogluconolactonase 1 OS=Oryza sativa subsp. japonica (Rice) PE=2 SV=1	G	Carbohydrate transport and metabolism	Os03g0416500 [Oryza sativa Japonica Group]
Os05g0133100	--	--	Molecular Function: magnesium ion binding (GO:0000287);; Molecular Function: ATP binding (GO:0005524);; Cellular Component: cytosol (GO:0005829);; Biological Process: regulation of transcription, DNA-templated (GO:0006355);; Biological Process: cellular amino acid metabolic process (GO:0006520);; Biological Process: coenzyme metabolic process (GO:0006732);; Biological Process: sulfur compound met…	--	--	--	Nitrogen regulatory protein P-II homolog (Precursor) OS=Oryza sativa subsp. japonica (Rice) PE=2 SV=1	K	Transcription	Os05g0133100 [Oryza sativa Japonica Group]
Os06g0678651	--	--	--	--	[U]	Intracellular trafficking, secretion, and vesicular transport	--	U	Intracellular trafficking, secretion, and vesicular transport	hypothetical protein OsJ_22365 [Oryza sativa Japonica Group]
Os12g0544600	--	--	--	--	--	--	--	R	General function prediction only	transposon protein, putative, CACTA, En/Spm sub-class, expressed [Oryza sativa Japonica Group]
Os11g0539000	--	--	--	--	--	--	Putative F-box/FBD/LRR-repeat protein At5g56810 GN=At5g56810 OS=Arabidopsis thaliana (Mouse-ear cress) PE=3 SV=1	S	Function unknown	hypothetical protein OsI_36381 [Oryza sativa Indica Group]
Os08g0231100	--	--	--	--	--	--	--	--	--	Os08g0231100 [Oryza sativa Japonica Group]
Os11g0685400	--	--	Molecular Function: nucleic acid binding (GO:0003676);; Cellular Component: integral component of membrane (GO:0016021);; Molecular Function: ADP binding (GO:0043531);; Biological Process: cellular macromolecule metabolic process (GO:0044260);; Biological Process: nucleic acid metabolic process (GO:0090304);;	--	--	--	--	T	Signal transduction mechanisms	hypothetical protein OsJ_34785 [Oryza sativa Japonica Group]
BAC19865	[U]	Intracellular trafficking, secretion, and vesicular transport	Cellular Component: mitochondrion (GO:0005739);; Cellular Component: integral component of membrane (GO:0016021);;	--	--	--	Uncharacterized tatC-like protein ymf16 GN=YMF16 OS=Arabidopsis thaliana (Mouse-ear cress) PE=2 SV=2	S	Function unknown	hypothetical protein OrsaiPp13 [Oryza sativa Indica Group]
Os08g0315200	--	--	Molecular Function: nucleic acid binding (GO:0003676);; Molecular Function: aspartic-type endopeptidase activity (GO:0004190);; Biological Process: proteolysis (GO:0006508);; Molecular Function: zinc ion binding (GO:0008270);; Biological Process: DNA integration (GO:0015074);;	--	[R]	General function prediction only	Uncharacterized mitochondrial protein AtMg00310 GN=AtMg00310 OS=Arabidopsis thaliana (Mouse-ear cress) PE=4 SV=1	R	General function prediction only	Os08g0315200 [Oryza sativa Japonica Group]
Os01g0137700	--	--	Cellular Component: integral component of membrane (GO:0016021);; Molecular Function: polysaccharide binding (GO:0030247);;	--	[T]	Signal transduction mechanisms	Probable serine/threonine-protein kinase At1g18390 (Precursor) GN=At1g18390 OS=Arabidopsis thaliana (Mouse-ear cress) PE=2 SV=2	T	Signal transduction mechanisms	Os01g0137700 [Oryza sativa Japonica Group]
Os10g0491400	--	--	--	--	--	--	--	--	--	Os10g0491400 [Oryza sativa Japonica Group]
Os09g0356800	--	--	Molecular Function: DNA binding (GO:0003677);; Molecular Function: serine-type endopeptidase activity (GO:0004252);; Biological Process: DNA recombination (GO:0006310);; Biological Process: proteolysis (GO:0006508);; Molecular Function: zinc ion binding (GO:0008270);; Biological Process: DNA integration (GO:0015074);;	--	[R]	General function prediction only	Endonuclease OS=Nicotiana tabacum (Common tobacco) PE=2 SV=1	R	General function prediction only	retrotransposon protein, putative, Ty1-copia subclass [Oryza sativa Japonica Group]
Os03g0103950	--	--	Molecular Function: actin binding (GO:0003779);; Molecular Function: kinase activity (GO:0016301);; Biological Process: phosphorylation (GO:0016310);;	--	--	--	--	S	Function unknown	hypothetical protein OsJ_09072 [Oryza sativa Japonica Group]
Os10g0528200	[O]	Posttranslational modification, protein turnover, chaperones	Molecular Function: glutathione transferase activity (GO:0004364);; Cellular Component: mitochondrion (GO:0005739);; Biological Process: glutathione metabolic process (GO:0006749);; Biological Process: toxin catabolic process (GO:0009407);;	K00799|2.27289e-96|osa:4349188|Os10g0528200; K00799 glutathione S-transferase [EC:2.5.1.18] (A)	[O]	Posttranslational modification, protein turnover, chaperones	Probable glutathione S-transferase GSTU6 GN=OSJNBb0038A07.2 OS=Oryza sativa subsp. japonica (Rice) PE=2 SV=2	O	Posttranslational modification, protein turnover, chaperones	Os10g0528200 [Oryza sativa Japonica Group]
Os08g0388300	[L]	Replication, recombination and repair	Molecular Function: DNA binding (GO:0003677);; Molecular Function: RNA binding (GO:0003723);; Molecular Function: RNA-directed DNA polymerase activity (GO:0003964);; Molecular Function: RNA-DNA hybrid ribonuclease activity (GO:0004523);; Cellular Component: mitochondrion (GO:0005739);; Biological Process: RNA-dependent DNA biosynthetic process (GO:0006278);; Biological Process: DNA recombination …	--	[R]	General function prediction only	Disease resistance protein RPM1 GN=F17A9.20 OS=Arabidopsis thaliana (Mouse-ear cress) PE=1 SV=1	T	Signal transduction mechanisms	hypothetical protein OsJ_27170 [Oryza sativa Japonica Group]
Os01g0687700	--	--	Biological Process: protein transport (GO:0015031);; Cellular Component: integral component of membrane (GO:0016021);;	--	[Z]	Cytoskeleton	--	Z	Cytoskeleton	PREDICTED: IST1 homolog [Nelumbo nucifera]
Os06g0580100	--	--	Cellular Component: integral component of membrane (GO:0016021);;	--	--	--	--	S	Function unknown	Os06g0580100 [Oryza sativa Japonica Group]
Os10g0532800	--	--	Cellular Component: mitochondrion (GO:0005739);;	--	--	--	--	--	--	hypothetical protein [Oryza sativa Japonica Group]
Os12g0153200	--	--	--	--	--	--	--	S	Function unknown	Os12g0153200 [Oryza sativa Japonica Group]
Os10g0135100	--	--	Molecular Function: ATP binding (GO:0005524);; Biological Process: apoptotic process (GO:0006915);; Molecular Function: ADP binding (GO:0043531);;	--	--	--	--	S	Function unknown	Os10g0135100 [Oryza sativa Japonica Group]
BAC19873	--	--	Cellular Component: mitochondrion (GO:0005739);; Cellular Component: plastid (GO:0009536);; Molecular Function: proton transmembrane transporter activity (GO:0015078);; Cellular Component: integral component of membrane (GO:0016021);; Molecular Function: cation-transporting ATPase activity (GO:0019829);; Cellular Component: proton-transporting two-sector ATPase complex, catalytic domain (GO:00331…	--	--	--	Putative ATP synthase protein YMF19 GN=YMF19 OS=Triticum aestivum (Wheat) PE=2 SV=1	--	--	hypothetical protein OrsajM_p22 [Oryza sativa Japonica Group]
Os04g0561500	[E]	Amino acid transport and metabolism	Molecular Function: serine-type endopeptidase activity (GO:0004252);; Cellular Component: cytoplasm (GO:0005737);; Biological Process: proteolysis (GO:0006508);; Cellular Component: membrane (GO:0016020);; Molecular Function: serine-type exopeptidase activity (GO:0070008);;	K01322|0|osa:4336657|Os04g0561500; K01322 prolyl oligopeptidase [EC:3.4.21.26] (A)	[O]	Posttranslational modification, protein turnover, chaperones	--	O	Posttranslational modification, protein turnover, chaperones	hypothetical protein OsI_16976 [Oryza sativa Indica Group]
Os10g0540900	--	--	--	--	--	--	--	--	--	Os10g0540900 [Oryza sativa Japonica Group]
Os02g0636400	--	--	--	K10268|1.08695e-131|osa:4330084|Os02g0636400; K10268 F-box and leucine-rich repeat protein 2/20 (A)	[R]	General function prediction only	F-box protein SKP2B GN=F22K20.10 OS=Arabidopsis thaliana (Mouse-ear cress) PE=1 SV=1	R	General function prediction only	Os02g0636400 [Oryza sativa Japonica Group]
Os05g0341300	--	--	Molecular Function: GTPase activity (GO:0003924);; Molecular Function: signal transducer activity (GO:0004871);; Molecular Function: GTPase inhibitor activity (GO:0005095);; Molecular Function: GTP binding (GO:0005525);; Biological Process: G-protein coupled receptor signaling pathway (GO:0007186);; Molecular Function: channel regulator activity (GO:0016247);; Molecular Function: G-protein beta/g…	--	[DT]	--	Guanine nucleotide-binding protein alpha-2 subunit GN=GPA2 OS=Glycine max (Soybean) PE=2 SV=1	T	Signal transduction mechanisms	Os05g0341300 [Oryza sativa Japonica Group]
Os03g0599000	[S]	Function unknown	Molecular Function: protein disulfide oxidoreductase activity (GO:0015035);; Molecular Function: ADP binding (GO:0043531);; Biological Process: oxidation-reduction process (GO:0055114);;	--	[T]	Signal transduction mechanisms	Putative disease resistance protein RGA3 GN=RGA3 OS=Solanum bulbocastanum (Wild potato) PE=2 SV=2	T	Signal transduction mechanisms	Os03g0599000 [Oryza sativa Japonica Group]
Os11g0251400	--	--	Molecular Function: RNA polymerase II transcription factor activity, sequence-specific DNA binding (GO:0000981);; Molecular Function: DNA binding (GO:0003677);; Cellular Component: nucleoplasm (GO:0005654);; Cellular Component: cytoplasm (GO:0005737);; Biological Process: regulation of transcription by RNA polymerase II (GO:0006357);; Biological Process: signal transduction (GO:0007165);; Cellula…	--	[R]	General function prediction only	Ankyrin repeat-containing protein At5g02620 GN=At5g02620 OS=Arabidopsis thaliana (Mouse-ear cress) PE=1 SV=1	R	General function prediction only	expressed protein [Oryza sativa Japonica Group]
Os03g0348200	--	--	Molecular Function: RNA binding (GO:0003723);; Molecular Function: RNA-directed DNA polymerase activity (GO:0003964);; Cellular Component: mitochondrion (GO:0005739);; Biological Process: RNA-dependent DNA biosynthetic process (GO:0006278);; Molecular Function: zinc ion binding (GO:0008270);;	--	[R]	General function prediction only	(S)-beta-bisabolene synthase GN=TPS1 OS=Zingiber officinale (Ginger) PE=1 SV=1	R	General function prediction only	retrotransposon protein, putative, unclassified [Oryza sativa Japonica Group]
Os01g0783800	[RTKL]	--	Molecular Function: protein serine/threonine kinase activity (GO:0004674);; Molecular Function: ATP binding (GO:0005524);; Cellular Component: plasma membrane (GO:0005886);; Biological Process: protein phosphorylation (GO:0006468);; Biological Process: defense response (GO:0006952);; Cellular Component: plasmodesma (GO:0009506);; Cellular Component: integral component of membrane (GO:0016021);; B…	--	--	--	G-type lectin S-receptor-like serine/threonine-protein kinase At1g11330 (Precursor) GN=At1g11330 OS=Arabidopsis thaliana (Mouse-ear cress) PE=2 SV=3	T	Signal transduction mechanisms	Os01g0783800 [Oryza sativa Japonica Group]
Os07g0242400	--	--	Molecular Function: ubiquitin-protein transferase activity (GO:0004842);; Biological Process: protein ubiquitination (GO:0016567);; Cellular Component: SCF ubiquitin ligase complex (GO:0019005);; Biological Process: SCF-dependent proteasomal ubiquitin-dependent protein catabolic process (GO:0031146);;	--	--	--	--	R	General function prediction only	Os07g0242400 [Oryza sativa Japonica Group]
Os11g0608300	--	--	Molecular Function: protein serine/threonine kinase activity (GO:0004674);; Molecular Function: ATP binding (GO:0005524);; Biological Process: protein phosphorylation (GO:0006468);; Cellular Component: integral component of membrane (GO:0016021);; Molecular Function: carbohydrate binding (GO:0030246);;	K04730|4.09775e-85|dosa:Os11t0608300-01|Os11g0608300; Barley stem rust resistance protein.; K04730 interleukin-1 receptor-associated kinase 1 [EC:2.7.11.1] (A)	--	--	Cysteine-rich receptor-like protein kinase 29 (Precursor) GN=CRK29 OS=Arabidopsis thaliana (Mouse-ear cress) PE=2 SV=1	T	Signal transduction mechanisms	Protein kinase domain containing protein, expressed [Oryza sativa Japonica Group]
Os07g0131500	[RTKL]	--	Molecular Function: protein serine/threonine kinase activity (GO:0004674);; Molecular Function: ATP binding (GO:0005524);; Cellular Component: mitochondrion (GO:0005739);; Biological Process: protein phosphorylation (GO:0006468);; Cellular Component: integral component of membrane (GO:0016021);; Molecular Function: carbohydrate binding (GO:0030246);;	--	--	--	L-type lectin-domain containing receptor kinase IV.4 (Precursor) GN=LECRK44 OS=Arabidopsis thaliana (Mouse-ear cress) PE=3 SV=1	T	Signal transduction mechanisms	putative receptor-type protein kinase LRK1 [Oryza sativa Japonica Group]
Os11g0588600	--	--	Molecular Function: ADP binding (GO:0043531);;	--	[T]	Signal transduction mechanisms	Putative disease resistance RPP13-like protein 2 GN=RPP13L2 OS=Arabidopsis thaliana (Mouse-ear cress) PE=3 SV=1	T	Signal transduction mechanisms	hypothetical protein OsJ_34495 [Oryza sativa Japonica Group]
Os03g0699700	--	--	Cellular Component: cytoplasm (GO:0005737);; Biological Process: response to wounding (GO:0009611);; Molecular Function: oxidoreductase activity, acting on single donors with incorporation of molecular oxygen, incorporation of two atoms of oxygen (GO:0016702);; Biological Process: oxylipin biosynthetic process (GO:0031408);; Molecular Function: metal ion binding (GO:0046872);; Biological Process:…	K15718|0|osa:4333818|Os03g0699700; K15718 linoleate 9S-lipoxygenase [EC:1.13.11.58] (A)	--	--	Linoleate 9S-lipoxygenase 1 GN=OSJNBb0017F17.10 OS=Oryza sativa subsp. japonica (Rice) PE=2 SV=2	O	Posttranslational modification, protein turnover, chaperones	hypothetical protein OsJ_12231 [Oryza sativa Japonica Group]
Os11g0171100	--	--	Cellular Component: membrane (GO:0016020);;	--	--	--	--	S	Function unknown	hypothetical protein LOC_Os11g07000 [Oryza sativa Japonica Group]
Os07g0229100	--	--	--	--	--	--	--	--	--	Os07g0229100 [Oryza sativa Japonica Group]
Os07g0231800	--	--	Cellular Component: plastid (GO:0009536);; Cellular Component: integral component of membrane (GO:0016021);;	--	--	--	--	S	Function unknown	Os07g0231800 [Oryza sativa Japonica Group]
Os11g0542100	--	--	Molecular Function: zinc ion binding (GO:0008270);;	--	--	--	--	--	--	Os11g0542100 [Oryza sativa Japonica Group]
Os04g0372400	--	--	Cellular Component: plastid (GO:0009536);;	--	--	--	--	--	--	OSIGBa0140A01.5 [Oryza sativa Indica Group]
Os02g0787533	--	--	Molecular Function: zinc ion binding (GO:0008270);; Cellular Component: integral component of membrane (GO:0016021);; Biological Process: protein ubiquitination (GO:0016567);; Molecular Function: ligase activity (GO:0016874);; Biological Process: proteasome-mediated ubiquitin-dependent protein catabolic process (GO:0043161);; Molecular Function: ubiquitin protein ligase activity (GO:0061630);;	--	[O]	Posttranslational modification, protein turnover, chaperones	E3 ubiquitin-protein ligase At1g12760 GN=At1g12760 OS=Arabidopsis thaliana (Mouse-ear cress) PE=1 SV=1	O	Posttranslational modification, protein turnover, chaperones	hypothetical protein OsI_09219 [Oryza sativa Indica Group]
Os07g0283600	--	--	Biological Process: proteolysis (GO:0006508);; Molecular Function: cysteine-type peptidase activity (GO:0008234);; Cellular Component: plastid (GO:0009536);; Biological Process: cellular macromolecule metabolic process (GO:0044260);;	--	--	--	--	R	General function prediction only	Os07g0283600 [Oryza sativa Japonica Group]
Os03g0353900	[C]	Energy production and conversion	Molecular Function: nucleic acid binding (GO:0003676);; Biological Process: cellular process (GO:0009987);; Biological Process: gene expression (GO:0010467);;	--	[C]	Energy production and conversion	Protein argonaute 13 GN=OSJNBa0087O09.9 OS=Oryza sativa subsp. japonica (Rice) PE=2 SV=1	J	Translation, ribosomal structure and biogenesis	Os03g0353900 [Oryza sativa Japonica Group]
Os09g0273600	--	--	--	--	--	--	--	--	--	hypothetical protein [Oryza sativa Japonica Group]
Os03g0324200	--	--	Molecular Function: DNA binding transcription factor activity (GO:0003700);; Cellular Component: nucleus (GO:0005634);; Biological Process: regulation of transcription, DNA-templated (GO:0006355);; Cellular Component: integral component of membrane (GO:0016021);;	K14514|0|dosa:Os03t0324200-01|Os03g0324200; Similar to cDNA clone:J033123C05, full insert sequence.; K14514 ethylene-insensitive protein 3 (A)	--	--	Protein ETHYLENE INSENSITIVE 3 GN=EIN3 OS=Arabidopsis thaliana (Mouse-ear cress) PE=1 SV=1	K	Transcription	ethylene-insensitive-3-like protein [Oryza sativa Japonica Group]
Os08g0260800	--	--	Molecular Function: protein serine/threonine kinase activity (GO:0004674);; Molecular Function: protein tyrosine kinase activity (GO:0004713);; Molecular Function: ATP binding (GO:0005524);; Biological Process: protein phosphorylation (GO:0006468);; Biological Process: apoptotic process (GO:0006915);; Molecular Function: ADP binding (GO:0043531);;	K13457|0|dosa:Os08t0260800-00|Os08g0260800; Similar to NB-ARC domain containing protein.; K13457 disease resistance protein RPM1 (A)	[T]	Signal transduction mechanisms	Disease resistance protein RPM1 GN=F17A9.20 OS=Arabidopsis thaliana (Mouse-ear cress) PE=1 SV=1	T	Signal transduction mechanisms	hypothetical protein OsI_28497 [Oryza sativa Indica Group]
Os01g0293000	[H]	Coenzyme transport and metabolism	Molecular Function: methionine adenosyltransferase activity (GO:0004478);; Molecular Function: ATP binding (GO:0005524);; Cellular Component: cytosol (GO:0005829);; Biological Process: S-adenosylmethionine biosynthetic process (GO:0006556);; Biological Process: one-carbon metabolic process (GO:0006730);; Molecular Function: metal ion binding (GO:0046872);;	K00789|0|osa:4325163|Os01g0293000; K00789 S-adenosylmethionine synthetase [EC:2.5.1.6] (A)	[H]	Coenzyme transport and metabolism	S-adenosylmethionine synthase 3 OS=Oryza sativa subsp. japonica (Rice) PE=2 SV=1	H	Coenzyme transport and metabolism	Os01g0293000 [Oryza sativa Japonica Group]
Os11g0691650	[RTKL]	--	Molecular Function: protein serine/threonine kinase activity (GO:0004674);; Molecular Function: calcium ion binding (GO:0005509);; Molecular Function: ATP binding (GO:0005524);; Cellular Component: plasma membrane (GO:0005886);; Biological Process: protein phosphorylation (GO:0006468);; Biological Process: cell surface receptor signaling pathway (GO:0007166);; Cellular Component: integral compone…	K04730|0|dosa:Os11t0691650-00|Os11g0691650; Serine/threonine protein kinase domain containing protein.; K04730 interleukin-1 receptor-associated kinase 1 [EC:2.7.11.1] (A)	--	--	Wall-associated receptor kinase-like 9 (Precursor) GN=WAKL9 OS=Arabidopsis thaliana (Mouse-ear cress) PE=2 SV=1	--	--	protein kinase [Oryza sativa Japonica Group]
Os11g0282800	--	--	Molecular Function: transporter activity (GO:0005215);; Biological Process: transport (GO:0006810);; Cellular Component: integral component of membrane (GO:0016021);;	K14638|1.92178e-143|dosa:Os11t0282800-00|Os11g0282800; Similar to POT family protein, expressed.; K14638 solute carrier family 15 (peptide/histidine transporter), member 3/4 (A)	[E]	Amino acid transport and metabolism	Protein NRT1/ PTR FAMILY 4.6 GN=At1g69850 OS=Arabidopsis thaliana (Mouse-ear cress) PE=1 SV=1	E	Amino acid transport and metabolism	POT family, putative [Oryza sativa Japonica Group]
Os08g0522100	--	--	Biological Process: telomere maintenance (GO:0000723);; Molecular Function: DNA helicase activity (GO:0003678);; Biological Process: DNA repair (GO:0006281);; Biological Process: DNA duplex unwinding (GO:0032508);;	--	--	--	--	--	--	hypothetical protein OsJ_27979 [Oryza sativa Japonica Group]
Os07g0543500	--	--	Cellular Component: integral component of membrane (GO:0016021);;	--	--	--	--	S	Function unknown	Os07g0543500 [Oryza sativa Japonica Group]
Os08g0175300	[L]	Replication, recombination and repair	Molecular Function: DNA binding (GO:0003677);; Molecular Function: DNA-directed DNA polymerase activity (GO:0003887);; Cellular Component: mitochondrion (GO:0005739);; Biological Process: DNA-dependent DNA replication (GO:0006261);; Biological Process: DNA repair (GO:0006281);; Molecular Function: 3'-5' exonuclease activity (GO:0008408);; Molecular Function: 5'-3' exonuclease activity (GO:0008409…	K02335|9.85172e-149|osa:4344789|Os08g0175300; K02335 DNA polymerase I [EC:2.7.7.7] (A)	[R]	General function prediction only	DNA polymerase I A, chloroplastic (Precursor) OS=Oryza sativa subsp. japonica (Rice) PE=2 SV=1	L	Replication, recombination and repair	Os08g0175300 [Oryza sativa Japonica Group]
Os11g0615800	[L]	Replication, recombination and repair	Molecular Function: recombinase activity (GO:0000150);; Molecular Function: four-way junction DNA binding (GO:0000400);; Biological Process: DNA recombinase assembly (GO:0000730);; Cellular Component: condensed nuclear chromosome (GO:0000794);; Molecular Function: double-stranded DNA binding (GO:0003690);; Molecular Function: single-stranded DNA binding (GO:0003697);; Molecular Function: endodeox…	K04482|1.15218e-82|osa:4350923|Os11g0615800; K04482 DNA repair protein RAD51 (A)	[L]	Replication, recombination and repair	DNA repair protein RAD51 homolog A GN=RAD51A OS=Zea mays (Maize) PE=2 SV=2	L	Replication, recombination and repair	DNA repair RAD51-B-like protein [Aegilops tauschii]
Os08g0332600	--	--	Molecular Function: ADP binding (GO:0043531);;	--	[T]	Signal transduction mechanisms	Putative disease resistance protein RGA1 GN=RGA1 OS=Solanum bulbocastanum (Wild potato) PE=2 SV=2	T	Signal transduction mechanisms	Os08g0332600 [Oryza sativa Japonica Group]
Os06g0690200	[RTKL]	--	Molecular Function: nucleic acid binding (GO:0003676);; Molecular Function: protein serine/threonine kinase activity (GO:0004674);; Molecular Function: ATP binding (GO:0005524);; Cellular Component: plasma membrane (GO:0005886);; Biological Process: protein phosphorylation (GO:0006468);; Biological Process: defense response (GO:0006952);; Cellular Component: plasmodesma (GO:0009506);; Biological …	--	--	--	Cysteine-rich receptor-like protein kinase 10 (Precursor) GN=F21P8.70 OS=Arabidopsis thaliana (Mouse-ear cress) PE=1 SV=3	T	Signal transduction mechanisms	receptor protein kinase-like [Oryza sativa Japonica Group]
Os11g0430000	[E]	Amino acid transport and metabolism	Molecular Function: serine-type carboxypeptidase activity (GO:0004185);; Cellular Component: mitochondrion (GO:0005739);; Molecular Function: transferase activity, transferring acyl groups other than amino-acyl groups (GO:0016747);; Biological Process: secondary metabolic process (GO:0019748);; Biological Process: proteolysis involved in cellular protein catabolic process (GO:0051603);;	K16296|5.03886e-105|osa:9268942|Os11g0430000; K16296 serine carboxypeptidase-like clade I [EC:3.4.16.-] (A)	[OE]	--	Serine carboxypeptidase-like 20 (Precursor) GN=SCPL20 OS=Arabidopsis thaliana (Mouse-ear cress) PE=2 SV=2	E	Amino acid transport and metabolism	Os11g0430000 [Oryza sativa Japonica Group]
Os11g0263000	[L]	Replication, recombination and repair	Molecular Function: DNA binding (GO:0003677);; Molecular Function: RNA binding (GO:0003723);; Molecular Function: RNA-directed DNA polymerase activity (GO:0003964);; Molecular Function: aspartic-type endopeptidase activity (GO:0004190);; Biological Process: RNA-dependent DNA biosynthetic process (GO:0006278);; Biological Process: DNA recombination (GO:0006310);; Biological Process: proteolysis (G…	--	[R]	General function prediction only	Putative disease resistance protein At3g14460 GN=At3g14460 OS=Arabidopsis thaliana (Mouse-ear cress) PE=3 SV=1	R	General function prediction only	retrotransposon protein, putative, Ty3-gypsy sub-class [Oryza sativa Japonica Group]
Os10g0464100	[R]	General function prediction only	Biological Process: N-terminal protein myristoylation (GO:0006499);; Biological Process: protein targeting to mitochondrion (GO:0006626);; Biological Process: photoperiodism, flowering (GO:0048573);; Cellular Component: Cul4-RING E3 ubiquitin ligase complex (GO:0080008);;	--	[S]	Function unknown	--	R	General function prediction only	hypothetical protein OsJ_31813 [Oryza sativa Japonica Group]
Os10g0549500	[EH]	--	Molecular Function: branched-chain-amino-acid transaminase activity (GO:0004084);;	K00826|1.83494e-71|osa:4339583|Os05g0558400; K00826 branched-chain amino acid aminotransferase [EC:2.6.1.42] (A)	[E]	Amino acid transport and metabolism	Branched-chain-amino-acid aminotransferase 5, chloroplastic (Precursor) GN=BCAT5 OS=Arabidopsis thaliana (Mouse-ear cress) PE=1 SV=1	E	Amino acid transport and metabolism	Os05g0558400 [Oryza sativa Japonica Group]
Os03g0188100	[V]	Defense mechanisms	Biological Process: drug transmembrane transport (GO:0006855);; Molecular Function: drug transmembrane transporter activity (GO:0015238);; Molecular Function: antiporter activity (GO:0015297);; Cellular Component: integral component of membrane (GO:0016021);;	K03327|1.1837e-105|dosa:Os03t0188100-01|Os03g0188100; Similar to transparent testa 12 protein.; K03327 multidrug resistance protein, MATE family (A)	[R]	General function prediction only	Protein TRANSPARENT TESTA 12 GN=F17J16_80 OS=Arabidopsis thaliana (Mouse-ear cress) PE=2 SV=1	S	Function unknown	hypothetical protein OsJ_09708 [Oryza sativa Japonica Group]
Os01g0863100	--	--	--	--	--	--	--	--	--	Os01g0863100 [Oryza sativa Japonica Group]
Os11g0543500	--	--	Cellular Component: integral component of membrane (GO:0016021);;	--	[S]	Function unknown	--	S	Function unknown	Os11g0543500 [Oryza sativa Japonica Group]
Os11g0572301	--	--	Molecular Function: ADP binding (GO:0043531);;	K13459|0|dosa:Os11t0572301-01|Os11g0572301; NB-ARC domain containing protein.; K13459 disease resistance protein RPS2 (A)	[T]	Signal transduction mechanisms	Disease resistance protein RPS2 GN=RPS2 OS=Arabidopsis thaliana (Mouse-ear cress) PE=1 SV=1	T	Signal transduction mechanisms	hypothetical protein OsJ_34318 [Oryza sativa Japonica Group]
Os01g0781700	--	--	Molecular Function: ADP binding (GO:0043531);;	--	[T]	Signal transduction mechanisms	Putative disease resistance protein At3g14460 GN=At3g14460 OS=Arabidopsis thaliana (Mouse-ear cress) PE=3 SV=1	T	Signal transduction mechanisms	Os01g0781401 [Oryza sativa Japonica Group]
Os05g0421750	[E]	Amino acid transport and metabolism	Molecular Function: glutamate decarboxylase activity (GO:0004351);; Biological Process: glutamate metabolic process (GO:0006536);; Molecular Function: pyridoxal phosphate binding (GO:0030170);;	--	[E]	Amino acid transport and metabolism	Glutamate decarboxylase 1 OS=Arabidopsis thaliana (Mouse-ear cress) PE=1 SV=2	S	Function unknown	unknown protein [Oryza sativa Japonica Group]
Os02g0621850	--	--	Cellular Component: mitochondrion (GO:0005739);; Cellular Component: integral component of membrane (GO:0016021);; Molecular Function: long-chain-alcohol oxidase activity (GO:0046577);; Molecular Function: flavin adenine dinucleotide binding (GO:0050660);; Biological Process: oxidation-reduction process (GO:0055114);;	K17756|2.75668e-60|osa:4330017|Os02g0621800; K17756 long-chain-alcohol oxidase [EC:1.1.3.20] (A)	--	--	Long-chain-alcohol oxidase FAO3 GN=FAO3 OS=Arabidopsis thaliana (Mouse-ear cress) PE=1 SV=1	R	General function prediction only	Os02g0621800 [Oryza sativa Japonica Group]
Os11g0648400	--	--	Cellular Component: mitochondrion (GO:0005739);; Cellular Component: plastid (GO:0009536);;	--	--	--	--	--	--	hypothetical protein OsI_08890 [Oryza sativa Indica Group]
Os02g0704966	--	--	Molecular Function: DNA binding (GO:0003677);; Molecular Function: ATP binding (GO:0005524);; Biological Process: DNA replication (GO:0006260);;	K10756|0|dosa:Os02t0704966-00|Os02g0704966; Hypothetical conserved gene.; K10756 replication factor C subunit 3/5 (A)	[DL]	--	Replication factor C subunit 5 OS=Oryza sativa subsp. japonica (Rice) PE=2 SV=1	L	Replication, recombination and repair	hypothetical protein OsJ_08080 [Oryza sativa Japonica Group]
Os01g0200300	--	--	Molecular Function: binding (GO:0005488);; Biological Process: transcription, DNA-templated (GO:0006351);;	--	--	--	Homeobox-leucine zipper protein HOX29 GN=HOX29 OS=Oryza sativa subsp. indica (Rice) PE=2 SV=2	K	Transcription	hypothetical protein OsI_00785 [Oryza sativa Indica Group]
Os11g0607000	--	--	Molecular Function: ADP binding (GO:0043531);;	--	[T]	Signal transduction mechanisms	Putative late blight resistance protein homolog R1B-16 GN=R1B-16 OS=Solanum demissum (Wild potato) PE=3 SV=1	T	Signal transduction mechanisms	hypothetical protein OsJ_26574 [Oryza sativa Japonica Group]
Os11g0208600	--	--	Cellular Component: integral component of membrane (GO:0016021);;	--	--	--	--	--	--	F-box family-3 [Oryza ridleyi]
Os07g0521300	--	--	Cellular Component: integral component of membrane (GO:0016021);; Molecular Function: ADP binding (GO:0043531);;	--	--	--	--	--	--	putative resistance complex protein I2C-1 [Oryza sativa Japonica Group]
Os01g0557100	--	--	Cellular Component: mitochondrion (GO:0005739);; Molecular Function: methyl indole-3-acetate esterase activity (GO:0080030);; Molecular Function: methyl jasmonate esterase activity (GO:0080032);;	--	--	--	Methylesterase 3 GN=MES3 OS=Arabidopsis thaliana (Mouse-ear cress) PE=2 SV=1	R	General function prediction only	Os01g0557100 [Oryza sativa Japonica Group]
Os03g0616500	--	--	Cellular Component: nucleus (GO:0005634);; Cellular Component: mitochondrion (GO:0005739);;	K11492|0|osa:9270983|Os03g0616600; K11492 condensin-2 complex subunit G2 (A)	[S]	Function unknown	--	S	Function unknown	hypothetical protein [Oryza sativa Japonica Group]
Os11g0686400	--	--	Molecular Function: DNA binding transcription factor activity (GO:0003700);; Molecular Function: aspartic-type endopeptidase activity (GO:0004190);; Biological Process: regulation of transcription, DNA-templated (GO:0006355);; Biological Process: proteolysis (GO:0006508);; Biological Process: DNA integration (GO:0015074);; Cellular Component: integral component of membrane (GO:0016021);; Molecula…	--	[T]	Signal transduction mechanisms	Putative late blight resistance protein homolog R1A-4 GN=R1A-4 OS=Solanum demissum (Wild potato) PE=5 SV=2	T	Signal transduction mechanisms	retrotransposon protein, putative, unclassified [Oryza sativa Japonica Group]
Os02g0496500	--	--	Molecular Function: catalytic activity (GO:0003824);; Cellular Component: mitochondrion (GO:0005739);; Biological Process: DNA repair (GO:0006281);; Molecular Function: 4 iron, 4 sulfur cluster binding (GO:0051539);;	--	--	--	Protein ROS1 GN=F1O11.12 OS=Arabidopsis thaliana (Mouse-ear cress) PE=1 SV=2	S	Function unknown	Os02g0496500 [Oryza sativa Japonica Group]
Os10g0467900	[RTKL]	--	Molecular Function: protein serine/threonine kinase activity (GO:0004674);; Molecular Function: protein tyrosine kinase activity (GO:0004713);; Molecular Function: ATP binding (GO:0005524);; Cellular Component: mitochondrion (GO:0005739);; Biological Process: protein phosphorylation (GO:0006468);; Cellular Component: integral component of membrane (GO:0016021);;	--	--	--	Leucine-rich repeat receptor-like serine/threonine-protein kinase At1g17230 (Precursor) GN=At1g17230 OS=Arabidopsis thaliana (Mouse-ear cress) PE=2 SV=2	T	Signal transduction mechanisms	Os10g0467900 [Oryza sativa Japonica Group]
Os02g0282000	--	--	Molecular Function: ADP binding (GO:0043531);;	--	[T]	Signal transduction mechanisms	Putative disease resistance protein RGA4 GN=RGA4 OS=Solanum bulbocastanum (Wild potato) PE=2 SV=1	T	Signal transduction mechanisms	Os02g0282000 [Oryza sativa Japonica Group]
Os03g0762000	[RTKL]	--	Molecular Function: ATP binding (GO:0005524);; Biological Process: protein phosphorylation (GO:0006468);; Molecular Function: RNA polymerase II carboxy-terminal domain kinase activity (GO:0008353);; Biological Process: photoperiodism (GO:0009648);; Biological Process: inflorescence development (GO:0010229);;	K03097|7.65321e-28|cmo:103484833|casein kinase II subunit alpha; K03097 casein kinase II subunit alpha [EC:2.7.11.1] (A)	[TDK]	--	Casein kinase II subunit alpha GN=ACK2 OS=Zea mays (Maize) PE=1 SV=1	T	Signal transduction mechanisms	casein kinase II catalytic subunit [Arabidopsis thaliana]
Os05g0583100	--	--	Molecular Function: RNA polymerase II regulatory region sequence-specific DNA binding (GO:0000977);; Molecular Function: DNA binding transcription factor activity (GO:0003700);; Cellular Component: nucleus (GO:0005634);; Biological Process: regulation of transcription by RNA polymerase II (GO:0006357);; Biological Process: post-embryonic development (GO:0009791);; Molecular Function: metal ion bi…	--	[L]	Replication, recombination and repair	Zinc finger BED domain-containing protein RICESLEEPER 2 OS=Oryza sativa subsp. japonica (Rice) PE=2 SV=1	L	Replication, recombination and repair	hypothetical protein OsJ_19692 [Oryza sativa Japonica Group]
Os10g0131000	--	--	Molecular Function: ADP binding (GO:0043531);;	--	[T]	Signal transduction mechanisms	Disease resistance protein RPM1 GN=F17A9.20 OS=Arabidopsis thaliana (Mouse-ear cress) PE=1 SV=1	T	Signal transduction mechanisms	Putative disease resistance protein [Oryza sativa Japonica Group]
Os01g0578200	--	--	Cellular Component: cytoplasm (GO:0005737);; Molecular Function: metal ion binding (GO:0046872);;	K14801|4.25969e-37|dosa:Os01t0578200-00|Os01g0578200; Similar to programmed cell death protein 2.; K14801 pre-rRNA-processing protein TSR4 (A)	[R]	General function prediction only	--	R	General function prediction only	hypothetical protein OsJ_02329 [Oryza sativa Japonica Group]
Os07g0440700	--	--	--	--	--	--	--	--	--	hypothetical protein [Oryza sativa Japonica Group]
Os11g0602200	[R]	General function prediction only	Molecular Function: DNA binding (GO:0003677);; Cellular Component: nucleus (GO:0005634);; Cellular Component: chromosome (GO:0005694);; Biological Process: regulation of transcription, DNA-templated (GO:0006355);; Molecular Function: zinc ion binding (GO:0008270);; Molecular Function: histone-lysine N-methyltransferase activity (GO:0018024);; Biological Process: histone lysine methylation (GO:003…	K11420|0|osa:4350865|Os11g0602200; K11420 euchromatic histone-lysine N-methyltransferase [EC:2.1.1.43] (A)	[BK]	--	Histone-lysine N-methyltransferase, H3 lysine-9 specific SUVH1 GN=MUG13.20 OS=Arabidopsis thaliana (Mouse-ear cress) PE=2 SV=1	K	Transcription	Os11g0602200 [Oryza sativa Japonica Group]
Os10g0317300	--	--	Cellular Component: mitochondrion (GO:0005739);; Cellular Component: plastid (GO:0009536);;	--	--	--	--	--	--	Hypothetical protein [Oryza sativa Japonica Group]
Os10g0124400	--	--	Cellular Component: integral component of membrane (GO:0016021);; Molecular Function: ADP binding (GO:0043531);;	--	[T]	Signal transduction mechanisms	Putative disease resistance protein At1g50180 GN=At1g50180 OS=Arabidopsis thaliana (Mouse-ear cress) PE=3 SV=2	T	Signal transduction mechanisms	Os10g0124300 [Oryza sativa Japonica Group]
Os11g0532200	--	--	--	--	--	--	--	--	--	Os11g0532200 [Oryza sativa Japonica Group]
Os06g0164600	[RTKL]	--	Molecular Function: protein serine/threonine kinase activity (GO:0004674);; Molecular Function: ATP binding (GO:0005524);; Cellular Component: plasma membrane (GO:0005886);; Biological Process: protein phosphorylation (GO:0006468);; Cellular Component: integral component of membrane (GO:0016021);; Biological Process: recognition of pollen (GO:0048544);;	--	--	--	Putative receptor protein kinase ZmPK1 (Precursor) GN=PK1 OS=Zea mays (Maize) PE=2 SV=2	--	--	hypothetical protein OsJ_20242 [Oryza sativa Japonica Group]
Os11g0565920	--	--	Cellular Component: integral component of membrane (GO:0016021);;	--	[R]	General function prediction only	LRR receptor-like serine/threonine-protein kinase GSO2 (Precursor) GN=K23L20.3 OS=Arabidopsis thaliana (Mouse-ear cress) PE=2 SV=2	R	General function prediction only	Os11g0565920 [Oryza sativa Japonica Group]
Os04g0688500	--	--	Molecular Function: peroxidase activity (GO:0004601);; Cellular Component: extracellular region (GO:0005576);; Biological Process: response to oxidative stress (GO:0006979);; Cellular Component: plant-type cell wall (GO:0009505);; Biological Process: plant-type cell wall organization (GO:0009664);; Molecular Function: heme binding (GO:0020037);; Biological Process: hydrogen peroxide catabolic pro…	--	--	--	Cationic peroxidase SPC4 (Precursor) GN=Sb03g046810 OS=Sorghum bicolor (Sorghum) PE=1 SV=2	--	--	TPA: class III peroxidase 62 precursor [Oryza sativa Japonica Group]
Os06g0581151	--	--	Molecular Function: transporter activity (GO:0005215);; Biological Process: transport (GO:0006810);; Cellular Component: integral component of membrane (GO:0016021);;	--	[E]	Amino acid transport and metabolism	Protein NRT1/ PTR FAMILY 4.6 GN=At1g69850 OS=Arabidopsis thaliana (Mouse-ear cress) PE=1 SV=1	P	Inorganic ion transport and metabolism	Os06g0581000 [Oryza sativa Japonica Group]
Os11g0605100	--	--	Cellular Component: mitochondrion (GO:0005739);; Molecular Function: ADP binding (GO:0043531);;	--	--	--	Probably inactive leucine-rich repeat receptor-like protein kinase At3g28040 (Precursor) GN=At3g28040 OS=Arabidopsis thaliana (Mouse-ear cress) PE=2 SV=1	T	Signal transduction mechanisms	Os11g0605100 [Oryza sativa Japonica Group]
Os11g0598000	--	--	--	--	--	--	F-box only protein 7 GN=FBX7 OS=Arabidopsis thaliana (Mouse-ear cress) PE=2 SV=3	R	General function prediction only	hypothetical protein OsI_36047 [Oryza sativa Indica Group]
Os12g0122100	--	--	Cellular Component: mitochondrion (GO:0005739);; Molecular Function: uniporter activity (GO:0015292);; Cellular Component: integral component of membrane (GO:0016021);; Biological Process: transmembrane transport (GO:0055085);;	--	[R]	General function prediction only	Calcium uniporter protein 5, mitochondrial (Precursor) OS=Arabidopsis thaliana (Mouse-ear cress) PE=2 SV=1	S	Function unknown	hypothetical protein LOC_Os12g02880 [Oryza sativa Japonica Group]
Os11g0572200	--	--	Cellular Component: exocyst (GO:0000145);; Biological Process: exocytosis (GO:0006887);;	--	[U]	Intracellular trafficking, secretion, and vesicular transport	Exocyst complex component EXO70A1 GN=EXO70A1 OS=Arabidopsis thaliana (Mouse-ear cress) PE=1 SV=1	U	Intracellular trafficking, secretion, and vesicular transport	hypothetical protein OsJ_34317 [Oryza sativa Japonica Group]
Os08g0199400	--	--	Biological Process: fatty acid biosynthetic process (GO:0006633);; Cellular Component: chloroplast (GO:0009507);; Molecular Function: acyl-[acyl-carrier-protein] desaturase activity (GO:0045300);; Molecular Function: metal ion binding (GO:0046872);; Biological Process: oxidation-reduction process (GO:0055114);;	K03921|0|osa:4344895|Os08g0199400; K03921 acyl-[acyl-carrier-protein] desaturase [EC:1.14.19.2] (A)	--	--	Acyl-[acyl-carrier-protein] desaturase 6, chloroplastic (Precursor) GN=OsI_28171 OS=Oryza sativa subsp. indica (Rice) PE=3 SV=2	C	Energy production and conversion	RecName: Full=Acyl-[acyl-carrier-protein] desaturase 6, chloroplastic; AltName: Full=Stearoyl-ACP desaturase 6; Flags: Precursor [Oryza sativa Indica Group]
Os11g0102900	[RTKL]	--	Molecular Function: nucleotide binding (GO:0000166);; Molecular Function: nucleic acid binding (GO:0003676);; Molecular Function: protein kinase activity (GO:0004672);; Cellular Component: membrane (GO:0016020);; Biological Process: phosphorylation (GO:0016310);;	--	--	--	Probable LRR receptor-like serine/threonine-protein kinase At1g67720 (Precursor) GN=At1g67720 OS=Arabidopsis thaliana (Mouse-ear cress) PE=2 SV=1	T	Signal transduction mechanisms	leucine-rich repeat family protein, putative, expressed [Oryza sativa Japonica Group]
Os12g0605800	[I]	Lipid transport and metabolism	Molecular Function: biotin carboxylase activity (GO:0004075);; Molecular Function: methylcrotonoyl-CoA carboxylase activity (GO:0004485);; Molecular Function: ATP binding (GO:0005524);; Cellular Component: mitochondrial matrix (GO:0005759);; Biological Process: leucine catabolic process (GO:0006552);; Cellular Component: cytosolic ribosome (GO:0022626);; Molecular Function: cobalt ion binding (GO…	K01968|3.3116e-85|osa:4352741|Os12g0605800; K01968 3-methylcrotonyl-CoA carboxylase alpha subunit [EC:6.4.1.4] (A)	[IE]	--	Methylcrotonoyl-CoA carboxylase subunit alpha, mitochondrial (Precursor) GN=OsJ_36794 OS=Oryza sativa subsp. japonica (Rice) PE=2 SV=2	C	Energy production and conversion	Methylcrotonoyl-CoA carboxylase alpha chain, mitochondrial precursor, putative, expressed [Oryza sativa Japonica Group]
Os10g0135833	--	--	--	--	--	--	--	S	Function unknown	hypothetical protein OsJ_30650 [Oryza sativa Japonica Group]
Os03g0618800	--	--	--	--	--	--	--	--	--	Os03g0618800 [Oryza sativa Japonica Group]
Os05g0519600	[R]	General function prediction only	Molecular Function: transcription coactivator activity (GO:0003713);; Cellular Component: nucleus (GO:0005634);; Cellular Component: mitochondrion (GO:0005739);; Cellular Component: cytosol (GO:0005829);; Biological Process: regulation of transcription by RNA polymerase II (GO:0006357);; Cellular Component: plastid (GO:0009536);; Molecular Function: glyoxalase III activity (GO:0019172);; Biologic…	K03152|3.70246e-51|obr:102720071|protein DJ-1 homolog C-like; K03152 4-methyl-5(b-hydroxyethyl)-thiazole monophosphate biosynthesis (A)	[RV]	--	Protein DJ-1 homolog C (Precursor) GN=DJ1C OS=Arabidopsis thaliana (Mouse-ear cress) PE=2 SV=1	V	Defense mechanisms	hypothetical protein OsJ_19231 [Oryza sativa Japonica Group]
Os11g0237600	--	--	Molecular Function: ADP binding (GO:0043531);;	--	[T]	Signal transduction mechanisms	Putative disease resistance RPP13-like protein 2 GN=RPP13L2 OS=Arabidopsis thaliana (Mouse-ear cress) PE=3 SV=1	T	Signal transduction mechanisms	NB-ARC domain, putative [Oryza sativa Japonica Group]
Os03g0643900	--	--	Cellular Component: mitochondrion (GO:0005739);; Cellular Component: plastid (GO:0009536);;	--	--	--	WD repeat-containing protein RUP1 GN=F17P19.15 OS=Arabidopsis thaliana (Mouse-ear cress) PE=1 SV=1	--	--	Os03g0643900 [Oryza sativa Japonica Group]
Os04g0355401	--	--	--	--	--	--	--	--	--	hypothetical protein OsJ_18702 [Oryza sativa Japonica Group]
Os02g0455400	--	--	--	--	--	--	--	S	Function unknown	unknown protein [Oryza sativa Japonica Group]
Os09g0355400	[RTKL]	--	Molecular Function: protein kinase activity (GO:0004672);; Molecular Function: ATP binding (GO:0005524);; Biological Process: protein phosphorylation (GO:0006468);; Cellular Component: integral component of membrane (GO:0016021);;	--	--	--	Senescence-induced receptor-like serine/threonine-protein kinase (Precursor) GN=T20K24.21 OS=Arabidopsis thaliana (Mouse-ear cress) PE=2 SV=1	--	--	Os09g0355400 [Oryza sativa Japonica Group]
Os06g0276300	--	--	Molecular Function: ADP binding (GO:0043531);;	--	[T]	Signal transduction mechanisms	Disease resistance RPP13-like protein 4 GN=RPP13L4 OS=Arabidopsis thaliana (Mouse-ear cress) PE=2 SV=2	S	Function unknown	Os06g0276300 [Oryza sativa Japonica Group]
Os03g0103400	--	--	Molecular Function: DNA binding transcription factor activity (GO:0003700);; Cellular Component: nucleus (GO:0005634);; Biological Process: regulation of transcription, DNA-templated (GO:0006355);; Cellular Component: membrane (GO:0016020);; Biological Process: cell differentiation (GO:0030154);; Molecular Function: sequence-specific DNA binding (GO:0043565);;	--	--	--	Scarecrow-like protein 6 GN=SCL6 OS=Arabidopsis thaliana (Mouse-ear cress) PE=1 SV=1	--	--	Os03g0103400 [Oryza sativa Japonica Group]
Os10g0430200	[R]	General function prediction only	Molecular Function: zinc ion binding (GO:0008270);; Biological Process: lignin biosynthetic process (GO:0009809);; Molecular Function: cinnamyl-alcohol dehydrogenase activity (GO:0045551);; Molecular Function: sinapyl alcohol dehydrogenase activity (GO:0052747);; Biological Process: oxidation-reduction process (GO:0055114);;	K00083|1.59605e-171|osa:4348690|Os10g0430200; K00083 cinnamyl-alcohol dehydrogenase [EC:1.1.1.195] (A)	[Q]	Secondary metabolites biosynthesis, transport and catabolism	Probable cinnamyl alcohol dehydrogenase 3 GN=OsJ_31603 OS=Oryza sativa subsp. japonica (Rice) PE=2 SV=1	Q	Secondary metabolites biosynthesis, transport and catabolism	Os10g0430200 [Oryza sativa Japonica Group]
Os11g0629600	--	--	Molecular Function: ATP binding (GO:0005524);; Molecular Function: ADP binding (GO:0043531);;	--	[DR]	--	BTB/POZ and MATH domain-containing protein 1 GN=BPM1 OS=Arabidopsis thaliana (Mouse-ear cress) PE=1 SV=1	T	Signal transduction mechanisms	hypothetical protein OsJ_34519 [Oryza sativa Japonica Group]
Os02g0163400	--	--	Cellular Component: mitochondrion (GO:0005739);;	--	--	--	--	--	--	Os02g0163400 [Oryza sativa Japonica Group]
Os10g0445900	--	--	Cellular Component: plastid (GO:0009536);;	--	--	--	--	S	Function unknown	expressed protein [Oryza sativa Japonica Group]
Os07g0233200	--	--	Cellular Component: nucleus (GO:0005634);; Biological Process: regulation of transcription, DNA-templated (GO:0006355);; Molecular Function: zinc ion binding (GO:0008270);; Molecular Function: histone binding (GO:0042393);;	--	[R]	General function prediction only	PHD finger protein ALFIN-LIKE 2 OS=Oryza sativa subsp. japonica (Rice) PE=2 SV=1	K	Transcription	unnamed protein product [Oryza sativa Japonica Group]
Os07g0494700	--	--	--	--	--	--	--	--	--	hypothetical protein [Oryza sativa Japonica Group]
Os04g0175900	--	--	Cellular Component: cytosol (GO:0005829);; Biological Process: transport (GO:0006810);; Molecular Function: O-methyltransferase activity (GO:0008171);; Molecular Function: S-adenosylmethionine-dependent methyltransferase activity (GO:0008757);; Cellular Component: plastid (GO:0009536);; Cellular Component: membrane (GO:0016020);; Biological Process: aromatic compound biosynthetic process (GO:0019…	--	[R]	General function prediction only	Probable inactive methyltransferase Os04g0175900 GN=OSJNBa0039G19.11 OS=Oryza sativa subsp. japonica (Rice) PE=1 SV=2	R	General function prediction only	retrotransposon protein, putative, unclassified [Oryza sativa Japonica Group]
Os02g0828300	--	--	Cellular Component: mitochondrion (GO:0005739);;	--	--	--	--	--	--	Os02g0828300 [Oryza sativa Japonica Group]
Os11g0693900	--	--	Cellular Component: nuclear envelope (GO:0005635);; Cellular Component: cytosol (GO:0005829);; Biological Process: protein import into nucleus (GO:0006606);; Biological Process: signal transduction (GO:0007165);; Molecular Function: protein transporter activity (GO:0008565);;	--	--	--	--	S	Function unknown	hypothetical protein OsJ_34826 [Oryza sativa Japonica Group]
Os05g0392400	[KL]	--	Molecular Function: helicase activity (GO:0004386);; Molecular Function: ATP binding (GO:0005524);; Cellular Component: plastid (GO:0009536);;	K10875|0|osa:4338690|Os05g0392400; K10875 DNA repair and recombination protein RAD54 and RAD54-like protein [EC:3.6.4.-] (A)	[L]	Replication, recombination and repair	SNF2 domain-containing protein CLASSY 3 GN=At1g05490 OS=Arabidopsis thaliana (Mouse-ear cress) PE=1 SV=1	L	Replication, recombination and repair	hypothetical protein OsI_19844 [Oryza sativa Indica Group]
Os11g0205500	--	--	Cellular Component: mitochondrion (GO:0005739);; Cellular Component: plastid (GO:0009536);; Cellular Component: integral component of membrane (GO:0016021);;	--	--	--	--	S	Function unknown	Os11g0205500 [Oryza sativa Japonica Group]
Os12g0146500	--	--	Cellular Component: mitochondrion (GO:0005739);;	--	--	--	--	S	Function unknown	expressed protein [Oryza sativa Japonica Group]
Os02g0164000	--	--	Molecular Function: endopeptidase activity (GO:0004175);; Cellular Component: nucleus (GO:0005634);; Molecular Function: hydrolase activity, acting on glycosyl bonds (GO:0016798);; Biological Process: protein desumoylation (GO:0016926);; Molecular Function: SUMO-specific protease activity (GO:0016929);;	--	--	--	--	R	General function prediction only	hypothetical protein [Oryza sativa Japonica Group]
Os04g0323500	--	--	--	--	--	--	--	--	--	hypothetical protein OsJ_14256 [Oryza sativa Japonica Group]
Os10g0462300	--	--	Cellular Component: integral component of membrane (GO:0016021);;	--	--	--	--	S	Function unknown	hypothetical protein OsJ_31800 [Oryza sativa Japonica Group]
Os08g0149000	--	--	Cellular Component: mitochondrion (GO:0005739);; Cellular Component: plastid (GO:0009536);;	--	--	--	--	S	Function unknown	hypothetical protein OsJ_26037 [Oryza sativa Japonica Group]
Os02g0602400	--	--	Molecular Function: double-stranded DNA binding (GO:0003690);; Cellular Component: mitochondrion (GO:0005739);; Biological Process: regulation of transcription, DNA-templated (GO:0006355);; Biological Process: response to salt stress (GO:0009651);; Biological Process: chloroplast organization (GO:0009658);; Biological Process: response to abscisic acid (GO:0009737);;	K15032|0|bdi:100829312|uncharacterized LOC100829312; K15032 mTERF domain-containing protein, mitochondrial (A)	[KR]	--	--	K	Transcription	hypothetical protein OsJ_07418 [Oryza sativa Japonica Group]
Os06g0286310	[L]	Replication, recombination and repair	Biological Process: DNA metabolic process (GO:0006259);; Molecular Function: oxidoreductase activity (GO:0016491);; Biological Process: metabolic process (GO:0044710);;	--	--	--	Alpha-ketoglutarate-dependent dioxygenase alkB homolog 2 GN=ALKBH2 OS=Arabidopsis thaliana (Mouse-ear cress) PE=2 SV=2	R	General function prediction only	Os06g0286310 [Oryza sativa Japonica Group]
Os08g0266225	--	--	Cellular Component: plastid (GO:0009536);; Cellular Component: integral component of membrane (GO:0016021);;	--	--	--	--	--	--	hypothetical protein [Oryza sativa Japonica Group]
Os01g0731100	--	--	--	--	--	--	Pathogen-related protein OS=Hordeum vulgare (Barley) PE=2 SV=2	S	Function unknown	Os01g0731100 [Oryza sativa Japonica Group]
Os10g0517500	[E]	Amino acid transport and metabolism	Cellular Component: cytosol (GO:0005829);; Molecular Function: methionine gamma-lyase activity (GO:0018826);; Molecular Function: pyridoxal phosphate binding (GO:0030170);; Biological Process: protein homotetramerization (GO:0051289);;	K01761|1.49667e-136|osa:4349123|Os10g0517500; K01761 methionine-gamma-lyase [EC:4.4.1.11] (A)	[E]	Amino acid transport and metabolism	Methionine gamma-lyase GN=MGL OS=Arabidopsis thaliana (Mouse-ear cress) PE=1 SV=1	E	Amino acid transport and metabolism	Os10g0517500 [Oryza sativa Japonica Group]
Os03g0673900	--	--	Cellular Component: integral component of membrane (GO:0016021);;	--	[R]	General function prediction only	CSC1-like protein At1g10090 GN=At1g10090 OS=Arabidopsis thaliana (Mouse-ear cress) PE=1 SV=1	S	Function unknown	Os03g0673800 [Oryza sativa Japonica Group]
Os02g0783100	--	--	Molecular Function: double-stranded DNA binding (GO:0003690);; Cellular Component: mitochondrion (GO:0005739);; Biological Process: regulation of transcription, DNA-templated (GO:0006355);;	K15032|0|osa:4330939|Os02g0783100; K15032 mTERF domain-containing protein, mitochondrial (A)	[KR]	--	--	K	Transcription	Os02g0783100 [Oryza sativa Japonica Group]
Os06g0328900	[Q]	Secondary metabolites biosynthesis, transport and catabolism	Molecular Function: iron ion binding (GO:0005506);; Cellular Component: mitochondrion (GO:0005739);; Cellular Component: membrane (GO:0016020);; Molecular Function: oxidoreductase activity, acting on paired donors, with incorporation or reduction of molecular oxygen, NAD(P)H as one donor, and incorporation of one atom of oxygen (GO:0016709);; Molecular Function: heme binding (GO:0020037);; Biolog…	--	[Q]	Secondary metabolites biosynthesis, transport and catabolism	Cytochrome P450 89A2 GN=F13O11.20 OS=Arabidopsis thaliana (Mouse-ear cress) PE=2 SV=2	Q	Secondary metabolites biosynthesis, transport and catabolism	Os06g0328900 [Oryza sativa Japonica Group]
Os11g0639600	--	--	Molecular Function: ADP binding (GO:0043531);;	--	[T]	Signal transduction mechanisms	Disease resistance protein RPM1 GN=F17A9.20 OS=Arabidopsis thaliana (Mouse-ear cress) PE=1 SV=1	T	Signal transduction mechanisms	Os11g0639600 [Oryza sativa Japonica Group]
Os07g0153150	--	--	--	--	--	--	--	S	Function unknown	transposon protein, putative, CACTA, En/Spm sub-class [Oryza sativa Japonica Group]
Os04g0468000	--	--	Cellular Component: mitochondrion (GO:0005739);; Biological Process: metal ion transport (GO:0030001);; Molecular Function: transition metal ion binding (GO:0046914);; Biological Process: cellular transition metal ion homeostasis (GO:0046916);;	--	--	--	--	--	--	OSJNBa0016O02.12 [Oryza sativa Japonica Group]
Os08g0190300	--	--	Molecular Function: ADP binding (GO:0043531);;	--	[T]	Signal transduction mechanisms	Putative disease resistance RPP13-like protein 3 GN=RPP13L3 OS=Arabidopsis thaliana (Mouse-ear cress) PE=3 SV=1	T	Signal transduction mechanisms	hypothetical protein OsJ_26297 [Oryza sativa Japonica Group]
Os08g0247700	[S]	Function unknown	Molecular Function: protein serine/threonine kinase activity (GO:0004674);; Molecular Function: protein tyrosine kinase activity (GO:0004713);; Molecular Function: ATP binding (GO:0005524);; Biological Process: protein phosphorylation (GO:0006468);; Cellular Component: integral component of membrane (GO:0016021);;	--	--	--	Probable LRR receptor-like serine/threonine-protein kinase At3g47570 (Precursor) GN=At3g47570 OS=Arabidopsis thaliana (Mouse-ear cress) PE=2 SV=1	T	Signal transduction mechanisms	hypothetical protein OsJ_26603 [Oryza sativa Japonica Group]
Os11g0695000	[RTKL]	--	Molecular Function: protein serine/threonine kinase activity (GO:0004674);; Molecular Function: protein tyrosine kinase activity (GO:0004713);; Molecular Function: ATP binding (GO:0005524);; Biological Process: protein phosphorylation (GO:0006468);; Molecular Function: methyltransferase activity (GO:0008168);; Cellular Component: integral component of membrane (GO:0016021);; Biological Process: m…	--	--	--	Probable LRR receptor-like serine/threonine-protein kinase At3g47570 (Precursor) GN=At3g47570 OS=Arabidopsis thaliana (Mouse-ear cress) PE=2 SV=1	T	Signal transduction mechanisms	Os11g0695000 [Oryza sativa Japonica Group]
Os05g0235701	[H]	Coenzyme transport and metabolism	Molecular Function: farnesyltranstransferase activity (GO:0004311);; Cellular Component: mitochondrion (GO:0005739);; Biological Process: isoprenoid biosynthetic process (GO:0008299);; Biological Process: diterpene phytoalexin metabolic process (GO:0051501);;	K13789|1.43447e-48|dosa:Os05t0235701-00|Os05g0235701; Similar to Geranylgeranyl diphosphate synthase (Fragment).; K13789 geranylgeranyl diphosphate synthase, type II [EC:2.5.1.1 2.5.1.10 2.5.1.29] (A)	[H]	Coenzyme transport and metabolism	Geranylgeranyl pyrophosphate synthase, chloroplastic (Precursor) GN=GGPS OS=Hevea brasiliensis (Para rubber tree) PE=1 SV=1	H	Coenzyme transport and metabolism	hypothetical protein OsJ_17725 [Oryza sativa Japonica Group]
Os02g0483800	--	--	Cellular Component: mitochondrion (GO:0005739);; Cellular Component: plastid (GO:0009536);; Molecular Function: transferase activity, transferring acyl groups other than amino-acyl groups (GO:0016747);;	--	--	--	Phenolic glucoside malonyltransferase 2 GN=PMAT2 OS=Arabidopsis thaliana (Mouse-ear cress) PE=1 SV=1	--	--	Os02g0483800 [Oryza sativa Japonica Group]
Os08g0148600	--	--	Molecular Function: RNA binding (GO:0003723);; Molecular Function: ribonuclease III activity (GO:0004525);; Cellular Component: nucleus (GO:0005634);; Cellular Component: mitochondrion (GO:0005739);; Cellular Component: RISC complex (GO:0016442);; Biological Process: production of siRNA involved in RNA interference (GO:0030422);; Molecular Function: polygalacturonate 4-alpha-galacturonosyltransfe…	K11592|4.12598e-47|osa:4324864|Os01g0909200; K11592 endoribonuclease Dicer [EC:3.1.26.-] (A)	[A]	RNA processing and modification	Endoribonuclease Dicer homolog 3a GN=P0456E05.21 OS=Oryza sativa subsp. japonica (Rice) PE=2 SV=1	--	--	hypothetical protein OsI_38094 [Oryza sativa Indica Group]
Os11g0102800	--	--	Molecular Function: nucleotide binding (GO:0000166);; Molecular Function: RNA binding (GO:0003723);; Molecular Function: ubiquitin-protein transferase activity (GO:0004842);; Molecular Function: zinc ion binding (GO:0008270);; Biological Process: protein ubiquitination (GO:0016567);; Cellular Component: CCR4-NOT complex (GO:0030014);;	K10643|4.79278e-137|osa:4351244|Os12g0102400; K10643 CCR4-NOT transcription complex subunit 4 [EC:6.3.2.19] (A)	--	--	--	K	Transcription	expressed protein [Oryza sativa Japonica Group]
Os02g0435200	--	--	--	--	--	--	--	--	--	Os04g0128300 [Oryza sativa Japonica Group]
Os05g0163050	[J]	Translation, ribosomal structure and biogenesis	Molecular Function: nucleotide binding (GO:0000166);; Molecular Function: arginine-tRNA ligase activity (GO:0004814);; Cellular Component: cytoplasm (GO:0005737);; Biological Process: arginyl-tRNA aminoacylation (GO:0006420);;	K01887|3.5896e-64|osa:4337898|Os05g0163000; K01887 arginyl-tRNA synthetase [EC:6.1.1.19] (A)	[J]	Translation, ribosomal structure and biogenesis	--	J	Translation, ribosomal structure and biogenesis	Os05g0163000 [Oryza sativa Japonica Group]
Os09g0334800	[RTKL]	--	Molecular Function: protein serine/threonine kinase activity (GO:0004674);; Molecular Function: ATP binding (GO:0005524);; Biological Process: protein phosphorylation (GO:0006468);; Cellular Component: integral component of membrane (GO:0016021);; Molecular Function: carbohydrate binding (GO:0030246);;	--	--	--	L-type lectin-domain containing receptor kinase IX.1 (Precursor) GN=LECRK91 OS=Arabidopsis thaliana (Mouse-ear cress) PE=2 SV=1	T	Signal transduction mechanisms	Os09g0334800 [Oryza sativa Japonica Group]
Os09g0522800	--	--	--	--	--	--	--	--	--	Os09g0522800 [Oryza sativa Japonica Group]
Os02g0457250	--	--	Cellular Component: nucleosome (GO:0000786);; Molecular Function: DNA binding (GO:0003677);; Cellular Component: nucleus (GO:0005634);; Molecular Function: protein heterodimerization activity (GO:0046982);;	--	--	--	--	B	Chromatin structure and dynamics	hypothetical protein [Oryza sativa Japonica Group]
Os07g0521500	--	--	Molecular Function: ADP binding (GO:0043531);;	--	[T]	Signal transduction mechanisms	Putative disease resistance RPP13-like protein 1 GN=RPPL1 OS=Arabidopsis thaliana (Mouse-ear cress) PE=3 SV=1	T	Signal transduction mechanisms	Os07g0521500 [Oryza sativa Japonica Group]
Os05g0445800	--	--	Cellular Component: plastid (GO:0009536);;	--	--	--	--	S	Function unknown	Os05g0445800 [Oryza sativa Japonica Group]
Os10g0514400	--	--	Molecular Function: monooxygenase activity (GO:0004497);; Molecular Function: iron ion binding (GO:0005506);; Cellular Component: plastid (GO:0009536);; Cellular Component: integral component of membrane (GO:0016021);; Molecular Function: oxidoreductase activity, acting on paired donors, with incorporation or reduction of molecular oxygen (GO:0016705);; Molecular Function: heme binding (GO:002003…	--	--	--	--	Q	Secondary metabolites biosynthesis, transport and catabolism	Os10g0514400 [Oryza sativa Japonica Group]
Os10g0130701	--	--	Molecular Function: binding (GO:0005488);; Cellular Component: intracellular membrane-bounded organelle (GO:0043231);;	--	--	--	--	--	--	Unknown protein [Oryza sativa Japonica Group]
Os02g0687200	--	--	--	--	--	--	--	S	Function unknown	Os02g0687200 [Oryza sativa Japonica Group]
Os07g0511500	[KL]	--	Molecular Function: ATP binding (GO:0005524);; Molecular Function: zinc ion binding (GO:0008270);;	K15083|7.26926e-95|zma:103633219|DNA repair protein RAD16; K15083 DNA repair protein RAD16 (A)	[L]	Replication, recombination and repair	Putative SWI/SNF-related matrix-associated actin-dependent regulator of chromatin subfamily A member 3-like 3 GN=At5g43530 OS=Arabidopsis thaliana (Mouse-ear cress) PE=3 SV=1	L	Replication, recombination and repair	hypothetical protein OsI_26164 [Oryza sativa Indica Group]
Os10g0112100	--	--	--	--	--	--	Cell number regulator 10 GN=CNR10 OS=Zea mays (Maize) PE=2 SV=1	S	Function unknown	Os10g0112100 [Oryza sativa Japonica Group]
Os02g0474000	--	--	Molecular Function: binding (GO:0005488);; Biological Process: primary metabolic process (GO:0044238);; Biological Process: cellular macromolecule metabolic process (GO:0044260);; Cellular Component: intracellular part (GO:0044424);;	--	--	--	Putative F-box protein At1g47790 GN=At1g47790 OS=Arabidopsis thaliana (Mouse-ear cress) PE=3 SV=1	R	General function prediction only	hypothetical protein OsJ_06710 [Oryza sativa Japonica Group]
Os11g0135000	--	--	Molecular Function: transporter activity (GO:0005215);; Cellular Component: integral component of membrane (GO:0016021);; Biological Process: transmembrane transport (GO:0055085);;	--	[R]	General function prediction only	Probable peptide/nitrate transporter At3g43790 GN=ZIFL2 OS=Arabidopsis thaliana (Mouse-ear cress) PE=2 SV=2	R	General function prediction only	Putative membrane protein [Aegilops tauschii]
Os03g0723700	--	--	--	--	--	--	--	S	Function unknown	expressed protein [Oryza sativa Japonica Group]
Os06g0191900	[RTKL]	--	Molecular Function: protein kinase activity (GO:0004672);; Molecular Function: ATP binding (GO:0005524);; Biological Process: protein phosphorylation (GO:0006468);; Biological Process: response to stress (GO:0006950);;	--	--	--	Serine/threonine-protein kinase GN=PUB34 OS=Arabidopsis thaliana (Mouse-ear cress) PE=3 SV=1	T	Signal transduction mechanisms	hypothetical protein OsJ_20418 [Oryza sativa Japonica Group]
Os11g0648000	[P]	Inorganic ion transport and metabolism	Biological Process: regulation of pH (GO:0006885);; Molecular Function: sodium:proton antiporter activity (GO:0015385);; Cellular Component: integral component of membrane (GO:0016021);; Biological Process: sodium ion transmembrane transport (GO:0035725);; Cellular Component: cell part (GO:0044464);; Biological Process: proton transmembrane transport (GO:1902600);;	--	[P]	Inorganic ion transport and metabolism	Sodium/hydrogen exchanger 3 GN=NHX3 OS=Arabidopsis thaliana (Mouse-ear cress) PE=2 SV=2	P	Inorganic ion transport and metabolism	hypothetical protein EUTSA_v10020600mg [Eutrema salsugineum]
Os07g0238800	--	--	Molecular Function: nucleic acid binding (GO:0003676);; Molecular Function: exonuclease activity (GO:0004527);; Cellular Component: mitochondrion (GO:0005739);; Biological Process: nucleic acid phosphodiester bond hydrolysis (GO:0090305);;	--	--	--	Serine/threonine-protein phosphatase 7 long form homolog GN=At1g48120 OS=Arabidopsis thaliana (Mouse-ear cress) PE=2 SV=1	L	Replication, recombination and repair	hypothetical protein OsI_25467 [Oryza sativa Indica Group]
Os07g0228400	--	--	--	--	--	--	--	--	--	Os07g0228400 [Oryza sativa Japonica Group]
Os02g0734400	--	--	Molecular Function: calcium ion binding (GO:0005509);; Cellular Component: mitochondrion (GO:0005739);; Cellular Component: integral component of membrane (GO:0016021);;	--	--	--	Probable peroxygenase 4 GN=F5A18.15 OS=Arabidopsis thaliana (Mouse-ear cress) PE=1 SV=1	R	General function prediction only	Os02g0734400 [Oryza sativa Japonica Group]
Os11g0692500	[RTKL]	--	Molecular Function: protein serine/threonine kinase activity (GO:0004674);; Molecular Function: ATP binding (GO:0005524);; Biological Process: protein phosphorylation (GO:0006468);; Cellular Component: integral component of membrane (GO:0016021);;	--	--	--	Probable LRR receptor-like serine/threonine-protein kinase At3g47570 (Precursor) GN=At3g47570 OS=Arabidopsis thaliana (Mouse-ear cress) PE=2 SV=1	T	Signal transduction mechanisms	Os11g0692500 [Oryza sativa Japonica Group]
Os11g0256900	--	--	Molecular Function: methyltransferase activity (GO:0008168);; Cellular Component: plastid (GO:0009536);; Biological Process: methylation (GO:0032259);;	--	--	--	Anthranilate O-methyltransferase 2 GN=AAMT2 OS=Zea mays (Maize) PE=1 SV=1	--	--	Os11g0256900 [Oryza sativa Japonica Group]
Os11g0570000	--	--	Molecular Function: protein serine/threonine kinase activity (GO:0004674);; Molecular Function: protein binding (GO:0005515);; Molecular Function: ATP binding (GO:0005524);; Biological Process: protein phosphorylation (GO:0006468);; Cellular Component: membrane (GO:0016020);; Biological Process: defense response to bacterium (GO:0042742);;	--	--	--	Probable LRR receptor-like serine/threonine-protein kinase At3g47570 (Precursor) GN=At3g47570 OS=Arabidopsis thaliana (Mouse-ear cress) PE=2 SV=1	S	Function unknown	hypothetical protein OsI_33040 [Oryza sativa Indica Group]
Os04g0440300	--	--	--	--	--	--	F-box/LRR-repeat protein At3g58930 GN=At3g58930 OS=Arabidopsis thaliana (Mouse-ear cress) PE=2 SV=1	R	General function prediction only	Os04g0440300 [Oryza sativa Japonica Group]
Os12g0553200	--	--	Molecular Function: ATP binding (GO:0005524);; Biological Process: apoptotic process (GO:0006915);; Molecular Function: ADP binding (GO:0043531);;	--	[T]	Signal transduction mechanisms	Disease resistance protein RPM1 GN=F17A9.20 OS=Arabidopsis thaliana (Mouse-ear cress) PE=1 SV=1	T	Signal transduction mechanisms	Os12g0553200 [Oryza sativa Japonica Group]
Os10g0513900	[Q]	Secondary metabolites biosynthesis, transport and catabolism	Molecular Function: iron ion binding (GO:0005506);; Cellular Component: integral component of membrane (GO:0016021);; Molecular Function: oxidoreductase activity, acting on paired donors, with incorporation or reduction of molecular oxygen, NAD(P)H as one donor, and incorporation of one atom of oxygen (GO:0016709);; Molecular Function: heme binding (GO:0020037);; Biological Process: electron tran…	--	[Q]	Secondary metabolites biosynthesis, transport and catabolism	Cytochrome P450 89A2 GN=F13O11.20 OS=Arabidopsis thaliana (Mouse-ear cress) PE=2 SV=2	Q	Secondary metabolites biosynthesis, transport and catabolism	Os10g0513900 [Oryza sativa Japonica Group]
Os06g0274300	--	--	Molecular Function: nucleotide binding (GO:0000166);; Molecular Function: protein kinase activity (GO:0004672);; Biological Process: phosphorylation (GO:0016310);;	--	--	--	Protein NSP-INTERACTING KINASE 1 (Precursor) GN=NIK1 OS=Arabidopsis thaliana (Mouse-ear cress) PE=1 SV=1	--	--	somatic embryogenesis receptor kinase 1-like [Oryza sativa Japonica Group]
Os05g0206200	--	--	Molecular Function: binding (GO:0005488);; Cellular Component: plastid (GO:0009536);;	--	--	--	--	--	--	Os05g0206200 [Oryza sativa Japonica Group]
Os01g0313600	--	--	--	--	--	--	--	--	--	hypothetical protein [Oryza sativa Japonica Group]
Os02g0282500	[S]	Function unknown	Molecular Function: ADP binding (GO:0043531);;	--	[T]	Signal transduction mechanisms	Putative disease resistance RPP13-like protein 1 GN=RPPL1 OS=Arabidopsis thaliana (Mouse-ear cress) PE=3 SV=1	T	Signal transduction mechanisms	hypothetical protein OsI_06763 [Oryza sativa Indica Group]
Os01g0273200	--	--	Biological Process: regulation of transcription, DNA-templated (GO:0006355);; Biological Process: transport (GO:0006810);; Molecular Function: zinc ion binding (GO:0008270);;	--	--	--	Protein FAR1-RELATED SEQUENCE 5 GN=FRS5 OS=Arabidopsis thaliana (Mouse-ear cress) PE=2 SV=1	S	Function unknown	PREDICTED: protein FAR1-RELATED SEQUENCE 5-like [Setaria italica]
Os07g0283050	[RTKL]	--	Molecular Function: protein serine/threonine kinase activity (GO:0004674);; Molecular Function: ATP binding (GO:0005524);; Cellular Component: mitochondrion (GO:0005739);; Biological Process: protein phosphorylation (GO:0006468);; Cellular Component: integral component of membrane (GO:0016021);; Molecular Function: carbohydrate binding (GO:0030246);;	--	--	--	L-type lectin-domain containing receptor kinase IV.1 (Precursor) GN=F13M22.21 OS=Arabidopsis thaliana (Mouse-ear cress) PE=2 SV=1	T	Signal transduction mechanisms	Os07g0283050 [Oryza sativa Japonica Group]
Os02g0554100	--	--	Biological Process: signal transduction (GO:0007165);; Molecular Function: photoreceptor activity (GO:0009881);; Biological Process: response to UV-B (GO:0010224);; Molecular Function: protein homodimerization activity (GO:0042803);;	--	[S]	Function unknown	Ultraviolet-B receptor UVR8 GN=UVR8 OS=Arabidopsis thaliana (Mouse-ear cress) PE=1 SV=1	S	Function unknown	Os02g0554100 [Oryza sativa Japonica Group]
Os04g0209300	[V]	Defense mechanisms	Molecular Function: ATP binding (GO:0005524);; Cellular Component: plastid (GO:0009536);; Cellular Component: integral component of membrane (GO:0016021);; Molecular Function: ATPase activity, coupled to transmembrane movement of substances (GO:0042626);; Biological Process: transmembrane transport (GO:0055085);;	--	[Q]	Secondary metabolites biosynthesis, transport and catabolism	ABC transporter C family member 14 GN=F26K9.130 OS=Arabidopsis thaliana (Mouse-ear cress) PE=1 SV=1	Q	Secondary metabolites biosynthesis, transport and catabolism	Os04g0209300 [Oryza sativa Japonica Group]
Os11g0289700	--	--	Molecular Function: monooxygenase activity (GO:0004497);; Molecular Function: iron ion binding (GO:0005506);; Biological Process: multicellular organism development (GO:0007275);; Biological Process: brassinosteroid homeostasis (GO:0010268);; Cellular Component: integral component of membrane (GO:0016021);; Biological Process: sterol metabolic process (GO:0016125);; Biological Process: brassinost…	--	[QI]	--	Cytochrome P450 87A3 GN=OSJNBa0088I22.16 OS=Oryza sativa subsp. japonica (Rice) PE=2 SV=3	Q	Secondary metabolites biosynthesis, transport and catabolism	Os04g0570500 [Oryza sativa Japonica Group]
Os11g0562100	[I]	Lipid transport and metabolism	Molecular Function: nucleotide binding (GO:0000166);; Molecular Function: RNA-directed DNA polymerase activity (GO:0003964);; Cellular Component: mitochondrion (GO:0005739);; Biological Process: RNA-dependent DNA biosynthetic process (GO:0006278);; Molecular Function: ion binding (GO:0043167);;	--	[I]	Lipid transport and metabolism	Achilleol B synthase OS=Oryza sativa subsp. japonica (Rice) PE=1 SV=1	S	Function unknown	hypothetical protein [Oryza sativa Japonica Group]
Os02g0493100	--	--	Molecular Function: lyase activity (GO:0016829);;	--	--	--	F-box/LRR-repeat protein 13 GN=FBL13 OS=Arabidopsis thaliana (Mouse-ear cress) PE=2 SV=1	R	General function prediction only	putative ribosomal RNA apurinic site specific lyase [Oryza sativa Japonica Group]
Os07g0293000	--	--	Molecular Function: iron ion binding (GO:0005506);; Cellular Component: mitochondrion (GO:0005739);; Cellular Component: integral component of membrane (GO:0016021);; Molecular Function: oxidoreductase activity, acting on paired donors, with incorporation or reduction of molecular oxygen, NAD(P)H as one donor, and incorporation of one atom of oxygen (GO:0016709);; Molecular Function: heme binding…	--	[Q]	Secondary metabolites biosynthesis, transport and catabolism	2-methylbutanal oxime monooxygenase GN=CYP71E7 OS=Manihot esculenta (Cassava) PE=1 SV=1	Q	Secondary metabolites biosynthesis, transport and catabolism	putative cytochrome P450 71E1 [Oryza sativa Japonica Group]
Os03g0588600	--	--	--	--	--	--	--	S	Function unknown	hypothetical protein OsI_12423 [Oryza sativa Indica Group]
Os04g0452600	[GEPR]	--	Molecular Function: carbohydrate:proton symporter activity (GO:0005351);; Molecular Function: glucose transmembrane transporter activity (GO:0005355);; Cellular Component: integral component of plasma membrane (GO:0005887);; Biological Process: proton transmembrane transport (GO:0015992);; Biological Process: glucose import (GO:0046323);; Biological Process: glucose transmembrane transport (GO:19…	--	[R]	General function prediction only	Sugar transport protein 5 GN=STP5 OS=Arabidopsis thaliana (Mouse-ear cress) PE=2 SV=1	R	General function prediction only	OSJNBa0086B14.28 [Oryza sativa Japonica Group]
Os08g0174800	[RTKL]	--	Molecular Function: protein tyrosine kinase activity (GO:0004713);; Molecular Function: ATP binding (GO:0005524);; Biological Process: peptidyl-tyrosine phosphorylation (GO:0018108);; Molecular Function: ADP binding (GO:0043531);;	--	--	--	Somatic embryogenesis receptor kinase 1 (Precursor) OS=Arabidopsis thaliana (Mouse-ear cress) PE=1 SV=2	T	Signal transduction mechanisms	hypothetical protein OsJ_26222 [Oryza sativa Japonica Group]
Os08g0298901	--	--	Cellular Component: integral component of membrane (GO:0016021);;	--	--	--	--	--	--	hypothetical protein OsJ_26807 [Oryza sativa Japonica Group]
Os02g0286891	--	--	Molecular Function: DNA binding (GO:0003677);; Molecular Function: RNA binding (GO:0003723);; Molecular Function: RNA-directed DNA polymerase activity (GO:0003964);; Molecular Function: aspartic-type endopeptidase activity (GO:0004190);; Biological Process: RNA-dependent DNA biosynthetic process (GO:0006278);; Biological Process: DNA recombination (GO:0006310);; Biological Process: proteolysis (G…	--	--	--	--	--	--	retrotransposon protein, putative, Ty3-gypsy subclass [Oryza sativa Japonica Group]
Os07g0521600	--	--	Molecular Function: ADP binding (GO:0043531);;	--	[T]	Signal transduction mechanisms	Putative disease resistance protein At3g14460 GN=At3g14460 OS=Arabidopsis thaliana (Mouse-ear cress) PE=3 SV=1	T	Signal transduction mechanisms	putative resistance complex protein I2C-1 [Oryza sativa Japonica Group]
Os09g0337500	--	--	Cellular Component: mitochondrion (GO:0005739);;	--	--	--	--	--	--	hypothetical protein OsJ_28950 [Oryza sativa Japonica Group]
Os08g0203400	[RTKL]	--	Molecular Function: protein serine/threonine kinase activity (GO:0004674);; Cellular Component: mitochondrion (GO:0005739);; Cellular Component: plasma membrane (GO:0005886);; Biological Process: phosphorylation (GO:0016310);;	--	--	--	Probable LRR receptor-like serine/threonine-protein kinase At1g56130 (Precursor) GN=At1g56130 OS=Arabidopsis thaliana (Mouse-ear cress) PE=2 SV=2	T	Signal transduction mechanisms	Os08g0203400 [Oryza sativa Japonica Group]
Os11g0539700	--	--	Cellular Component: integral component of membrane (GO:0016021);;	--	--	--	F-box/FBD/LRR-repeat protein At2g04230 GN=At2g04230 OS=Arabidopsis thaliana (Mouse-ear cress) PE=2 SV=1	--	--	Os11g0539700 [Oryza sativa Japonica Group]
Os11g0182200	--	--	Molecular Function: transferase activity, transferring acyl groups other than amino-acyl groups (GO:0016747);;	--	--	--	Shikimate O-hydroxycinnamoyltransferase GN=K19E20.4 OS=Arabidopsis thaliana (Mouse-ear cress) PE=2 SV=1	S	Function unknown	Os11g0182200 [Oryza sativa Japonica Group]
Os02g0599150	--	--	Molecular Function: protein serine/threonine phosphatase activity (GO:0004722);; Biological Process: protein dephosphorylation (GO:0006470);; Cellular Component: integral component of membrane (GO:0016021);; Molecular Function: metal ion binding (GO:0046872);;	K14803|2.58669e-117|dosa:Os02t0599150-01|Os02g0599150; Hypothetical conserved gene.; K14803 protein phosphatase 2C homolog 2/3 [EC:3.1.3.16] (A)	[T]	Signal transduction mechanisms	Probable protein phosphatase 2C 16 OS=Oryza sativa subsp. japonica (Rice) PE=2 SV=1	T	Signal transduction mechanisms	RecName: Full=Probable protein phosphatase 2C 16; Short=OsPP2C16 [Oryza sativa Japonica Group]
Os02g0272900	--	--	Molecular Function: ADP binding (GO:0043531);;	--	[T]	Signal transduction mechanisms	Putative late blight resistance protein homolog R1B-16 GN=R1B-16 OS=Solanum demissum (Wild potato) PE=3 SV=1	T	Signal transduction mechanisms	Os02g0272900 [Oryza sativa Japonica Group]
Os03g0673700	--	--	Biological Process: branched-chain amino acid metabolic process (GO:0009081);; Molecular Function: L-leucine transaminase activity (GO:0052654);; Molecular Function: L-valine transaminase activity (GO:0052655);; Molecular Function: L-isoleucine transaminase activity (GO:0052656);;	--	--	--	--	S	Function unknown	expressed protein [Oryza sativa Japonica Group]
Os05g0281400	--	--	--	--	--	--	--	S	Function unknown	hypothetical protein OsI_19289 [Oryza sativa Indica Group]
Os11g0559200	--	--	Molecular Function: protein serine/threonine kinase activity (GO:0004674);; Molecular Function: protein binding (GO:0005515);; Molecular Function: ATP binding (GO:0005524);; Biological Process: protein phosphorylation (GO:0006468);; Cellular Component: integral component of membrane (GO:0016021);; Biological Process: protein ubiquitination (GO:0016567);; Biological Process: defense response to ba…	--	--	--	LRR receptor-like serine/threonine-protein kinase EFR (Precursor) GN=EFR OS=Arabidopsis thaliana (Mouse-ear cress) PE=1 SV=1	S	Function unknown	Os11g0559200 [Oryza sativa Japonica Group]
Os06g0583600	[S]	Function unknown	Molecular Function: protein serine/threonine kinase activity (GO:0004674);; Molecular Function: ATP binding (GO:0005524);; Biological Process: protein phosphorylation (GO:0006468);; Cellular Component: integral component of membrane (GO:0016021);;	--	--	--	Probable LRR receptor-like serine/threonine-protein kinase At3g47570 (Precursor) GN=At3g47570 OS=Arabidopsis thaliana (Mouse-ear cress) PE=2 SV=1	S	Function unknown	hypothetical protein OsJ_21802 [Oryza sativa Japonica Group]
Os12g0548800	--	--	Cellular Component: mitochondrion (GO:0005739);; Cellular Component: plastid (GO:0009536);; Cellular Component: integral component of membrane (GO:0016021);;	--	--	--	--	S	Function unknown	Os12g0548800 [Oryza sativa Japonica Group]
Os06g0287500	--	--	Molecular Function: ADP binding (GO:0043531);;	--	[T]	Signal transduction mechanisms	Putative disease resistance RPP13-like protein 3 GN=RPP13L3 OS=Arabidopsis thaliana (Mouse-ear cress) PE=3 SV=1	R	General function prediction only	hypothetical protein OsJ_21012 [Oryza sativa Japonica Group]
Os11g0708100	--	--	Molecular Function: copper ion binding (GO:0005507);; Biological Process: lignin biosynthetic process (GO:0009809);; Molecular Function: oxidoreductase activity, oxidizing metal ions (GO:0016722);; Biological Process: lignin catabolic process (GO:0046274);; Cellular Component: apoplast (GO:0048046);; Molecular Function: hydroquinone:oxygen oxidoreductase activity (GO:0052716);; Biological Process…	--	[Q]	Secondary metabolites biosynthesis, transport and catabolism	Laccase-22 (Precursor) GN=OsJ_033548 OS=Oryza sativa subsp. japonica (Rice) PE=2 SV=2	Q	Secondary metabolites biosynthesis, transport and catabolism	RecName: Full=Laccase-22; AltName: Full=Benzenediol:oxygen oxidoreductase 22; AltName: Full=Diphenol oxidase 22; AltName: Full=Urishiol oxidase 22; Flags: Precursor [Oryza sativa Japonica Group]
Os11g0210500	[C]	Energy production and conversion	Molecular Function: alcohol dehydrogenase (NAD) activity (GO:0004022);; Cellular Component: cytoplasm (GO:0005737);; Molecular Function: zinc ion binding (GO:0008270);; Biological Process: oxidation-reduction process (GO:0055114);;	K00001|8.83195e-115|pop:POPTR_0542s00210g|hypothetical protein; K00001 alcohol dehydrogenase [EC:1.1.1.1] (A)	[Q]	Secondary metabolites biosynthesis, transport and catabolism	Alcohol dehydrogenase 2 OS=Oryza sativa subsp. japonica (Rice) PE=2 SV=2	C	Energy production and conversion	alcohol dehydrogenase ADH3-1 [Triticum aestivum]
Os07g0240600	[L]	Replication, recombination and repair	Molecular Function: DNA binding (GO:0003677);; Molecular Function: RNA binding (GO:0003723);; Molecular Function: RNA-directed DNA polymerase activity (GO:0003964);; Molecular Function: RNA-DNA hybrid ribonuclease activity (GO:0004523);; Biological Process: RNA-dependent DNA biosynthetic process (GO:0006278);; Biological Process: DNA recombination (GO:0006310);; Cellular Component: plastid (GO:00…	--	[R]	General function prediction only	UDP-glycosyltransferase 76E2 GN=UGT76E2 OS=Arabidopsis thaliana (Mouse-ear cress) PE=2 SV=1	R	General function prediction only	OSIGBa0097I24.4 [Oryza sativa Indica Group]
Os07g0541900	[RTKL]	--	Molecular Function: protein serine/threonine kinase activity (GO:0004674);; Molecular Function: ATP binding (GO:0005524);; Cellular Component: mitochondrion (GO:0005739);; Cellular Component: plasma membrane (GO:0005886);; Biological Process: protein phosphorylation (GO:0006468);; Biological Process: defense response (GO:0006952);; Cellular Component: plasmodesma (GO:0009506);; Cellular Component…	--	--	--	Cysteine-rich receptor-like protein kinase 11 (Precursor) GN=F21P8.80 OS=Arabidopsis thaliana (Mouse-ear cress) PE=2 SV=2	T	Signal transduction mechanisms	Os07g0541900 [Oryza sativa Japonica Group]
Os02g0277600	[ER]	--	Cellular Component: mitochondrial matrix (GO:0005759);; Cellular Component: plasma membrane (GO:0005886);; Molecular Function: oxidoreductase activity, acting on iron-sulfur proteins as donors, NAD or NADP as acceptor (GO:0016731);; Biological Process: electron transport chain (GO:0022900);; Biological Process: hydrogen peroxide catabolic process (GO:0042744);; Molecular Function: flavin adenine …	K18914|8.04402e-40|osa:4329009|Os02g0277600; K18914 adrenodoxin-NADP+ reductase [EC:1.18.1.6] (A)	[F]	Nucleotide transport and metabolism	NADPH:adrenodoxin oxidoreductase, mitochondrial (Precursor) OS=Arabidopsis thaliana (Mouse-ear cress) PE=1 SV=1	C	Energy production and conversion	Os02g0277600 [Oryza sativa Japonica Group]
Os05g0365700	--	--	Molecular Function: beta-glucosidase activity (GO:0008422);; Biological Process: glycosyl compound metabolic process (GO:1901657);;	K01188|4.81877e-68|obr:102703120|beta-glucosidase 20-like; K01188 beta-glucosidase [EC:3.2.1.21] (A)	[G]	Carbohydrate transport and metabolism	Beta-glucosidase 20 (Precursor) OS=Oryza sativa subsp. japonica (Rice) PE=2 SV=1	G	Carbohydrate transport and metabolism	hypothetical protein OsI_19809 [Oryza sativa Indica Group]
Os01g0378100	--	--	Molecular Function: peroxidase activity (GO:0004601);; Cellular Component: extracellular region (GO:0005576);; Biological Process: response to oxidative stress (GO:0006979);; Cellular Component: plant-type cell wall (GO:0009505);; Biological Process: plant-type cell wall organization (GO:0009664);; Molecular Function: heme binding (GO:0020037);; Biological Process: hydrogen peroxide catabolic pro…	K00430|1.98484e-77|dosa:Os01t0378100-01|Os01g0378100; Plant peroxidase domain containing protein.; K00430 peroxidase [EC:1.11.1.7] (A)	--	--	Peroxidase 56 (Precursor) GN=F8M21_70 OS=Arabidopsis thaliana (Mouse-ear cress) PE=2 SV=1	G	Carbohydrate transport and metabolism	hypothetical protein OsJ_01847 [Oryza sativa Japonica Group]
Os04g0186800	[GEPR]	--	Cellular Component: integral component of plasma membrane (GO:0005887);; Biological Process: phosphate ion transport (GO:0006817);; Molecular Function: symporter activity (GO:0015293);; Molecular Function: transmembrane transporter activity (GO:0022891);; Biological Process: transmembrane transport (GO:0055085);;	K08176|0|osa:4335116|Os04g0186800; K08176 MFS transporter, PHS family, inorganic phosphate transporter (A)	[P]	Inorganic ion transport and metabolism	Putative inorganic phosphate transporter 1-13 GN=OSJNBb0003A12.11 OS=Oryza sativa subsp. japonica (Rice) PE=3 SV=2	P	Inorganic ion transport and metabolism	hypothetical protein OsJ_13946 [Oryza sativa Japonica Group]
Os07g0531900	--	--	--	--	--	--	--	S	Function unknown	hypothetical protein [Oryza sativa Japonica Group]
Os10g0527900	--	--	Molecular Function: protein serine/threonine kinase activity (GO:0004674);; Molecular Function: protein tyrosine kinase activity (GO:0004713);; Molecular Function: ATP binding (GO:0005524);; Biological Process: protein phosphorylation (GO:0006468);; Cellular Component: integral component of membrane (GO:0016021);;	--	--	--	Probable leucine-rich repeat receptor-like protein kinase At1g35710 (Precursor) GN=At1g35710 OS=Arabidopsis thaliana (Mouse-ear cress) PE=2 SV=1	S	Function unknown	hypothetical protein OsI_34410 [Oryza sativa Indica Group]
Os02g0826000	--	--	--	--	--	--	DEAD-box ATP-dependent RNA helicase 48 OS=Oryza sativa subsp. japonica (Rice) PE=2 SV=1	--	--	hypothetical protein [Oryza sativa Japonica Group]
Os04g0116600	[R]	General function prediction only	Cellular Component: integral component of membrane (GO:0016021);;	--	--	--	Very-long-chain 3-oxoacyl-CoA reductase 1 GN=F12A21.31 OS=Arabidopsis thaliana (Mouse-ear cress) PE=1 SV=1	Q	Secondary metabolites biosynthesis, transport and catabolism	Os04g0116600 [Oryza sativa Japonica Group]
Os11g0182500	--	--	Biological Process: signal transduction (GO:0007165);; Cellular Component: integral component of membrane (GO:0016021);;	--	--	--	--	--	--	Os11g0182500 [Oryza sativa Japonica Group]
Os01g0260500	[S]	Function unknown	Molecular Function: ATP binding (GO:0005524);; Biological Process: apoptotic process (GO:0006915);; Biological Process: defense response (GO:0006952);; Molecular Function: ADP binding (GO:0043531);;	--	[T]	Signal transduction mechanisms	Putative disease resistance protein RGA3 GN=RGA3 OS=Solanum bulbocastanum (Wild potato) PE=2 SV=2	T	Signal transduction mechanisms	Os01g0260500 [Oryza sativa Japonica Group]
Os05g0569900	--	--	--	--	--	--	--	--	--	Os05g0569900 [Oryza sativa Japonica Group]
Os10g0521400	--	--	Molecular Function: hydrolase activity (GO:0016787);;	--	--	--	--	R	General function prediction only	hypothetical protein [Oryza sativa Japonica Group]
Os06g0280900	--	--	Molecular Function: catalytic activity (GO:0003824);; Molecular Function: binding (GO:0005488);; Cellular Component: mitochondrion (GO:0005739);; Cellular Component: plastid (GO:0009536);; Cellular Component: integral component of membrane (GO:0016021);;	--	--	--	--	--	--	putative polyprotein [Oryza sativa Japonica Group]
Os10g0137700	--	--	Molecular Function: ubiquitin-protein transferase activity (GO:0004842);; Cellular Component: plastid (GO:0009536);; Biological Process: protein ubiquitination (GO:0016567);; Cellular Component: SCF ubiquitin ligase complex (GO:0019005);; Biological Process: SCF-dependent proteasomal ubiquitin-dependent protein catabolic process (GO:0031146);;	--	--	--	--	--	--	Os10g0137700 [Oryza sativa Japonica Group]
Os11g0687800	--	--	Molecular Function: ADP binding (GO:0043531);;	--	[T]	Signal transduction mechanisms	Putative disease resistance RPP13-like protein 1 GN=RPPL1 OS=Arabidopsis thaliana (Mouse-ear cress) PE=3 SV=1	T	Signal transduction mechanisms	hypothetical protein OsJ_34281 [Oryza sativa Japonica Group]
Os08g0203350	--	--	--	--	--	--	--	--	--	Os08g0203350 [Oryza sativa Japonica Group]
Os03g0606200	--	--	Cellular Component: mitochondrial respiratory chain complex III (GO:0005750);; Cellular Component: mitochondrial proton-transporting ATP synthase complex (GO:0005753);; Cellular Component: Golgi apparatus (GO:0005794);; Cellular Component: plastid (GO:0009536);; Molecular Function: hydrolase activity (GO:0016787);;	--	--	--	--	S	Function unknown	Os03g0606100 [Oryza sativa Japonica Group]
Os04g0111225	--	--	Biological Process: sulfate assimilation (GO:0000103);; Molecular Function: sulfate adenylyltransferase (ATP) activity (GO:0004781);; Cellular Component: cytosol (GO:0005829);; Cellular Component: chloroplast stroma (GO:0009570);; Cellular Component: integral component of membrane (GO:0016021);;	K13811|8.08933e-51|dosa:Os04t0111225-00|Os04g0111225; Similar to H0215A08.5 protein.; K13811 3'-phosphoadenosine 5'-phosphosulfate synthase [EC:2.7.7.4 2.7.1.25] (A)	[P]	Inorganic ion transport and metabolism	ATP sulfurylase 2 (Precursor) GN=F6F9.2 OS=Arabidopsis thaliana (Mouse-ear cress) PE=1 SV=1	F	Nucleotide transport and metabolism	OSIGBa0127D24.2 [Oryza sativa Indica Group]
Os10g0497300	--	--	Cellular Component: mitochondrion (GO:0005739);; Biological Process: metabolic process (GO:0008152);; Molecular Function: transferase activity, transferring acyl groups (GO:0016746);;	--	[R]	General function prediction only	Protein Rf1, mitochondrial (Precursor) GN=Rf1 OS=Oryza sativa subsp. indica (Rice) PE=2 SV=1	R	General function prediction only	Os10g0497300 [Oryza sativa Japonica Group]
Os02g0493300	--	--	Cellular Component: mitochondrion (GO:0005739);;	--	[O]	Posttranslational modification, protein turnover, chaperones	--	--	--	hypothetical protein OsI_07294 [Oryza sativa Indica Group]
Os10g0506900	--	--	Cellular Component: integral component of membrane (GO:0016021);;	--	--	--	--	--	--	hypothetical protein [Oryza sativa Japonica Group]
Os06g0574100	[M]	Cell wall/membrane/envelope biogenesis	Cellular Component: mitochondrion (GO:0005739);; Cellular Component: endosome (GO:0005768);; Cellular Component: vacuolar membrane (GO:0005774);; Cellular Component: trans-Golgi network (GO:0005802);; Molecular Function: S-adenosylmethionine-dependent methyltransferase activity (GO:0008757);; Biological Process: methylation (GO:0032259);;	--	--	--	(S)-coclaurine N-methyltransferase OS=Thalictrum flavum subsp. glaucum (Yellow meadow rue) PE=1 SV=1	R	General function prediction only	Os06g0574100 [Oryza sativa Japonica Group]
Os01g0915900	--	--	--	--	--	--	--	--	--	Os01g0915900 [Oryza sativa Japonica Group]
Os04g0591232	--	--	Molecular Function: DNA binding (GO:0003677);; Molecular Function: RNA binding (GO:0003723);; Molecular Function: RNA-directed DNA polymerase activity (GO:0003964);; Molecular Function: RNA-DNA hybrid ribonuclease activity (GO:0004523);; Biological Process: RNA-dependent DNA biosynthetic process (GO:0006278);; Biological Process: DNA recombination (GO:0006310);; Cellular Component: plastid (GO:00…	--	--	--	--	--	--	putative polyprotein [Oryza sativa Japonica Group]
Os11g0540100	[E]	Amino acid transport and metabolism	Molecular Function: aminopeptidase activity (GO:0004177);; Biological Process: proteolysis (GO:0006508);; Molecular Function: metal ion binding (GO:0046872);;	K01262|5.2057e-60|osa:4350667|Os11g0540100; K01262 Xaa-Pro aminopeptidase [EC:3.4.11.9] (A)	[E]	Amino acid transport and metabolism	NADH-ubiquinone oxidoreductase chain 4 GN=ND4 OS=Triticum aestivum (Wheat) PE=2 SV=2	E	Amino acid transport and metabolism	hypothetical protein OsI_36388 [Oryza sativa Indica Group]
Os11g0685200	--	--	--	--	--	--	--	--	--	Os11g0685200 [Oryza sativa Japonica Group]
Os07g0572000	[R]	General function prediction only	Cellular Component: Cul4-RING E3 ubiquitin ligase complex (GO:0080008);;	K14963|7.47805e-135|osa:4343672|Os07g0572000; K14963 COMPASS component SWD3 (A)	[R]	General function prediction only	Protein Mut11 GN=Mut11 OS=Chlamydomonas reinhardtii (Chlamydomonas smithii) PE=2 SV=1	R	General function prediction only	hypothetical protein OsI_26555 [Oryza sativa Indica Group]
Os04g0631800	[RTKL]	--	Molecular Function: protein serine/threonine kinase activity (GO:0004674);; Molecular Function: ATP binding (GO:0005524);; Cellular Component: plasma membrane (GO:0005886);; Biological Process: protein phosphorylation (GO:0006468);; Biological Process: defense response (GO:0006952);; Cellular Component: plasmodesma (GO:0009506);; Cellular Component: integral component of membrane (GO:0016021);; B…	--	--	--	G-type lectin S-receptor-like serine/threonine-protein kinase B120 (Precursor) GN=B120 OS=Arabidopsis thaliana (Mouse-ear cress) PE=2 SV=1	T	Signal transduction mechanisms	H0105C05.10 [Oryza sativa Indica Group]
Os11g0103000	--	--	Molecular Function: mRNA binding (GO:0003729);; Cellular Component: mitochondrion (GO:0005739);; Biological Process: mRNA processing (GO:0006397);; Cellular Component: chloroplast stroma (GO:0009570);;	--	[R]	General function prediction only	Pentatricopeptide repeat-containing protein At3g09650, chloroplastic (Precursor) GN=F11F8_24 OS=Arabidopsis thaliana (Mouse-ear cress) PE=2 SV=1	R	General function prediction only	hypothetical protein OsI_37125 [Oryza sativa Indica Group]
Os12g0601800	--	--	Molecular Function: DNA binding transcription factor activity (GO:0003700);; Biological Process: regulation of transcription, DNA-templated (GO:0006355);; Molecular Function: sequence-specific DNA binding (GO:0043565);;	--	--	--	Regulatory protein opaque-2 GN=O2 OS=Zea mays (Maize) PE=1 SV=1	S	Function unknown	bZIP transcription factor family protein, expressed [Oryza sativa Japonica Group]
Os02g0215950	[S]	Function unknown	Molecular Function: protein serine/threonine kinase activity (GO:0004674);; Molecular Function: ATP binding (GO:0005524);; Biological Process: protein phosphorylation (GO:0006468);; Cellular Component: integral component of membrane (GO:0016021);;	--	--	--	Probable LRR receptor-like serine/threonine-protein kinase At3g47570 (Precursor) GN=At3g47570 OS=Arabidopsis thaliana (Mouse-ear cress) PE=2 SV=1	T	Signal transduction mechanisms	putative protein kinase Xa21 [Oryza sativa Japonica Group]
Os02g0552700	--	--	--	--	[R]	General function prediction only	--	R	General function prediction only	unknown protein [Oryza sativa Japonica Group]
Os12g0110475	--	--	--	--	--	--	--	--	--	Os12g0110800 [Oryza sativa Japonica Group]
Os07g0597400	--	--	Cellular Component: membrane (GO:0016020);;	--	--	--	--	--	--	hypothetical protein [Oryza sativa Japonica Group]
Os09g0513500	--	--	--	K16223|5.93676e-41|obr:102707898|protein FLOWERING LOCUS T-like; K16223 protein FLOWERING LOCUS T (A)	[R]	General function prediction only	Protein HEADING DATE 3A OS=Oryza sativa subsp. japonica (Rice) PE=1 SV=1	R	General function prediction only	PREDICTED: protein FLOWERING LOCUS T-like [Oryza brachyantha]
Os11g0669100	--	--	Molecular Function: protein serine/threonine kinase activity (GO:0004674);; Molecular Function: calmodulin binding (GO:0005516);; Molecular Function: ATP binding (GO:0005524);; Cellular Component: mitochondrion (GO:0005739);; Biological Process: protein phosphorylation (GO:0006468);; Biological Process: response to stress (GO:0006950);; Cellular Component: plastid (GO:0009536);;	--	--	--	--	--	--	hypothetical protein OsJ_00110 [Oryza sativa Japonica Group]
Os06g0509100	[RTKL]	--	Molecular Function: protein kinase activity (GO:0004672);; Molecular Function: ATP binding (GO:0005524);; Biological Process: protein phosphorylation (GO:0006468);; Molecular Function: L-serine transmembrane transporter activity (GO:0015194);; Biological Process: L-serine transport (GO:0015825);; Cellular Component: integral component of membrane (GO:0016021);;	--	[T]	Signal transduction mechanisms	Mitogen-activated protein kinase 17 GN=OJ1126_B10.5 OS=Oryza sativa subsp. japonica (Rice) PE=2 SV=2	T	Signal transduction mechanisms	hypothetical protein OsI_23155 [Oryza sativa Indica Group]
Os11g0206600	--	--	Molecular Function: double-stranded DNA binding (GO:0003690);; Cellular Component: mitochondrion (GO:0005739);; Biological Process: regulation of transcription, DNA-templated (GO:0006355);;	K15032|0|osa:4350029|Os11g0206600; K15032 mTERF domain-containing protein, mitochondrial (A)	[KR]	--	--	K	Transcription	Os11g0206600 [Oryza sativa Japonica Group]
Os10g0372800	--	--	Molecular Function: DNA binding (GO:0003677);; Molecular Function: cysteine-type endopeptidase activity (GO:0004197);; Cellular Component: extracellular space (GO:0005615);; Cellular Component: nucleus (GO:0005634);; Cellular Component: lysosome (GO:0005764);; Biological Process: regulation of transcription, DNA-templated (GO:0006355);; Biological Process: proteolysis involved in cellular protein…	--	--	--	--	--	--	Os10g0372800 [Oryza sativa Japonica Group]
Os08g0508800	--	--	Molecular Function: iron ion binding (GO:0005506);; Cellular Component: chloroplast (GO:0009507);; Biological Process: response to wounding (GO:0009611);; Molecular Function: linoleate 13S-lipoxygenase activity (GO:0016165);; Molecular Function: phytoene dehydrogenase activity (GO:0016166);; Biological Process: electron transport chain (GO:0022900);; Biological Process: oxylipin biosynthetic proc…	K00454|0|osa:4345993|Os08g0508800; K00454 lipoxygenase [EC:1.13.11.12] (A)	--	--	Lipoxygenase 7, chloroplastic (Precursor) OS=Oryza sativa subsp. japonica (Rice) PE=2 SV=2	E	Amino acid transport and metabolism	Os08g0508800 [Oryza sativa Japonica Group]
Os03g0223301	--	--	Molecular Function: zinc ion binding (GO:0008270);; Molecular Function: oxidoreductase activity (GO:0016491);; Biological Process: oxidation-reduction process (GO:0055114);;	--	--	--	--	--	--	hypothetical protein OsJ_09972 [Oryza sativa Japonica Group]
Os03g0680200	[R]	General function prediction only	Cellular Component: plastid (GO:0009536);;	--	[O]	Posttranslational modification, protein turnover, chaperones	Hsp70-Hsp90 organizing protein 3 GN=HOP3 OS=Arabidopsis thaliana (Mouse-ear cress) PE=2 SV=1	O	Posttranslational modification, protein turnover, chaperones	putative stress-inducible protein [Oryza sativa Japonica Group]
Os03g0684500	--	--	Cellular Component: mitochondrion (GO:0005739);; Biological Process: glycosaminoglycan biosynthetic process (GO:0006024);; Biological Process: heparan sulfate proteoglycan biosynthetic process (GO:0015012);; Cellular Component: integral component of membrane (GO:0016021);;	--	[GMW]	--	Glycosyltransferase family protein 64 protein C5 {ECO:0000303|PubMed:24905498} OS=Arabidopsis thaliana (Mouse-ear cress) PE=2 SV=1	W	Extracellular structures	putative exostoses [Oryza sativa Japonica Group]
Os07g0605350	--	--	Cellular Component: mitochondrion (GO:0005739);; Cellular Component: integral component of membrane (GO:0016021);;	--	--	--	Protein EGG APPARATUS-1 GN=Ea1 OS=Zea mays (Maize) PE=2 SV=1	S	Function unknown	hypothetical protein [Oryza sativa Japonica Group]
Os04g0165700	[E]	Amino acid transport and metabolism	Molecular Function: cysteine synthase activity (GO:0004124);; Molecular Function: copper ion binding (GO:0005507);; Cellular Component: mitochondrion (GO:0005739);; Biological Process: glycolytic process (GO:0006096);; Biological Process: cysteine biosynthetic process from serine (GO:0006535);; Biological Process: water transport (GO:0006833);; Biological Process: immune response (GO:0006955);; B…	K13034|3.20221e-49|obr:102715851|bifunctional L-3-cyanoalanine synthase/cysteine synthase, mitochondrial-like; K13034 L-3-cyanoalanine synthase/ cysteine synthase [EC:2.5.1.47 4.4.1.9] (A)	[E]	Amino acid transport and metabolism	Bifunctional L-3-cyanoalanine synthase/cysteine synthase 2, mitochondrial (Precursor) GN=PCAS-2 OS=Solanum tuberosum (Potato) PE=1 SV=1	E	Amino acid transport and metabolism	PREDICTED: bifunctional L-3-cyanoalanine synthase/cysteine synthase, mitochondrial-like [Oryza brachyantha]
Os06g0216300	[C]	Energy production and conversion	Molecular Function: NADPH dehydrogenase activity (GO:0003959);; Cellular Component: mitochondrion (GO:0005739);; Biological Process: defense response (GO:0006952);; Biological Process: jasmonic acid biosynthetic process (GO:0009695);; Molecular Function: FMN binding (GO:0010181);; Molecular Function: 12-oxophytodienoate reductase activity (GO:0016629);; Biological Process: oxylipin biosynthetic p…	K05894|0|osa:4340490|Os06g0216300; K05894 12-oxophytodienoic acid reductase [EC:1.3.1.42] (A)	[CR]	--	12-oxophytodienoate reductase 1 OS=Oryza sativa subsp. japonica (Rice) PE=2 SV=1	C	Energy production and conversion	putative 12-oxophytodienoic acid reductase [Oryza sativa Japonica Group]
Os11g0265650	[J]	Translation, ribosomal structure and biogenesis	Biological Process: peptidyl-diphthamide biosynthetic process from peptidyl-histidine (GO:0017183);;	K17866|2.83808e-76|dosa:Os11t0265600-00|Os11g0265600; Similar to predicted protein.; K17866 diphthamide biosynthesis protein 2 (A)	[J]	Translation, ribosomal structure and biogenesis	--	J	Translation, ribosomal structure and biogenesis	hypothetical protein [Oryza sativa Japonica Group]
Os04g0117900	[L]	Replication, recombination and repair	Molecular Function: nucleic acid binding (GO:0003676);; Molecular Function: RNA-DNA hybrid ribonuclease activity (GO:0004523);; Cellular Component: plastid (GO:0009536);; Biological Process: DNA integration (GO:0015074);; Biological Process: RNA phosphodiester bond hydrolysis, endonucleolytic (GO:0090502);;	--	[R]	General function prediction only	Amidase 1 GN=F7G19.15 OS=Arabidopsis thaliana (Mouse-ear cress) PE=1 SV=1	R	General function prediction only	transposon protein, putative, unclassified [Oryza sativa Japonica Group]
Os09g0124800	--	--	--	--	[O]	Posttranslational modification, protein turnover, chaperones	--	R	General function prediction only	hypothetical protein OsI_30431 [Oryza sativa Indica Group]
Os10g0462100	--	--	--	--	--	--	--	--	--	Os10g0462100 [Oryza sativa Japonica Group]
Os02g0825650	[L]	Replication, recombination and repair	Molecular Function: DNA binding (GO:0003677);; Molecular Function: RNA binding (GO:0003723);; Molecular Function: RNA-directed DNA polymerase activity (GO:0003964);; Molecular Function: aspartic-type endopeptidase activity (GO:0004190);; Biological Process: RNA-dependent DNA biosynthetic process (GO:0006278);; Biological Process: DNA recombination (GO:0006310);; Biological Process: proteolysis (G…	--	[R]	General function prediction only	RNA-directed DNA polymerase homolog OS=Oenothera berteroana (Bertero&apos;s evening primrose) PE=4 SV=1	R	General function prediction only	Putative retroelement [Oryza sativa Japonica Group]
Os11g0211300	[S]	Function unknown	Molecular Function: ADP binding (GO:0043531);;	--	[T]	Signal transduction mechanisms	Putative disease resistance protein RGA3 GN=RGA3 OS=Solanum bulbocastanum (Wild potato) PE=2 SV=2	T	Signal transduction mechanisms	Os11g0211300 [Oryza sativa Japonica Group]
Os10g0333000	--	--	Cellular Component: membrane (GO:0016020);;	--	--	--	--	--	--	Hypothetical protein [Oryza sativa Japonica Group]
Os11g0552000	[KE]	--	Molecular Function: L-tyrosine:2-oxoglutarate aminotransferase activity (GO:0004838);; Biological Process: cellular amino acid metabolic process (GO:0006520);; Biological Process: vitamin E biosynthetic process (GO:0010189);; Molecular Function: pyridoxal phosphate binding (GO:0030170);;	K00815|2.95728e-101|dosa:Os11t0552000-01|Os11g0552000, NAAT5, NICOTINAMINE_AMINOTRANSFERASE_5; Similar to Tyrosine/nicotianamine aminotransferases family protein.; K00815 tyrosine aminotransferase [EC:2.6.1.5] (A)	[E]	Amino acid transport and metabolism	Probable aminotransferase TAT2 GN=At5g53970 OS=Arabidopsis thaliana (Mouse-ear cress) PE=2 SV=1	E	Amino acid transport and metabolism	putative aspartate aminotransferase [Saccharum hybrid cultivar]
Os02g0211800	[S]	Function unknown	Molecular Function: protein serine/threonine kinase activity (GO:0004674);; Molecular Function: ATP binding (GO:0005524);; Biological Process: protein phosphorylation (GO:0006468);; Cellular Component: plastid (GO:0009536);; Cellular Component: integral component of membrane (GO:0016021);;	--	--	--	Probable LRR receptor-like serine/threonine-protein kinase At3g47570 (Precursor) GN=At3g47570 OS=Arabidopsis thaliana (Mouse-ear cress) PE=2 SV=1	T	Signal transduction mechanisms	hypothetical protein OsJ_05865 [Oryza sativa Japonica Group]
Os02g0554900	[OC]	--	Molecular Function: protein disulfide isomerase activity (GO:0003756);; Cellular Component: endoplasmic reticulum lumen (GO:0005788);; Biological Process: protein folding (GO:0006457);; Biological Process: response to endoplasmic reticulum stress (GO:0034976);; Biological Process: cell redox homeostasis (GO:0045454);;	K09580|1.49251e-63|osa:4329652|Os02g0554900; K09580 protein disulfide-isomerase A1 [EC:5.3.4.1] (A)	[O]	Posttranslational modification, protein turnover, chaperones	Protein disulfide isomerase-like 1-3 (Precursor) GN=P0470G10.25 OS=Oryza sativa subsp. japonica (Rice) PE=2 SV=1	O	Posttranslational modification, protein turnover, chaperones	Os02g0554900 [Oryza sativa Japonica Group]
Os03g0599400	--	--	--	--	--	--	Disease resistance RPP13-like protein 4 GN=RPP13L4 OS=Arabidopsis thaliana (Mouse-ear cress) PE=2 SV=2	--	--	Os03g0599400 [Oryza sativa Japonica Group]
Os02g0319800	[R]	General function prediction only	--	--	[S]	Function unknown	Protein Mut11 GN=Mut11 OS=Chlamydomonas reinhardtii (Chlamydomonas smithii) PE=2 SV=1	R	General function prediction only	Os02g0319800 [Oryza sativa Japonica Group]
Os11g0182900	[R]	General function prediction only	Biological Process: signal transduction (GO:0007165);; Cellular Component: integral component of membrane (GO:0016021);;	--	[R]	General function prediction only	Ankyrin repeat-containing protein At5g02620 GN=At5g02620 OS=Arabidopsis thaliana (Mouse-ear cress) PE=1 SV=1	R	General function prediction only	ankyrin repeat family protein, putative, expressed [Oryza sativa Japonica Group]
Os04g0200700	--	--	Molecular Function: nucleic acid binding (GO:0003676);; Cellular Component: mitochondrion (GO:0005739);; Molecular Function: zinc ion binding (GO:0008270);; Cellular Component: plastid (GO:0009536);;	--	--	--	--	--	--	hypothetical protein OsI_14835 [Oryza sativa Indica Group]
Os07g0137000	--	--	Molecular Function: binding (GO:0005488);;	--	[K]	Transcription	--	--	--	Os07g0137000 [Oryza sativa Japonica Group]
Os04g0453500	--	--	Molecular Function: RNA binding (GO:0003723);; Molecular Function: RNA-directed DNA polymerase activity (GO:0003964);; Cellular Component: mitochondrion (GO:0005739);; Biological Process: RNA-dependent DNA biosynthetic process (GO:0006278);;	--	[R]	General function prediction only	Putative ribonuclease H protein At1g65750 GN=At1g65750 OS=Arabidopsis thaliana (Mouse-ear cress) PE=3 SV=1	R	General function prediction only	OSJNBa0006A01.18 [Oryza sativa Japonica Group]
Os10g0442100	[G]	Carbohydrate transport and metabolism	Molecular Function: phosphoglycerate kinase activity (GO:0004618);; Cellular Component: mitochondrion (GO:0005739);; Biological Process: glycolytic process (GO:0006096);; Biological Process: tRNA modification (GO:0006400);; Molecular Function: tRNA (guanine-N7-)-methyltransferase activity (GO:0008176);; Cellular Component: plastid (GO:0009536);; Molecular Function: transferase activity, transferr…	K00927|5.04228e-67|dosa:Os10t0442100-00|Os10g0442100; Similar to Phosphoglycerate kinase.; K00927 phosphoglycerate kinase [EC:2.7.2.3] (A)	[G]	Carbohydrate transport and metabolism	Phosphoglycerate kinase, chloroplastic (Precursor) OS=Chlamydomonas reinhardtii (Chlamydomonas smithii) PE=1 SV=1	G	Carbohydrate transport and metabolism	methyltransferase family protein, expressed [Oryza sativa Japonica Group]
Os08g0203300	[RTKL]	--	Molecular Function: protein serine/threonine kinase activity (GO:0004674);; Molecular Function: ATP binding (GO:0005524);; Cellular Component: mitochondrion (GO:0005739);; Cellular Component: plasma membrane (GO:0005886);; Biological Process: protein phosphorylation (GO:0006468);; Cellular Component: integral component of membrane (GO:0016021);;	--	--	--	Probable LRR receptor-like serine/threonine-protein kinase At1g53440 (Precursor) GN=At1g53440 OS=Arabidopsis thaliana (Mouse-ear cress) PE=2 SV=2	T	Signal transduction mechanisms	PREDICTED: probable LRR receptor-like serine/threonine-protein kinase At1g56140-like [Oryza brachyantha]
Os03g0680300	[R]	General function prediction only	Molecular Function: DNA binding (GO:0003677);; Biological Process: DNA recombination (GO:0006310);; Cellular Component: plastid (GO:0009536);;	--	[O]	Posttranslational modification, protein turnover, chaperones	Hsp70-Hsp90 organizing protein GN=HOP OS=Triticum aestivum (Wheat) PE=1 SV=1	O	Posttranslational modification, protein turnover, chaperones	hypothetical protein OsJ_12112 [Oryza sativa Japonica Group]
Os07g0486400	--	--	--	--	--	--	--	S	Function unknown	hypothetical protein OsJ_24278 [Oryza sativa Japonica Group]
Os07g0407700	--	--	Cellular Component: plastid (GO:0009536);;	--	--	--	--	--	--	hypothetical protein OsJ_23921 [Oryza sativa Japonica Group]
Os02g0467400	--	--	Molecular Function: binding (GO:0005488);; Biological Process: proteolysis (GO:0006508);; Molecular Function: cysteine-type peptidase activity (GO:0008234);;	--	--	--	--	R	General function prediction only	hypothetical protein OsJ_06671 [Oryza sativa Japonica Group]
Os10g0450000	--	--	Cellular Component: plastid (GO:0009536);; Cellular Component: integral component of membrane (GO:0016021);;	--	--	--	UPF0481 protein At3g47200 GN=At3g47200 OS=Arabidopsis thaliana (Mouse-ear cress) PE=2 SV=1	--	--	expressed protein [Oryza sativa Japonica Group]
Os12g0218500	--	--	Cellular Component: integral component of membrane (GO:0016021);;	--	[R]	General function prediction only	Receptor-like protein 12 (Precursor) GN=RLP12 OS=Arabidopsis thaliana (Mouse-ear cress) PE=2 SV=2	R	General function prediction only	Os12g0218500 [Oryza sativa Japonica Group]
Os08g0192100	--	--	--	--	--	--	--	S	Function unknown	hypothetical protein OsI_28109 [Oryza sativa Indica Group]
Os06g0167150	[O]	Posttranslational modification, protein turnover, chaperones	Molecular Function: zinc ion binding (GO:0008270);; Cellular Component: integral component of membrane (GO:0016021);; Biological Process: protein ubiquitination (GO:0016567);; Biological Process: proteasome-mediated ubiquitin-dependent protein catabolic process (GO:0043161);; Molecular Function: ubiquitin protein ligase activity (GO:0061630);;	--	[O]	Posttranslational modification, protein turnover, chaperones	RING-H2 finger protein ATL46 GN=ATL46 OS=Arabidopsis thaliana (Mouse-ear cress) PE=2 SV=1	O	Posttranslational modification, protein turnover, chaperones	Os06g0167200 [Oryza sativa Japonica Group]
Os07g0520800	--	--	Biological Process: intracellular protein transport (GO:0006886);; Cellular Component: chloroplast stroma (GO:0009570);; Cellular Component: chloroplast envelope (GO:0009941);; Biological Process: granum assembly (GO:0090391);;	--	--	--	Protein LHCP TRANSLOCATION DEFECT (Precursor) OS=Oryza sativa subsp. japonica (Rice) PE=2 SV=1	U	Intracellular trafficking, secretion, and vesicular transport	RecName: Full=Protein LHCP TRANSLOCATION DEFECT; Flags: Precursor [Oryza sativa Indica Group]
Os12g0553600	--	--	Molecular Function: ATP binding (GO:0005524);; Biological Process: apoptotic process (GO:0006915);; Molecular Function: ADP binding (GO:0043531);;	--	[T]	Signal transduction mechanisms	Putative late blight resistance protein homolog R1A-6 GN=R1A-6 OS=Solanum demissum (Wild potato) PE=3 SV=2	T	Signal transduction mechanisms	hypothetical protein OsI_38677 [Oryza sativa Indica Group]
Os11g0134300	[RTKL]	--	Molecular Function: nucleotide binding (GO:0000166);; Molecular Function: protein serine/threonine kinase activity (GO:0004674);; Cellular Component: nucleus (GO:0005634);; Cellular Component: mitochondrion (GO:0005739);; Biological Process: protein phosphorylation (GO:0006468);; Cellular Component: membrane (GO:0016020);; Biological Process: intracellular signal transduction (GO:0035556);;	--	[T]	Signal transduction mechanisms	CBL-interacting protein kinase 33 GN=CIPK33 OS=Oryza sativa subsp. japonica (Rice) PE=2 SV=1	T	Signal transduction mechanisms	PREDICTED: CBL-interacting protein kinase 32-like isoform X6 [Setaria italica]
Os06g0579600	--	--	--	--	--	--	--	--	--	Os06g0579600 [Oryza sativa Japonica Group]
Os08g0351300	--	--	--	--	--	--	--	--	--	Os08g0351300 [Oryza sativa Japonica Group]
Os01g0136700	--	--	Cellular Component: integral component of membrane (GO:0016021);; Molecular Function: polysaccharide binding (GO:0030247);;	--	[T]	Signal transduction mechanisms	Probable serine/threonine-protein kinase At1g18390 (Precursor) GN=At1g18390 OS=Arabidopsis thaliana (Mouse-ear cress) PE=2 SV=2	R	General function prediction only	Os01g0136700 [Oryza sativa Japonica Group]
Os11g0213800	--	--	Molecular Function: ADP binding (GO:0043531);;	--	[T]	Signal transduction mechanisms	Putative disease resistance protein RGA3 GN=RGA3 OS=Solanum bulbocastanum (Wild potato) PE=2 SV=2	T	Signal transduction mechanisms	hypothetical protein OsI_35526 [Oryza sativa Indica Group]
Os08g0564400	[V]	Defense mechanisms	Molecular Function: ATP binding (GO:0005524);; Cellular Component: plasma membrane (GO:0005886);; Biological Process: drug transmembrane transport (GO:0006855);; Biological Process: regulation of cell size (GO:0008361);; Molecular Function: xenobiotic transmembrane transporting ATPase activity (GO:0008559);; Cellular Component: plasmodesma (GO:0009506);; Cellular Component: plastid (GO:0009536);;…	K05658|0|obr:102711178|ABC transporter B family member 1-like; K05658 ATP-binding cassette, subfamily B (MDR/TAP), member 1 [EC:3.6.3.44] (A)	[Q]	Secondary metabolites biosynthesis, transport and catabolism	ABC transporter B family member 1 GN=T1J8.9 OS=Arabidopsis thaliana (Mouse-ear cress) PE=1 SV=1	Q	Secondary metabolites biosynthesis, transport and catabolism	MDR-like ABC transporter [Oryza sativa Japonica Group]
Os07g0255200	[L]	Replication, recombination and repair	Biological Process: telomere maintenance (GO:0000723);; Molecular Function: DNA helicase activity (GO:0003678);; Biological Process: DNA repair (GO:0006281);; Biological Process: DNA duplex unwinding (GO:0032508);;	--	[D]	Cell cycle control, cell division, chromosome partitioning	--	D	Cell cycle control, cell division, chromosome partitioning	putative helicase [Oryza sativa Japonica Group]
Os10g0524400	[E]	Amino acid transport and metabolism	Molecular Function: phospholipase D activity (GO:0004630);; Molecular Function: calcium ion binding (GO:0005509);; Cellular Component: membrane (GO:0016020);; Biological Process: lipid catabolic process (GO:0016042);; Molecular Function: oxidoreductase activity, acting on CH-OH group of donors (GO:0016614);; Molecular Function: lyase activity (GO:0016829);; Biological Process: phosphatidylcholine…	K01115|0|osa:4349161|Os10g0524400; K01115 phospholipase D1/2 [EC:3.1.4.4] (A)	[R]	General function prediction only	Protein HOTHEAD (Precursor) GN=F3N23.17 OS=Arabidopsis thaliana (Mouse-ear cress) PE=1 SV=1	I	Lipid transport and metabolism	Os10g0524400 [Oryza sativa Japonica Group]
Os01g0581400	[RTKL]	--	Molecular Function: protein kinase activity (GO:0004672);; Molecular Function: ATP binding (GO:0005524);; Biological Process: protein phosphorylation (GO:0006468);; Biological Process: response to stress (GO:0006950);; Biological Process: carotenoid biosynthetic process (GO:0016117);; Molecular Function: oxidoreductase activity, acting on paired donors, with incorporation or reduction of molecula…	--	[T]	Signal transduction mechanisms	Serine/threonine-protein kinase GN=PUB34 OS=Arabidopsis thaliana (Mouse-ear cress) PE=3 SV=1	T	Signal transduction mechanisms	hypothetical protein OsJ_02353 [Oryza sativa Japonica Group]
Os05g0490600	[KAD]	--	Molecular Function: DNA binding (GO:0003677);; Cellular Component: integral component of membrane (GO:0016021);;	K09422|6.90939e-77|osa:4339167|Os05g0490600; K09422 myb proto-oncogene protein, plant (A)	[K]	Transcription	Transcription factor GAMYB GN=GAM1 OS=Oryza sativa subsp. indica (Rice) PE=2 SV=1	K	Transcription	Os05g0490600 [Oryza sativa Japonica Group]
Os08g0139700	--	--	Molecular Function: magnesium ion binding (GO:0000287);; Biological Process: metabolic process (GO:0008152);; Molecular Function: terpene synthase activity (GO:0010333);;	--	--	--	Beta-sesquiphellandrene synthase GN=TPS2 OS=Sorghum bicolor (Sorghum) PE=1 SV=2	R	General function prediction only	hypothetical protein OsJ_25992 [Oryza sativa Japonica Group]
Os11g0578700	--	--	--	--	--	--	Putative F-box protein At2g33200 GN=At2g33200 OS=Arabidopsis thaliana (Mouse-ear cress) PE=4 SV=1	R	General function prediction only	hypothetical protein OsI_36579 [Oryza sativa Indica Group]
Os07g0542800	--	--	Cellular Component: mitochondrion (GO:0005739);; Biological Process: proteolysis (GO:0006508);; Molecular Function: cysteine-type peptidase activity (GO:0008234);; Cellular Component: plastid (GO:0009536);;	--	--	--	--	S	Function unknown	OSJNBa0021F22.10 [Oryza sativa Japonica Group]
Os10g0540300	--	--	Cellular Component: mitochondrion (GO:0005739);; Cellular Component: plastid (GO:0009536);;	--	--	--	--	S	Function unknown	Os10g0540300 [Oryza sativa Japonica Group]
Os01g0870400	[RTKL]	--	Molecular Function: protein serine/threonine kinase activity (GO:0004674);; Molecular Function: ATP binding (GO:0005524);; Cellular Component: mitochondrion (GO:0005739);; Cellular Component: plasma membrane (GO:0005886);; Biological Process: protein phosphorylation (GO:0006468);; Cellular Component: plastid (GO:0009536);; Cellular Component: integral component of membrane (GO:0016021);; Biologic…	--	--	--	G-type lectin S-receptor-like serine/threonine-protein kinase At2g19130 (Precursor) GN=At2g19130 OS=Arabidopsis thaliana (Mouse-ear cress) PE=2 SV=1	T	Signal transduction mechanisms	putative S-domain receptor-like protein kinase [Oryza sativa Japonica Group]
Os06g0295700	--	--	--	--	--	--	--	--	--	Os06g0295700 [Oryza sativa Japonica Group]
Os01g0781100	--	--	Molecular Function: ATP binding (GO:0005524);; Biological Process: apoptotic process (GO:0006915);; Molecular Function: ADP binding (GO:0043531);;	--	[T]	Signal transduction mechanisms	Putative disease resistance protein At3g14460 GN=At3g14460 OS=Arabidopsis thaliana (Mouse-ear cress) PE=3 SV=1	T	Signal transduction mechanisms	Os01g0781100 [Oryza sativa Japonica Group]
Os02g0483500	--	--	Cellular Component: mitochondrion (GO:0005739);; Cellular Component: plastid (GO:0009536);; Molecular Function: transferase activity, transferring acyl groups other than amino-acyl groups (GO:0016747);;	--	--	--	Phenolic glucoside malonyltransferase 1 GN=PMAT1 OS=Arabidopsis thaliana (Mouse-ear cress) PE=1 SV=1	S	Function unknown	Os02g0483500 [Oryza sativa Japonica Group]
Os10g0122000	--	--	Biological Process: flavonoid biosynthetic process (GO:0009813);; Molecular Function: FMN binding (GO:0010181);; Molecular Function: oxidoreductase activity (GO:0016491);; Cellular Component: intracellular membrane-bounded organelle (GO:0043231);; Biological Process: flavonoid glucuronidation (GO:0052696);; Biological Process: oxidation-reduction process (GO:0055114);; Molecular Function: quercet…	--	[GC]	--	Putative UDP-rhamnose:rhamnosyltransferase 1 OS=Fragaria ananassa (Strawberry) PE=2 SV=1	G	Carbohydrate transport and metabolism	Os10g0122000 [Oryza sativa Japonica Group]
Os11g0598800	--	--	Biological Process: defense response (GO:0006952);; Biological Process: negative regulation of translation (GO:0017148);; Molecular Function: rRNA N-glycosylase activity (GO:0030598);;	--	[O]	Posttranslational modification, protein turnover, chaperones	--	O	Posttranslational modification, protein turnover, chaperones	expressed protein [Oryza sativa Japonica Group]
Os12g0228300	--	--	Cellular Component: mitochondrion (GO:0005739);; Cellular Component: thylakoid (GO:0009579);; Cellular Component: integral component of membrane (GO:0016021);; Molecular Function: hydrolase activity (GO:0016787);;	--	--	--	--	--	--	hypothetical protein LOC_Os12g12640 [Oryza sativa Japonica Group]
Os02g0147600	--	--	Cellular Component: mitochondrion (GO:0005739);;	--	--	--	--	--	--	Os02g0147600 [Oryza sativa Japonica Group]
Os05g0542666	--	--	--	K11864|5.64663e-73|osa:4339481|Os05g0542600; K11864 BRCA1/BRCA2-containing complex subunit 3 (A)	[O]	Posttranslational modification, protein turnover, chaperones	--	O	Posttranslational modification, protein turnover, chaperones	hypothetical protein OsI_20836 [Oryza sativa Indica Group]
Os11g0211600	[S]	Function unknown	--	--	--	--	Plant intracellular Ras-group-related LRR protein 4 GN=P0711H09.3 OS=Oryza sativa subsp. japonica (Rice) PE=2 SV=1	T	Signal transduction mechanisms	Leucine Rich Repeat family protein [Oryza sativa Japonica Group]
Os08g0240200	--	--	--	--	--	--	--	--	--	Os08g0240500 [Oryza sativa Japonica Group]
Os01g0604100	--	--	--	--	--	--	--	--	--	hypothetical protein OsJ_02518 [Oryza sativa Japonica Group]
Os01g0858200	[L]	Replication, recombination and repair	Molecular Function: nucleotide binding (GO:0000166);; Biological Process: mRNA splicing, via spliceosome (GO:0000398);; Molecular Function: ATP-dependent RNA helicase activity (GO:0004004);; Cellular Component: spliceosomal complex (GO:0005681);; Cellular Component: mitochondrion (GO:0005739);; Molecular Function: RNA binding (GO:0044822);;	--	[A]	RNA processing and modification	Probable pre-mRNA-splicing factor ATP-dependent RNA helicase GN=At3g26560 OS=Arabidopsis thaliana (Mouse-ear cress) PE=1 SV=2	A	RNA processing and modification	Os01g0858200 [Oryza sativa Japonica Group]
Os02g0468100	[M]	Cell wall/membrane/envelope biogenesis	Molecular Function: binding (GO:0005488);; Molecular Function: O-acyltransferase activity (GO:0008374);; Cellular Component: integral component of membrane (GO:0016021);; Molecular Function: oxidoreductase activity (GO:0016491);;	--	--	--	Probable long-chain-alcohol O-fatty-acyltransferase 4 GN=AT4 OS=Arabidopsis thaliana (Mouse-ear cress) PE=2 SV=1	S	Function unknown	putative wax synthase [Oryza sativa Japonica Group]
Os11g0213700	[S]	Function unknown	--	--	--	--	Receptor-like protein kinase HSL1 (Precursor) GN=HSL1 OS=Arabidopsis thaliana (Mouse-ear cress) PE=2 SV=1	R	General function prediction only	Leucine Rich Repeat family protein, expressed [Oryza sativa Japonica Group]
Os06g0678700	--	--	--	--	--	--	--	U	Intracellular trafficking, secretion, and vesicular transport	hypothetical protein OsI_24167 [Oryza sativa Indica Group]
Os03g0607700	--	--	Molecular Function: metal ion binding (GO:0046872);;	--	--	--	Zinc finger protein 7 GN=ZFP7 OS=Arabidopsis thaliana (Mouse-ear cress) PE=2 SV=1	R	General function prediction only	Os03g0607700 [Oryza sativa Japonica Group]
Os04g0474300	[G]	Carbohydrate transport and metabolism	Molecular Function: glucan exo-1,3-beta-glucosidase activity (GO:0004338);; Molecular Function: beta-galactosidase activity (GO:0004565);; Cellular Component: extracellular region (GO:0005576);; Biological Process: carbohydrate metabolic process (GO:0005975);; Molecular Function: beta-D-fucosidase activity (GO:0033907);; Molecular Function: beta-L-arabinosidase activity (GO:0047701);; Molecular F…	--	[G]	Carbohydrate transport and metabolism	Putative beta-glucosidase 9 (Precursor) GN=BGLU9 OS=Oryza sativa subsp. japonica (Rice) PE=5 SV=2	G	Carbohydrate transport and metabolism	unnamed protein product [Oryza sativa Japonica Group]
Os12g0131701	--	--	Molecular Function: ATP binding (GO:0005524);; Cellular Component: mitochondrion (GO:0005739);; Biological Process: apoptotic process (GO:0006915);; Molecular Function: ADP binding (GO:0043531);;	--	[T]	Signal transduction mechanisms	Disease resistance protein RGA2 GN=RGA2 OS=Solanum bulbocastanum (Wild potato) PE=1 SV=1	T	Signal transduction mechanisms	hypothetical protein OsI_37358 [Oryza sativa Indica Group]
Os02g0571300	--	--	Molecular Function: magnesium ion binding (GO:0000287);; Cellular Component: mitochondrion (GO:0005739);; Biological Process: defense response (GO:0006952);; Cellular Component: plastid (GO:0009536);; Biological Process: gibberellin metabolic process (GO:0009685);; Molecular Function: ent-kaurene synthase activity (GO:0009899);; Molecular Function: ent-isokaurene synthase activity (GO:0034281);; …	K14038|0|osa:4329728|Os02g0571300; K14038 ent-pimara-8(14),15-diene synthase [EC:4.2.3.30] (A)	--	--	Ent-pimara-8(14),15-diene synthase OS=Oryza sativa subsp. japonica (Rice) PE=1 SV=1	--	--	Os02g0571300 [Oryza sativa Japonica Group]
Os02g0456500	[J]	Translation, ribosomal structure and biogenesis	Biological Process: tRNA dihydrouridine synthesis (GO:0002943);; Molecular Function: DNA binding (GO:0003677);; Cellular Component: mitochondrion (GO:0005739);; Biological Process: base-excision repair (GO:0006284);; Biological Process: DNA recombination (GO:0006310);; Molecular Function: zinc ion binding (GO:0008270);; Cellular Component: plastid (GO:0009536);; Biological Process: DNA integratio…	--	[R]	General function prediction only	Endonuclease OS=Nicotiana tabacum (Common tobacco) PE=2 SV=1	S	Function unknown	OSJNBa0079F16.4 [Oryza sativa Japonica Group]
Os12g0218100	--	--	--	--	--	--	--	--	--	hypothetical protein LOC_Os12g11620 [Oryza sativa Japonica Group]
Os11g0226800	[S]	Function unknown	Molecular Function: ADP binding (GO:0043531);;	K13457|0|sbi:SORBI_05g008280|SORBIDRAFT_05g008280, Sb05g008280; hypothetical protein; K13457 disease resistance protein RPM1 (A)	[T]	Signal transduction mechanisms	Disease resistance protein RPM1 GN=F17A9.20 OS=Arabidopsis thaliana (Mouse-ear cress) PE=1 SV=1	T	Signal transduction mechanisms	NBS-LRR-like protein [Oryza sativa Japonica Group]
Os02g0824900	--	--	--	--	--	--	--	--	--	hypothetical protein OsI_09522 [Oryza sativa Indica Group]
Os01g0150700	--	--	Cellular Component: mitochondrion (GO:0005739);; Biological Process: transcription initiation from RNA polymerase II promoter (GO:0006367);;	--	[R]	General function prediction only	--	R	General function prediction only	unknown protein [Oryza sativa Japonica Group]
Os09g0294000	--	--	Biological Process: tRNA dihydrouridine synthesis (GO:0002943);; Molecular Function: DNA binding (GO:0003677);; Molecular Function: carbohydrate:proton symporter activity (GO:0005351);; Cellular Component: mitochondrion (GO:0005739);; Cellular Component: endoplasmic reticulum membrane (GO:0005789);; Biological Process: base-excision repair (GO:0006284);; Biological Process: DNA recombination (GO:…	--	[R]	General function prediction only	Endonuclease OS=Nicotiana tabacum (Common tobacco) PE=2 SV=1	R	General function prediction only	putative gag-pol polyprotein [Oryza sativa Japonica Group]
Os05g0582500	--	--	Molecular Function: serine-type carboxypeptidase activity (GO:0004185);; Biological Process: proteolysis involved in cellular protein catabolic process (GO:0051603);;	K09645|0|osa:4339736|Os05g0582500; K09645 vitellogenic carboxypeptidase-like protein [EC:3.4.16.-] (A)	[OE]	--	Serine carboxypeptidase-like 50 (Precursor) GN=SCPL50 OS=Arabidopsis thaliana (Mouse-ear cress) PE=2 SV=1	O	Posttranslational modification, protein turnover, chaperones	Os05g0582500 [Oryza sativa Japonica Group]
Os03g0674700	--	--	Molecular Function: ATP binding (GO:0005524);; Cellular Component: nucleus (GO:0005634);; Biological Process: regulation of transcription, DNA-templated (GO:0006355);; Biological Process: developmental process (GO:0032502);;	--	--	--	Growth-regulating factor 9 OS=Oryza sativa subsp. japonica (Rice) PE=2 SV=1	K	Transcription	Os03g0674700 [Oryza sativa Japonica Group]
Os12g0295600	--	--	Cellular Component: mitochondrion (GO:0005739);; Biological Process: anaerobic respiration (GO:0009061);; Cellular Component: plastid (GO:0009536);; Cellular Component: integral component of membrane (GO:0016021);; Biological Process: peptidyl-cysteine oxidation (GO:0018171);; Biological Process: detection of hypoxia (GO:0070483);;	--	--	--	--	--	--	hypothetical protein LOC_Os12g19830 [Oryza sativa Japonica Group]
Os12g0512400	--	--	Cellular Component: mitochondrion (GO:0005739);; Molecular Function: ADP binding (GO:0043531);;	--	[T]	Signal transduction mechanisms	Putative disease resistance RPP13-like protein 1 GN=RPPL1 OS=Arabidopsis thaliana (Mouse-ear cress) PE=3 SV=1	T	Signal transduction mechanisms	NB-ARC domain containing protein, expressed [Oryza sativa Japonica Group]
Os11g0441500	--	--	Cellular Component: mitochondrion (GO:0005739);; Biological Process: flavonoid biosynthetic process (GO:0009813);; Biological Process: flavonoid glucuronidation (GO:0052696);; Molecular Function: quercetin 3-O-glucosyltransferase activity (GO:0080043);; Molecular Function: quercetin 7-O-glucosyltransferase activity (GO:0080044);;	--	[GC]	--	DIMBOA UDP-glucosyltransferase BX9 GN=BX9 OS=Zea mays (Maize) PE=1 SV=1	G	Carbohydrate transport and metabolism	Os11g0441500 [Oryza sativa Japonica Group]
Os08g0562800	[V]	Defense mechanisms	Biological Process: proteolysis (GO:0006508);; Biological Process: drug transmembrane transport (GO:0006855);; Molecular Function: metallopeptidase activity (GO:0008237);; Molecular Function: zinc ion binding (GO:0008270);; Molecular Function: drug transmembrane transporter activity (GO:0015238);; Molecular Function: antiporter activity (GO:0015297);; Cellular Component: integral component of mem…	K03327|0|dosa:Os08t0562800-01|Os08g0562800; Similar to Transparent testa 12 protein.; K03327 multidrug resistance protein, MATE family (A)	[R]	General function prediction only	Protein TRANSPARENT TESTA 12 GN=F17J16_80 OS=Arabidopsis thaliana (Mouse-ear cress) PE=2 SV=1	S	Function unknown	putative ripening regulated protein DDTFR18 [Oryza sativa Japonica Group]
Os02g0787600	--	--	Molecular Function: ionotropic glutamate receptor activity (GO:0004970);; Biological Process: ion transport (GO:0006811);; Cellular Component: integral component of membrane (GO:0016021);; Biological Process: ionotropic glutamate receptor signaling pathway (GO:0035235);;	--	[PET]	--	Glutamate receptor 2.2 (Precursor) GN=GLR2.2 OS=Arabidopsis thaliana (Mouse-ear cress) PE=2 SV=1	P	Inorganic ion transport and metabolism	Os02g0787600 [Oryza sativa Japonica Group]
Os02g0643800	--	--	Molecular Function: calmodulin binding (GO:0005516);; Cellular Component: mitochondrion (GO:0005739);; Cellular Component: plastid (GO:0009536);; Biological Process: auxin-activated signaling pathway (GO:0009734);;	K14488|1.06311e-60|osa:4330132|Os02g0643800; K14488 SAUR family protein (A)	--	--	Indole-3-acetic acid-induced protein ARG7 GN=ARG7 OS=Vigna radiata var. radiata (Mung bean) PE=2 SV=1	S	Function unknown	hypothetical protein OsJ_07701 [Oryza sativa Japonica Group]
Os10g0432400	--	--	Molecular Function: protein serine/threonine kinase activity (GO:0004674);; Molecular Function: ATP binding (GO:0005524);; Biological Process: protein phosphorylation (GO:0006468);; Cellular Component: plastid (GO:0009536);; Cellular Component: integral component of membrane (GO:0016021);;	--	--	--	--	--	--	Os10g0432400 [Oryza sativa Japonica Group]
Os04g0685151	--	--	Molecular Function: aspartic-type endopeptidase activity (GO:0004190);; Cellular Component: cell wall (GO:0005618);; Biological Process: proteolysis (GO:0006508);; Biological Process: protein catabolic process (GO:0030163);;	--	[O]	Posttranslational modification, protein turnover, chaperones	Aspartic proteinase nepenthesin-2 (Precursor) GN=nep2 OS=Nepenthes gracilis (Slender pitcher plant) PE=1 SV=1	O	Posttranslational modification, protein turnover, chaperones	OSJNBa0088H09.14 [Oryza sativa Japonica Group]
Os07g0516300	--	--	Cellular Component: mitochondrion (GO:0005739);;	--	--	--	--	S	Function unknown	Os07g0516300 [Oryza sativa Japonica Group]
Os04g0345400	--	--	Molecular Function: magnesium ion binding (GO:0000287);; Cellular Component: mitochondrion (GO:0005739);; Biological Process: metabolic process (GO:0008152);; Cellular Component: plastid (GO:0009536);; Molecular Function: terpene synthase activity (GO:0010333);;	--	--	--	(+)-delta-cadinene synthase GN=CDN1 OS=Gossypium hirsutum (Upland cotton) PE=1 SV=1	R	General function prediction only	putative zingiberene synthase 2 [Oryza sativa Japonica Group]
Os11g0562600	--	--	Cellular Component: cytoplasmic part (GO:0044444);;	--	--	--	--	E	Amino acid transport and metabolism	hypothetical protein SORBIDRAFT_08g019070 [Sorghum bicolor]
Os02g0316900	--	--	--	K15199|7.66892e-120|sbi:SORBI_06g015520|SORBIDRAFT_06g015520, Sb06g015520; hypothetical protein; K15199 general transcription factor 3C polypeptide 1 (A)	--	--	Callose synthase 10 GN=T1J8.3 OS=Arabidopsis thaliana (Mouse-ear cress) PE=2 SV=5	S	Function unknown	hypothetical protein SORBIDRAFT_06g015520 [Sorghum bicolor]
Os03g0226400	--	--	Biological Process: cation transport (GO:0006812);; Molecular Function: cation transmembrane transporter activity (GO:0008324);; Cellular Component: membrane (GO:0016020);; Biological Process: transmembrane transport (GO:0055085);;	--	[P]	Inorganic ion transport and metabolism	Metal tolerance protein 4 OS=Oryza sativa subsp. japonica (Rice) PE=2 SV=1	P	Inorganic ion transport and metabolism	Os03g0226400 [Oryza sativa Japonica Group]
Os07g0440900	--	--	--	--	--	--	--	--	--	unnamed protein product [Oryza sativa Japonica Group]
Os08g0202300	[L]	Replication, recombination and repair	Molecular Function: DNA binding (GO:0003677);; Molecular Function: RNA binding (GO:0003723);; Molecular Function: RNA-directed DNA polymerase activity (GO:0003964);; Molecular Function: aspartic-type endopeptidase activity (GO:0004190);; Biological Process: RNA-dependent DNA biosynthetic process (GO:0006278);; Biological Process: DNA recombination (GO:0006310);; Biological Process: proteolysis (G…	--	[R]	General function prediction only	Probable LRR receptor-like serine/threonine-protein kinase At1g56130 (Precursor) GN=At1g56130 OS=Arabidopsis thaliana (Mouse-ear cress) PE=2 SV=2	L	Replication, recombination and repair	OSJNBb0062H02.17 [Oryza sativa Japonica Group]
Os06g0132801	--	--	Cellular Component: mitochondrion (GO:0005739);; Cellular Component: vacuole (GO:0005773);; Cellular Component: integral component of plasma membrane (GO:0005887);; Biological Process: water transport (GO:0006833);; Cellular Component: plasmodesma (GO:0009506);; Biological Process: cellular water homeostasis (GO:0009992);; Molecular Function: water channel activity (GO:0015250);; Molecular Functi…	--	--	--	--	--	--	beta-tonoplast intrinsic protein-like [Oryza sativa Japonica Group]
BAC19883	--	--	Molecular Function: structural constituent of ribosome (GO:0003735);; Cellular Component: mitochondrial small ribosomal subunit (GO:0005763);; Cellular Component: chloroplast (GO:0009507);; Molecular Function: rRNA binding (GO:0019843);; Cellular Component: cytosolic small ribosomal subunit (GO:0022627);; Biological Process: positive regulation of translational fidelity (GO:0045903);;	K02986|0|osa:6450179|rps4, OrsajM_p32; ribosomal protein S4; K02986 small subunit ribosomal protein S4 (A)	--	--	Ribosomal protein S4, mitochondrial GN=RPS4 OS=Arabidopsis thaliana (Mouse-ear cress) PE=2 SV=2	J	Translation, ribosomal structure and biogenesis	ribosomal protein S4 [Oryza sativa Indica Group]
Os02g0829100	--	--	Molecular Function: protein binding (GO:0005515);; Biological Process: DNA metabolic process (GO:0006259);; Cellular Component: plastid (GO:0009536);;	K10739|1.12998e-43|osa:4331236|Os02g0829100; K10739 replication factor A2 (A)	--	--	Replication protein A 32 kDa subunit A OS=Oryza sativa subsp. japonica (Rice) PE=1 SV=1	L	Replication, recombination and repair	Os02g0829100 [Oryza sativa Japonica Group]
Os05g0215300	--	--	Cellular Component: mitochondrion (GO:0005739);; Biological Process: flavonoid biosynthetic process (GO:0009813);; Cellular Component: integral component of membrane (GO:0016021);; Biological Process: flavonoid glucuronidation (GO:0052696);; Molecular Function: quercetin 3-O-glucosyltransferase activity (GO:0080043);; Molecular Function: quercetin 7-O-glucosyltransferase activity (GO:0080044);;	--	[GC]	--	Hydroquinone glucosyltransferase GN=AS OS=Rauvolfia serpentina (Serpentine wood) PE=1 SV=1	G	Carbohydrate transport and metabolism	Os05g0215300 [Oryza sativa Japonica Group]
Os07g0248900	--	--	Molecular Function: DNA binding (GO:0003677);; Molecular Function: transposase activity (GO:0004803);; Biological Process: transposition, DNA-mediated (GO:0006313);; Molecular Function: zinc ion binding (GO:0008270);;	--	--	--	--	--	--	Os07g0248900 [Oryza sativa Japonica Group]
Os10g0133000	--	--	Molecular Function: ADP binding (GO:0043531);;	--	--	--	--	T	Signal transduction mechanisms	Putative disease resistance protein RPM1 [Oryza sativa Japonica Group]
Os07g0228900	--	--	--	--	--	--	--	--	--	hypothetical protein OsJ_23605 [Oryza sativa Japonica Group]
Os04g0630900	--	--	Molecular Function: 3-beta-hydroxy-delta5-steroid dehydrogenase activity (GO:0003854);; Biological Process: steroid biosynthetic process (GO:0006694);; Cellular Component: integral component of membrane (GO:0016021);; Biological Process: oxidation-reduction process (GO:0055114);;	--	[V]	Defense mechanisms	Anthocyanidin reductase GN=T13M11.8 OS=Arabidopsis thaliana (Mouse-ear cress) PE=1 SV=2	V	Defense mechanisms	OSJNBb0015D13.4 [Oryza sativa Japonica Group]
Os02g0566000	--	--	Biological Process: alpha-amino acid metabolic process (GO:1901605);;	--	--	--	--	--	--	Os02g0566000 [Oryza sativa Japonica Group]
Os12g0118800	[Q]	Secondary metabolites biosynthesis, transport and catabolism	Biological Process: protein polyubiquitination (GO:0000209);; Molecular Function: iron ion binding (GO:0005506);; Molecular Function: zinc ion binding (GO:0008270);; Cellular Component: plastid (GO:0009536);; Cellular Component: integral component of membrane (GO:0016021);; Molecular Function: oxidoreductase activity, acting on paired donors, with incorporation or reduction of molecular oxygen (G…	--	[O]	Posttranslational modification, protein turnover, chaperones	Cytochrome P450 714C1 GN=OsJ_35024 OS=Oryza sativa subsp. japonica (Rice) PE=2 SV=1	O	Posttranslational modification, protein turnover, chaperones	Os12g0118700 [Oryza sativa Japonica Group]
Os08g0564900	--	--	Cellular Component: plasma membrane (GO:0005886);; Biological Process: guanosine tetraphosphate metabolic process (GO:0015969);; Cellular Component: integral component of membrane (GO:0016021);; Biological Process: gametophyte development (GO:0048229);;	--	--	--	--	--	--	hypothetical protein OsJ_28314 [Oryza sativa Japonica Group]
Os06g0293500	--	--	Biological Process: signal transduction (GO:0007165);; Cellular Component: integral component of membrane (GO:0016021);;	--	--	--	--	S	Function unknown	Os06g0293500 [Oryza sativa Japonica Group]
Os02g0331200	--	--	Cellular Component: mitochondrion (GO:0005739);; Cellular Component: integral component of membrane (GO:0016021);; Molecular Function: transferase activity, transferring glycosyl groups (GO:0016757);;	--	[S]	Function unknown	--	S	Function unknown	putative HGA1 [Oryza sativa Japonica Group]
Os11g0569500	--	--	Molecular Function: protein serine/threonine kinase activity (GO:0004674);; Molecular Function: ATP binding (GO:0005524);; Biological Process: protein phosphorylation (GO:0006468);; Cellular Component: integral component of membrane (GO:0016021);;	--	--	--	Probable LRR receptor-like serine/threonine-protein kinase At3g47570 (Precursor) GN=At3g47570 OS=Arabidopsis thaliana (Mouse-ear cress) PE=2 SV=1	T	Signal transduction mechanisms	Os11g0569500 [Oryza sativa Japonica Group]
Os07g0617700	--	--	Molecular Function: ubiquitin-protein transferase activity (GO:0004842);; Biological Process: protein ubiquitination (GO:0016567);; Cellular Component: SCF ubiquitin ligase complex (GO:0019005);; Biological Process: SCF-dependent proteasomal ubiquitin-dependent protein catabolic process (GO:0031146);;	--	--	--	F-box only protein 13 GN=FBX13 OS=Arabidopsis thaliana (Mouse-ear cress) PE=2 SV=2	R	General function prediction only	Os07g0617700 [Oryza sativa Japonica Group]
Os11g0694100	[RTKL]	--	Molecular Function: protein serine/threonine kinase activity (GO:0004674);; Molecular Function: protein tyrosine kinase activity (GO:0004713);; Molecular Function: calcium ion binding (GO:0005509);; Molecular Function: ATP binding (GO:0005524);; Cellular Component: plasma membrane (GO:0005886);; Biological Process: protein phosphorylation (GO:0006468);; Biological Process: cell surface receptor s…	--	[T]	Signal transduction mechanisms	Putative wall-associated receptor kinase-like 16 (Precursor) GN=WAKL16 OS=Arabidopsis thaliana (Mouse-ear cress) PE=3 SV=1	T	Signal transduction mechanisms	hypothetical protein OsI_32592 [Oryza sativa Indica Group]
Os11g0249000	--	--	Molecular Function: ADP binding (GO:0043531);;	--	[T]	Signal transduction mechanisms	Disease resistance protein RPM1 GN=F17A9.20 OS=Arabidopsis thaliana (Mouse-ear cress) PE=1 SV=1	T	Signal transduction mechanisms	Os11g0249000 [Oryza sativa Japonica Group]
Os06g0285900	--	--	Biological Process: signal transduction (GO:0007165);; Cellular Component: integral component of membrane (GO:0016021);;	K11267|8.88875e-58|osa:4340775|Os06g0285900; K11267 sister chromatid cohesion protein PDS5 (A)	--	--	--	S	Function unknown	Os06g0285900 [Oryza sativa Japonica Group]
Os12g0550600	--	--	Molecular Function: DNA binding (GO:0003677);; Molecular Function: glutathione transferase activity (GO:0004364);; Cellular Component: mitochondrion (GO:0005739);; Cellular Component: ribosome (GO:0005840);; Biological Process: glutathione metabolic process (GO:0006749);; Cellular Component: plastid (GO:0009536);;	--	--	--	Glutathione S-transferase T3 GN=K1O13.1 OS=Arabidopsis thaliana (Mouse-ear cress) PE=2 SV=1	S	Function unknown	transposon protein, putative, Pong sub-class, expressed [Oryza sativa Japonica Group]
Os02g0147300	[A]	RNA processing and modification	Biological Process: spliceosomal complex assembly (GO:0000245);; Molecular Function: mRNA binding (GO:0003729);; Cellular Component: U2 snRNP (GO:0005686);; Cellular Component: U12-type spliceosomal complex (GO:0005689);; Cellular Component: U2-type prespliceosome (GO:0071004);; Cellular Component: catalytic step 2 spliceosome (GO:0071013);;	K12828|0|osa:4328291|Os02g0147300; K12828 splicing factor 3B subunit 1 (A)	[A]	RNA processing and modification	--	A	RNA processing and modification	Os02g0147300 [Oryza sativa Japonica Group]
Os02g0498100	--	--	--	--	--	--	--	--	--	Os02g0498100 [Oryza sativa Japonica Group]
Os05g0124600	--	--	Cellular Component: mitochondrion (GO:0005739);;	--	--	--	--	R	General function prediction only	hypothetical protein OsJ_16956 [Oryza sativa Japonica Group]
Os04g0640300	--	--	Molecular Function: nucleic acid binding (GO:0003676);; Molecular Function: zinc ion binding (GO:0008270);; Cellular Component: membrane (GO:0016020);;	--	--	--	--	--	--	OSJNBb0003B01.21 [Oryza sativa Japonica Group]
Os03g0328501	--	--	--	--	--	--	Patatin-like protein 6 GN=PLP6 OS=Arabidopsis thaliana (Mouse-ear cress) PE=2 SV=1	--	--	hypothetical protein OsI_11405 [Oryza sativa Indica Group]
Os01g0537250	--	--	Cellular Component: mitochondrion (GO:0005739);; Cellular Component: integral component of membrane (GO:0016021);;	--	--	--	--	--	--	hypothetical protein OsI_02308 [Oryza sativa Indica Group]
Os04g0118700	--	--	Molecular Function: zinc ion binding (GO:0008270);; Cellular Component: plastid (GO:0009536);;	--	[R]	General function prediction only	Pentatricopeptide repeat-containing protein At3g57430, chloroplastic (Precursor) GN=PCMP-H81 OS=Arabidopsis thaliana (Mouse-ear cress) PE=2 SV=2	R	General function prediction only	Os04g0118700 [Oryza sativa Japonica Group]
Os08g0281600	--	--	Molecular Function: transcription cofactor activity (GO:0003712);; Biological Process: regulation of transcription, DNA-templated (GO:0006355);;	--	--	--	Putative F-box/FBD/LRR-repeat protein At5g44950 GN=At5g44950 OS=Arabidopsis thaliana (Mouse-ear cress) PE=3 SV=1	R	General function prediction only	hypothetical protein OsI_28595 [Oryza sativa Indica Group]
Os03g0619600	--	--	Molecular Function: DNA binding (GO:0003677);; Cellular Component: nucleus (GO:0005634);; Biological Process: regulation of transcription, DNA-templated (GO:0006355);; Biological Process: translation (GO:0006412);; Molecular Function: ligase activity (GO:0016874);;	--	--	--	B3 domain-containing protein Os03g0619600 OS=Oryza sativa subsp. japonica (Rice) PE=2 SV=1	K	Transcription	Os03g0619600 [Oryza sativa Japonica Group]
Os03g0304400	--	--	Molecular Function: zinc ion binding (GO:0008270);;	K10728|0|osa:4332589|Os03g0304400; K10728 topoisomerase (DNA) II binding protein 1 (A)	[L]	Replication, recombination and repair	BRCT domain-containing protein At4g02110 GN=At4g02110 OS=Arabidopsis thaliana (Mouse-ear cress) PE=3 SV=3	L	Replication, recombination and repair	Os03g0304400 [Oryza sativa Japonica Group]
Os07g0281800	--	--	Molecular Function: xanthine dehydrogenase activity (GO:0004854);; Molecular Function: iron ion binding (GO:0005506);; Cellular Component: cytosol (GO:0005829);; Molecular Function: electron transfer activity (GO:0009055);; Biological Process: xanthine catabolic process (GO:0009115);; Cellular Component: plastid (GO:0009536);; Molecular Function: oxidoreductase activity, acting on CH-OH group of …	--	[F]	Nucleotide transport and metabolism	Putative aldehyde oxidase-like protein GN=P0557D09.31 OS=Oryza sativa subsp. japonica (Rice) PE=3 SV=1	F	Nucleotide transport and metabolism	Os07g0281800 [Oryza sativa Japonica Group]
Os11g0170900	--	--	Cellular Component: Golgi apparatus (GO:0005794);;	--	--	--	BURP domain-containing protein 17 (Precursor) OS=Oryza sativa subsp. japonica (Rice) PE=2 SV=1	S	Function unknown	BURP domain, putative [Oryza sativa Japonica Group]
Os06g0164900	[RTKL]	--	Molecular Function: protein serine/threonine kinase activity (GO:0004674);; Molecular Function: ATP binding (GO:0005524);; Cellular Component: plasma membrane (GO:0005886);; Biological Process: protein phosphorylation (GO:0006468);; Cellular Component: integral component of membrane (GO:0016021);; Biological Process: recognition of pollen (GO:0048544);;	--	--	--	Putative receptor protein kinase ZmPK1 (Precursor) GN=PK1 OS=Zea mays (Maize) PE=2 SV=2	T	Signal transduction mechanisms	Os06g0164900 [Oryza sativa Japonica Group]
Os10g0102900	--	--	Cellular Component: plastid (GO:0009536);;	--	[S]	Function unknown	--	S	Function unknown	Os07g0248800 [Oryza sativa Japonica Group]
Os01g0535400	[RTKL]	--	Molecular Function: protein serine/threonine kinase activity (GO:0004674);; Molecular Function: ATP binding (GO:0005524);; Cellular Component: plasma membrane (GO:0005886);; Biological Process: protein phosphorylation (GO:0006468);; Biological Process: defense response (GO:0006952);; Cellular Component: plasmodesma (GO:0009506);; Cellular Component: plastid (GO:0009536);; Cellular Component: inte…	--	--	--	G-type lectin S-receptor-like serine/threonine-protein kinase RKS1 (Precursor) GN=RKS1 OS=Arabidopsis thaliana (Mouse-ear cress) PE=3 SV=3	T	Signal transduction mechanisms	Os01g0535400 [Oryza sativa Japonica Group]
Os04g0330200	--	--	Biological Process: proteolysis (GO:0006508);; Molecular Function: cysteine-type peptidase activity (GO:0008234);;	--	--	--	Jacalin-related lectin 19 GN=JAL19 OS=Arabidopsis thaliana (Mouse-ear cress) PE=2 SV=1	--	--	Os04g0330200 [Oryza sativa Japonica Group]
Os07g0492500	--	--	Cellular Component: plastid (GO:0009536);;	--	--	--	--	S	Function unknown	hypothetical protein OsI_29844 [Oryza sativa Indica Group]
Os11g0558500	--	--	Biological Process: defense response (GO:0006952);; Biological Process: negative regulation of translation (GO:0017148);; Molecular Function: rRNA N-glycosylase activity (GO:0030598);;	--	--	--	--	--	--	hypothetical protein OsJ_34265 [Oryza sativa Japonica Group]
Os01g0302100	--	--	Cellular Component: mitochondrion (GO:0005739);; Cellular Component: plastid (GO:0009536);; Cellular Component: integral component of membrane (GO:0016021);;	--	--	--	--	--	--	unnamed protein product [Oryza sativa Japonica Group]
Os09g0356100	--	--	Molecular Function: RNA polymerase II transcription factor activity, sequence-specific DNA binding (GO:0000981);; Molecular Function: DNA binding (GO:0003677);; Cellular Component: nucleoplasm (GO:0005654);; Cellular Component: cytoplasm (GO:0005737);;	--	--	--	--	R	General function prediction only	hypothetical protein OsI_30703 [Oryza sativa Indica Group]
Os11g0585200	--	--	Cellular Component: mitochondrion (GO:0005739);;	--	--	--	--	--	--	Os11g0585200 [Oryza sativa Japonica Group]
Os11g0470500	--	--	Molecular Function: nucleic acid binding (GO:0003676);; Molecular Function: zinc ion binding (GO:0008270);; Biological Process: DNA integration (GO:0015074);;	--	[R]	General function prediction only	Endonuclease OS=Nicotiana tabacum (Common tobacco) PE=2 SV=1	R	General function prediction only	retrotransposon protein, putative, unclassified [Oryza sativa Japonica Group]
Os12g0134700	--	--	Molecular Function: transferase activity, transferring acyl groups other than amino-acyl groups (GO:0016747);;	--	--	--	Agmatine coumaroyltransferase-2 {ECO:0000303|PubMed:18270436, ECO:0000312|EMBL:BAF97627.1} GN=ACT-2 OS=Hordeum vulgare (Barley) PE=1 SV=1	S	Function unknown	Os12g0134600 [Oryza sativa Japonica Group]
Os02g0484200	--	--	Cellular Component: mitochondrion (GO:0005739);; Cellular Component: plastid (GO:0009536);; Molecular Function: transferase activity, transferring acyl groups other than amino-acyl groups (GO:0016747);;	--	--	--	Phenolic glucoside malonyltransferase 2 GN=PMAT2 OS=Arabidopsis thaliana (Mouse-ear cress) PE=1 SV=1	--	--	Os02g0484200 [Oryza sativa Japonica Group]
