# Supplementary material for: Whole-Transcriptome Profiling and Functional Prediction of Long Non-Coding RNAs Associated with Cold Tolerance in Japonica Rice Varieties
Source: Int J Mol Sci. 2024 Feb 15;25(4):2310. doi: 10.3390/ijms25042310 (PMC10889138; doi:10.3390/ijms25042310)
Supplement: Supplementary file 1 [file ijms-25-02310-s001.zip › Supplementary Table S6.xlsx]

## Sheet: Sheet1
Supplementary Table S6. Primers of 6 DEGs for qRT-PCR validation.
Gene ID	Forward Primer (5'-3')	Reverse Primer (5'-3')
Os05g0527000	AGCAGGCGATGAACAAGGTG	TCCACTTCCTCAGCCTTCAC
Os08g0167800	TCAAGAAAGACTGTTGGTGC	TTGAGAGCCGTACACATGTT
Os03g0797500	GTGTGTGTTGGCTTTGGCAT	TGCTTCACCCAACTGCCTCA
Os11g0685700	ATGGGTGTATTAAAAGTTGGG	GTAATTAGCGCCGAAGATGTT
Os02g0825600	TTCCATGTTCAGCTCGCAAT	CTAAAGCGACAACCCACAAA
Os02g0615800	AGACCGACTGATCCTATGTT	TCCATGGACTTTTCTGCGAG
ACTIN1	TGGCATCTCTCAGCACATTCC	TGCACAATGGATGGGTCAGA
